# Supplementary material for: Network inference reveals novel connections in pathways regulating growth and defense in the yeast salt response
Source: PLoS Comput Biol. 2018 May 8;13(5):e1006088. doi: 10.1371/journal.pcbi.1006088 (PMC5940180; doi:10.1371/journal.pcbi.1006088)
Supplement: S1 Table — (XLSX) [file pcbi.1006088.s004.xlsx]

## Sheet: Sheet1
Phosphopeptide	YORF	Common Name	WT:5min post-NaCl vs. pre-stress	Log2 (WT:5min post-NaCl vs. pre-stress)-Replicate1	Log2 (WT:5min post-NaCl vs. pre-stress)-Replicate2	Log2 (WT:5min post-NaCl vs. pre-stress)-Replicate3	Log2 (WT:15min post-NaCl vs. pre-stress)	Log2 (WT:30min post-NaCl vs. pre-stress)
YJL026W_S15	YJL026W	RNR2	Induced	0.6243	0.600095		0.757429	0.972108
YFL009W_S71	YFL009W	CDC4	Induced	0.633069	0.667742	0.675897	0.738688	0.201053
YMR086W_S903	YMR086W	SEG1	Induced	0.652642	0.687992	0.452181	0.322578	-0.332667
YNL278W_S463	YNL278W	CAF12	Induced	0.796709	0.930385		0.919222	0.754243
YDR372C_S14	YDR372C	VPS74	Induced	0.877881	1.21117		1.81633	2.12151
YPL037C_S33	YPL037C	EGD1	Induced	2.00004	0.931375		-0.0387776	-1.03597
YGL122C_T254	YGL122C	NAB2	Induced	1.55872	1.96573		1.08743	0.474351
YNL049C_S51	YNL049C	SFB2	Induced	0.367745	0.956911	0.615854	1.17924	0.985518
YHR097C_S222	YHR097C	YHR097C	Induced	2.28475		1.72043
YDR033W_S289	YDR033W	MRH1	Induced	0.951017	1.34027	0.823376	0.656384	0.0225305
YDR033W_S289_T295	YDR033W	MRH1	Induced	1.04907	1.22884	0.526386	0.474734	-0.11913
YDR033W_S299	YDR033W	MRH1	Induced	1.95657	1.96228	2.3761	2.26361	2.73547
YFL007W_S62_T64	YFL007W	BLM1	Induced	0.671616	0.997879		1.69064	1.66953
YFL007W_S62	YFL007W	BLM1	Induced	0.52519	0.953077	0.653084	0.984009	1.30445
YGR240C_S189	YGR240C	PFK1	Induced	0.837486	0.802768	0.397489	0.799987	0.680081
YML075C_T552	YML075C	HMG1	Induced	1.08128	0.944811	0.55061	1.05193	1.03553
YDR490C_S513	YDR490C	PKH1	Induced	1.59023	2.18945	2.54913	2.69719	3.68414
YGR253C_S56	YGR253C	PUP2	Induced	0.52938	0.96841	0.820309	1.1896	1.58443
YLL021W_S910	YLL021W	SPA2	Induced	0.0877396	0.863936	0.875595	1.72919	1.56478
YLR413W_S652	YLR413W	INA1	Induced	0.485767	1.05423	0.760533	0.739244	0.475839
YPL184C_S611	YPL184C	MRN1	Induced	3.93973	3.49144		2.81514	1.84654
YNR053C_S126	YNR053C	NOG2	Induced	1.45613	1.97556		2.26471	1.58456
YGR240C_S188	YGR240C	PFK1	Induced	0.473818	0.985152	0.960735	1.08334	1.1976
YBR080C_S218	YBR080C	SEC18	Induced	2.02249	1.2562		1.94718	2.3783
YLR006C_S351	YLR006C	SSK1	Induced	0.456896	0.697733	0.712152	0.745919	0.838325
YMR031C_T18	YMR031C	EIS1	Induced	1.18029	0.699456		0.750319	1.09606
YDR093W_T70	YDR093W	DNF2	Induced	0.651477	0.811298		0.867572	0.610155
YNL118C_S679	YNL118C	DCP2	Induced	0.714044	1.01092		0.736049	0.876702
YCR057C_S913	YCR057C	PWP2	Induced	0.623598	0.777828	-0.0494588	0.532603	0.28806
YDR093W_S1542	YDR093W	DNF2	Induced	-0.0409034	0.938168	0.909618	1.35474	1.13806
YGR162W_S553	YGR162W	TIF4631	Induced	0.75755	0.931211	0.340515	0.742008	1.79487
YAR002W_S49	YAR002W	NUP6	Induced	0.883232	0.750001	0.863313	1.01523	1.02584
YLR248W_S46	YLR248W	RCK2	Induced	0.371032	1.08751	0.954368	0.780687	0.828923
YJL020C_S78	YJL020C	BBC1	Induced	0.707818	1.46342	1.30948	1.66323	1.66613
YHR064C_S480	YHR064C	SSZ1	Induced	0.622527	0.537472	0.710891	0.522089	0.173085
YDR310C_T697	YDR310C	SUM1	Induced	1.50176	0.925771		1.21356	1.3292
YER176W_S212	YER176W	ECM32	Induced	1.59791	0.632996	0.666791	0.102025	-0.133285
YHR102W_T1073	YHR102W	KIC1	Induced	0.785052	1.64164		1.34197	1.55168
YLR372W_S329	YLR372W	SUR4	Induced	3.38522		2.06168
YIL036W_S396	YIL036W	CST6	Induced	0.656486	0.719936	0.436517	0.767427	1.17668
YBL004W_S1827	YBL004W	UTP2	Induced	0.945058	0.941933	0.0584856	1.24739	1.38616
YML100W_S135	YML100W	TSL1	Induced	1.07928	0.992535	1.72545	1.07483	0.869606
YPL085W_S663	YPL085W	SEC16	Induced	0.699242		1.16944
YBL007C_S563	YBL007C	SLA1	Induced	1.24003	0.925651	0.898487	1.17346	0.74182
YMR205C_S42	YMR205C	PFK2	Induced	0.777359	0.782087	1.18258	0.921129	1.19123
YPL032C_S542	YPL032C	SVL3	Induced	2.07805		3.42856
YJL070C_T195	YJL070C	YJL070C	Induced	1.48101	0.618753		1.05506	0.861454
YML081W_S527	YML081W	TDA9	Induced	1.15782		1.53592
YML059C_S634	YML059C	NTE1	Induced	0.516032	0.888365	0.97337	0.785756	0.558593
YLR332W_S372	YLR332W	MID2	Induced	-0.392909	1.31057	0.978251	0.976619	0.0930548
YNL271C_T324	YNL271C	BNI1	Induced	0.806308	0.807233	-0.501581	0.902777	0.719817
YGL181W_S179	YGL181W	GTS1	Induced	1.92934	1.96969	1.01068	1.94976	1.74539
YGR097W_S1070	YGR097W	ASK10	Induced	-0.0881399	1.0597	0.710987	0.924089	0.355507
YKL204W_S282	YKL204W	EAP1	Induced	1.85535	1.09677	0.776654	1.00304	0.875711
YDR385W_T763	YDR385W	EFT2	Induced	1.25102	0.884074	0.269927	1.0005	1.53411
YDL160C_S14	YDL160C	DHH1	Induced	1.41125	0.629253		1.20174	1.20497
YDR093W_S386	YDR093W	DNF2	Induced	0.325881	1.03671	0.68169	1.2168	0.936709
YLR260W_S201	YLR260W	LCB5	Induced	1.36888	0.566841	1.54553	0.774421	0.441704
YHR158C_S20	YHR158C	KEL1	Induced	1.17388	1.26303	0.422252	0.807448	0.399678
YDL117W_S159	YDL117W	CYK3	Induced	-0.591989	1.46717	1.34331	1.57728	1.35199
YOL070C_S147	YOL070C	NBA1	Induced	1.05925	1.1691	1.52631	1.42664	0.991357
YKL054C_S118	YKL054C	DEF1	Induced	1.02546	-0.205313	1.62193	-0.0431001	-0.0372207
YPL023C_S359	YPL023C	MET12	Induced	0.649154	0.71206	0.462564	0.510206	0.266864
YOR267C_S152	YOR267C	HRK1	Induced	0.612201	1.88641	-0.579856	2.40122	2.09072
YML100W_S147	YML100W	TSL1	Induced	1.46922	1.94212	0.997327	2.34356	2.57067
YML100W_S161	YML100W	TSL1	Induced	0.670023	1.5048		1.80488	1.33927
YDR389W_S16	YDR389W	SAC7	Induced	0.333571	0.65246	0.713373	0.571975	0.63143
YOR329C_S564	YOR329C	SCD5	Induced	0.724699	0.72737	1.34141	0.958493	1.01075
YGL083W_S704	YGL083W	SCY1	Induced	0.141526	0.825522	0.614176	0.876782	0.142129
YMR086W_S85	YMR086W	SEG1	Induced	1.81471	0.637088	0.756827	1.56499	1.73349
YOR352W_S105	YOR352W	TFB6	Induced	0.830865	1.02385	0.984383	0.795739	0.569429
YLR113W_Y176	YLR113W	HOG1	Induced	2.91063		4.48071
YHR108W_S182	YHR108W	GGA2	Induced	0.717863	1.09688		1.03331	0.283875
YER083C_S45	YER083C	GET2	Induced	0.619023	0.924892		1.4089	0.846224
YDR189W_S593	YDR189W	SLY1	Induced	0.635452	0.524707	0.682415	0.686423	0.717816
YMR109W_T27	YMR109W	MYO5	Induced	1.47241	2.17526		1.11112	0.700973
YFR053C_S15	YFR053C	HXK1	Induced	0.845927		0.893645
YGL222C_S82_S86	YGL222C	EDC1	Induced	1.08242	1.10212	0.853982	0.851238	0.647965
YER165W_S125	YER165W	PAB1	Induced	1.09213	0.669714		0.873894	1.25776
YIR003W_S477	YIR003W	AIM21	Induced	0.963852	1.05165		1.20895	1.60789
YCL037C_T69	YCL037C	SRO9	Induced	1.25053	0.504833	1.2699	1.36643	1.77367
YBR086C_S720	YBR086C	IST2	Induced	0.593889	0.610486	1.30187	0.765366	0.863816
YML064C_S233_S240	YML064C	TEM1	Induced	0.606819	0.6814		0.668188	1.23344
YML072C_S88	YML072C	TCB3	Induced	3.27296		4.05104
YAL019W_T131	YAL019W	FUN3	Induced	0.72022	0.770888		0.936377	0.984062
YJR059W_S587	YJR059W	PTK2	Induced	0.853136	1.46973	-0.325401	1.7933	1.98717
YGR097W_S1045	YGR097W	ASK10	Induced	0.775485	1.39723	2.34918	1.32744	0.765088
YER114C_S375	YER114C	BOI2	Induced	1.55634	1.71717	0.652388	2.41404	2.46423
YKL054C_T133	YKL054C	DEF1	Induced	2.38113	1.89752		1.94911	1.24842
YNL166C_S270	YNL166C	BNI5	Induced	0.439408	0.61499	0.799025	0.722205	0.95891
YMR011W_S32	YMR011W	HXT2	Induced	0.507513	0.858315	0.646208	0.524211	0.600155
YOL070C_S38	YOL070C	NBA1	Induced	0.105149	0.668307	0.737791	0.725111	0.245107
YHR114W_S472	YHR114W	BZZ1	Induced	0.672793	0.36048	0.776681	0.202852	0.109024
YPL085W_S1602	YPL085W	SEC16	Induced	0.78857	1.4894	1.45727	1.54414	1.73337
YDL225W_S522	YDL225W	SHS1	Induced	0.667894	0.0117357	0.646365	0.119326	0.0386167
YDL225W_S519	YDL225W	SHS1	Induced	0.958821	0.455378	1.17705	0.567571	0.421718
YJR076C_S316	YJR076C	CDC11	Induced	1.44571	1.35118	0.773986	0.927895	0.599339
YJR076C_S320	YJR076C	CDC11	Induced	0.819793	0.276645	0.748978	0.0506785	-0.841885
YBR112C_S741	YBR112C	CYC8	Induced	0.268242	0.639583	0.732643	0.646546	0.8596
YHR097C_T76	YHR097C	YHR097C	Induced	2.00128	1.49157		1.1131	0.386671
YPR079W_S334	YPR079W	MRL1	Induced	0.726002	0.616318	0.499236	0.616647	0.628213
YNL246W_S3	YNL246W	VPS75	Induced	0.00472128	0.771483	0.665685	0.628369	0.634292
YJR059W_S752	YJR059W	PTK2	Induced	0.878215	0.817652		0.873603	0.95161
YOR233W_S388	YOR233W	KIN4	Induced	0.684626	1.01685	0.685181	0.820843	0.666246
YCL005W_S241	YCL005W	LDB16	Induced	0.429002	1.03093	1.12439	0.808015	0.482426
YKR031C_S265	YKR031C	SPO14	Induced	-0.0193351	0.978757	0.931321	1.25976	1.28485
YDR003W_S189	YDR003W	RCR2	Induced	0.605293	0.718171	0.325118	1.08799	1.08385
YLR096W_S151	YLR096W	KIN2	Induced	0.886276	1.3977		1.46923	1.48476
YAR002W_S63	YAR002W	NUP6	Induced	0.896023	0.433056	1.08649	0.0834286	0.20388
YDL223C_S711	YDL223C	HBT1	Induced	6.21762	3.08252		3.3787	4.61228
YLR452C_S587	YLR452C	SST2	Induced	1.16413	0.748992	1.0459	1.14245	1.29385
YHL009C_S128	YHL009C	YAP3	Induced	0.710952	0.39023	0.790045	0.376762	0.385283
YOR018W_S720	YOR018W	ROD1	Induced	1.09104	0.930134	1.23788	1.25222	0.680541
YHR158C_S613	YHR158C	KEL1	Induced	0.845562	0.501239	1.19762	0.513266	0.512982
YNL175C_S335	YNL175C	NOP13	Induced	1.3925	0.988465	1.35607	1.73638	3.93334
YOL081W_S928	YOL081W	IRA2	Induced	0.723325	0.587865	0.916478	0.457809	0.459008
YGR097W_S944	YGR097W	ASK10	Induced	1.40407	0.932818	1.50072	0.623405	0.39744
YGR097W_S948	YGR097W	ASK10	Induced	1.25571	1.14562		0.953903	0.755184
YDR004W_S370	YDR004W	RAD57	Induced	0.933898		0.75006
YGL181W_T249	YGL181W	GTS1	Induced	0.973067	1.26371	1.64116	1.12316	1.03739
YBL037W_S736	YBL037W	APL3	Induced	1.14991	0.760594		0.971823	1.31232
YCR088W_S481	YCR088W	ABP1	Induced	1.30861	1.30251		1.60376	1.74756
YDR227W_S1134	YDR227W	SIR4	Induced	0.98175	0.914845		0.919564	1.0165
YCR034W_S338	YCR034W	ELO2	Induced	0.621563	0.120602	0.790685	-0.0590486	-0.4237
YDR170C_T334	YDR170C	SEC7	Induced	0.819878	0.843508		1.14366	1.42759
YHR159W_S369	YHR159W	TDA11	Induced	0.433895	0.77952	0.897833	0.596488	0.484548
YNL278W_S556	YNL278W	CAF12	Induced	0.791117	0.725093	0.0962613	1.14222	1.08972
YPL226W_T110	YPL226W	NEW1	Induced	1.48896	0.658229	1.36711	0.546066	0.420174
YPL226W_S128	YPL226W	NEW1	Induced	1.22068	1.74705	0.0894047	1.21488	1.29321
YPL226W_S125	YPL226W	NEW1	Induced	0.862206	1.29209		1.08722	0.82121
YCL032W_S196_S202	YCL032W	STE50	Induced	0.425637	0.615384	0.989812	0.503641	0.730001
YBR059C_S504	YBR059C	AKL1	Induced	0.708632	0.77434	1.19882	0.729169	0.482597
YBR059C_S496	YBR059C	AKL1	Induced	0.600485	0.891942		0.939038	1.19367
YCR016W_S21	YCR016W	YCR016W	Induced	0.767852	-0.880268	0.64189	-0.663154	-0.62845
YBL061C_S133	YBL061C	SKT5	Induced	0.83424		0.713848
YBL061C_S136	YBL061C	SKT5	Induced	1.17493	0.73379	0.915941	0.81328	0.798078
YCL032W_S202	YCL032W	STE50	Induced	0.362809	1.17393	1.0489	1.20647	1.2391
YLR133W_S30	YLR133W	CKI1	Induced	2.0625	0.975615	1.2085	1.815	1.44381
YGL173C_S1329	YGL173C	XRN1	Induced	1.39669	1.08844	1.76661	1.77575	1.77686
YMR275C_T107	YMR275C	BUL1	Induced	0.836324	1.66655	1.05007	1.70477	1.54083
YHR146W_S126	YHR146W	CRP1	Induced	1.25803	1.74596		1.31402	1.02428
YPL221W_S707	YPL221W	FLC1	Induced	0.678503	0.663697	0.275087	0.678208	0.674705
YER167W_S38	YER167W	BCK2	Induced	0.790015	0.848587		0.691288	0.701441
YJL095W_S344	YJL095W	BCK1	Induced	0.440881	0.97053	0.905169	0.989317	0.459405
YOL093W_S283	YOL093W	TRM10	Induced	0.695113	0.0216475	0.65916	-0.288566	-0.22196
YMR002W_S23	YMR002W	MIX17	Induced	1.15786	1.44645		1.40624	0.989086
YHR149C_T169	YHR149C	SKG6	Induced	0.699894	0.771772	0.657513	1.06141	1.06761
YGL181W_S187	YGL181W	GTS1	Induced	0.926652	1.02277	1.22745	0.938271	0.882942
YNL166C_T274	YNL166C	BNI5	Induced	0.808027	1.03371	1.42285	0.9441	0.73689
YBR225W_T146	YBR225W	YBR225W	Induced	2.1029	3.14362		2.82387	1.97597
YNL321W_S110	YNL321W	VNX1	Induced	0.73032		1.64151
YNL321W_S110_S121	YNL321W	VNX1	Induced	0.792578	0.998066		0.837235	0.926582
YER155C_S124	YER155C	BEM2	Induced	0.635377	0.61546		0.640997	0.620665
YBL005W-B_S387	YBL005W-B	YBL005W-B	Induced	1.5598	1.34875		1.43865	1.43134
YLR006C_S587	YLR006C	SSK1	Induced	1.85098	2.01389		1.8385	1.76441
YJR092W_S241	YJR092W	BUD4	Induced	0.650214	0.788098		0.783984	0.645418
YLR450W_T565	YLR450W	HMG2	Induced	1.26973	0.934725		0.989599	1.13712
YOR018W_S815	YOR018W	ROD1	Induced	0.878939	0.862941	1.71312	1.04845	0.800096
YJL129C_S414	YJL129C	TRK1	Induced	0.890061		1.0081
YPR041W_T191	YPR041W	TIF5	Induced	0.769475	0.80457	0.135607	1.62358	1.73531
YGR281W_S24	YGR281W	YOR1	Induced	0.484855	1.24192	1.16013	0.82367	0.620976
YBL085W_S605	YBL085W	BOI1	Induced	-0.245119	0.818876	1.08225	0.136845	-0.341985
YPL074W_S255	YPL074W	YTA6	Induced	0.608905	1.03312	0.876953	1.0094	0.449566
YDL173W_S134	YDL173W	PAR32	Induced	0.70741	1.12456	1.43674	1.23024	1.74844
YKL004W_S389	YKL004W	AUR1	Induced	1.00862	0.763402	1.60874	1.2234	1.34923
YBR054W_S299	YBR054W	YRO2	Induced	1.75352	1.63453		1.39938	1.18118
YML072C_S1335	YML072C	TCB3	Induced	0.604127	0.638865		1.02684	0.830743
YLR248W_S32_S46	YLR248W	RCK2	Induced	3.90839	1.89722		2.02131	1.90042
YKL126W_S51	YKL126W	YPK1	Induced	0.91873	0.0372123	0.636313	-0.162166	-0.271089
YER166W_S348	YER166W	DNF1	Induced	0.437401	1.02793	0.634594	1.11054	1.07457
YOR220W_S201	YOR220W	RCN2	Induced	1.47341	0.445313	1.00491	0.4008	0.966168
YER155C_S170	YER155C	BEM2	Induced	0.396588	1.02975	0.850392	0.670623	0.347552
YOR052C_S58	YOR052C	TMC1	Induced	0.849118	0.584664	1.02873	1.48923	3.32505
YOR227W_S1082	YOR227W	HER1	Induced	2.25605		1.36759
YIR006C_S1003	YIR006C	PAN1	Induced	0.963644	1.64875	1.58665	2.02922	2.24676
YIR006C_Y1006	YIR006C	PAN1	Induced	1.17717	1.06186		1.24102	1.54082
YLR436C_S1106	YLR436C	ECM30	Induced	1.45358	0.909697	0.805983	0.694992	0.793811
YKL204W_T391	YKL204W	EAP1	Induced	1.76171		2.01034
YBR245C_T792	YBR245C	ISW1	Induced	1.81446	1.76463	0.9222	2.93354	2.7191
YGR097W_S985	YGR097W	ASK10	Induced	0.617967	1.1046	1.42809	1.00857	1.14848
YJL095W_S266	YJL095W	BCK1	Induced	0.247265	1.66535	1.53021	1.06306	0.0456087
YBR059C_S524	YBR059C	AKL1	Induced	1.17514	0.604226	1.29088	1.07194	0.929987
YBR059C_S541	YBR059C	AKL1	Induced	1.30577	2.3271		2.44066	2.40072
YMR109W_S1045	YMR109W	MYO5	Induced	0.729292	0.77423	0.749413	0.927397	1.14618
YOR109W_S975	YOR109W	INP53	Induced	1.76955	1.97029		2.32789	2.4472
YIR006C_T995	YIR006C	PAN1	Induced	2.015	2.82408		2.82415	2.40969
YDR233C_S232	YDR233C	RTN1	Induced	2.01074	1.08096	1.58428	0.944631	1.56379
YJL128C_S248	YJL128C	PBS2	Induced	0.68916		0.867945
YLL040C_T1379	YLL040C	VPS13	Induced	0.685579	0.656691	0.682611	0.776895	1.14447
YMR184W_T70	YMR184W	ADD37	Induced	0.882314	0.614237	0.363488	0.570667	0.642163
YLR350W_T18	YLR350W	ORM2	Induced	1.80379	1.01199	1.01694	1.13463	0.559275
YDR233C_S206	YDR233C	RTN1	Induced	3.50059	3.01223		2.39992	2.00782
YER157W_S645	YER157W	COG3	Induced	1.75041	1.2093	1.25679	1.88937	2.11694
YOR153W_S61	YOR153W	PDR5	Induced	0.198704	0.740457	0.722942	0.466403	0.444657
YBR198C_S95	YBR198C	TAF5	Induced	0.932066	0.0345943	0.926086	0.360075	0.751002
YGR162W_S896	YGR162W	TIF4631	Induced	0.674048	0.823542	-0.306867	0.721597	1.09003
YDL019C_S422	YDL019C	OSH2	Induced	0.565179	0.7744	0.793816	0.743209	0.463518
YOL087C_S671	YOL087C	DUF1	Induced	1.58112		3.39589
YLL038C_T206	YLL038C	ENT4	Induced	0.77275	1.72581	2.09036	1.74053	1.2807
YMR031C_S23	YMR031C	EIS1	Induced	2.06864	0.942202		1.0484	1.07774
YMR031C_S23_S27	YMR031C	EIS1	Induced	2.35687		2.10886
YKL204W_S327	YKL204W	EAP1	Induced	2.30891	2.53863		2.57279	2.33908
YBL085W_S655	YBL085W	BOI1	Induced	0.433811	0.835337	1.2771	0.583445	0.447476
YGR184C_S292	YGR184C	UBR1	Induced	0.684071	0.576687	1.01612	0.226667	-0.166412
YMR031C_S27	YMR031C	EIS1	Induced	1.74728	1.08324	1.5365	0.93183	1.18483
YKL105C_S80	YKL105C	SEG2	Induced	1.62635	0.840937	0.951159	1.06011	1.18946
YHR158C_S67	YHR158C	KEL1	Induced	0.887641	0.883917	2.02363	0.905312	0.291849
YDL224C_S236	YDL224C	WHI4	Induced	0.729238	0.0504545	0.800715	0.351491	0.545706
YMR205C_T184	YMR205C	PFK2	Induced	1.345	1.2447	0.692154	1.14599	0.9837
YLL043W_S212	YLL043W	FPS1	Induced	0.62817	0.975272	0.351287	0.990121	0.694463
YBR140C_S390	YBR140C	IRA1	Induced	1.13807	1.27811	0.83992	1.25482	0.969206
YKL064W_S632	YKL064W	MNR2	Induced	0.614124	0.240805	0.743	0.0674476	0.335983
YKL105C_S137	YKL105C	SEG2	Induced	1.33588	0.353292	1.60601	0.866235	0.998895
YGR178C_S436	YGR178C	PBP1	Induced	0.637899	0.6337	0.98854	0.622357	0.570815
YPR124W_T356	YPR124W	CTR1	Induced	1.11987	0.793406		1.06567	1.37155
YMR261C_S148	YMR261C	TPS3	Induced	0.642736	0.902209	0.705835	1.47224	1.53712
YMR011W_S17	YMR011W	HXT2	Induced	0.633447	0.604272	0.0423666	0.726792	0.416952
YMR011W_T16	YMR011W	HXT2	Induced	1.15587	0.623392		0.722576	0.563557
YBR160W_Y19	YBR160W	CDC28	Induced	0.608929	1.02756	0.776918	1.33757	1.58818
YMR205C_S171	YMR205C	PFK2	Induced	1.29718	0.462226	0.886567	0.685912	0.967219
YML059C_S680	YML059C	NTE1	Induced	2.12399	2.23026		1.82056	1.23419
YJL080C_S85	YJL080C	SCP16	Induced	1.00943		0.672778
YNL278W_S538	YNL278W	CAF12	Induced	0.832652	0.786582	1.03733	0.872876	0.839941
YOR276W_S78	YOR276W	CAF2	Induced	1.59332	1.41784		1.80579	1.54912
YLL021W_S937	YLL021W	SPA2	Induced	0.979685	0.672185		1.19677	1.14358
YGR130C_S44	YGR130C	YGR130C	Induced	1.32999	1.24946	0.879562	1.45615	1.62699
YDL195W_S836	YDL195W	SEC31	Induced	0.914545	0.706257	0.46721	0.837942	0.484794
YNL224C_S105	YNL224C	SQS1	Induced	1.20792	1.38978	1.34657	1.02948	1.5869
YER178W_S313	YER178W	PDA1	Induced	1.09047	1.69015	1.73041	1.17756	-0.386309
YER178W_Y321	YER178W	PDA1	Induced	1.10822	1.73308		1.26077	-0.575286
YPL226W_S1181	YPL226W	NEW1	Induced	0.781229	0.968178		1.12039	0.836546
YPR161C_S549	YPR161C	SGV1	Induced	1.45912	1.42977	0.990429	1.23652	0.542973
YHR131C_S365	YHR131C	YHR131C	Induced	1.68194	1.80722		1.73764	1.65493
YLR371W_S391	YLR371W	ROM2	Induced	0.396078	0.89547	1.54378	0.203101	-0.0657426
YHR159W_S244	YHR159W	TDA11	Induced		0.627319	0.701679	0.904164	0.772814
YLL038C_S195	YLL038C	ENT4	Induced		0.794624	1.90254	0.798413	0.535602
YML115C_S25	YML115C	VAN1	Induced		1.5742	1.39727	2.09288	1.76719
YDR490C_S514	YDR490C	PKH1	Induced		1.4507	0.954514	1.23708	-0.0351815
YDL226C_T161	YDL226C	GCS1	Induced		2.13541	1.12565	2.96086	3.11178
YDL146W_S463_S466	YDL146W	LDB17	Induced		1.09852	0.929537	1.2105	1.23708
YER002W_S176	YER002W	NOP16	Induced		0.881959	0.971925	1.04642	0.941248
YHL007C_S484_S486	YHL007C	STE20	Induced		3.3931	3.99636	3.92448	3.91093
YLR257W_S200	YLR257W	YLR257W	Induced		2.24239	3.12205	2.93476	3.35121
YNL189W_S28	YNL189W	SRP1	Induced		1.93649	1.3542	1.91698	1.55478
YCR061W_S225	YCR061W	YCR061W	Induced		1.0043	0.82194	0.897485	0.626398
YML101C_S68	YML101C	CUE4	Induced		0.957765	2.56703	1.21922	0.237926
YPL137C_S1042	YPL137C	GIP3	Induced		1.23746	1.37633	1.6271	0.741489
YER165W_S119	YER165W	PAB1	Induced		0.991137	0.676822	0.469642	1.17352
YLR113W_T174_Y176	YLR113W	HOG1	Induced		2.86845	3.73689	2.82842	1.4218
YLR150W_S254	YLR150W	STM1	Induced		2.36868	2.72043	2.73171	2.70177
YNL166C_S346_S350	YNL166C	BNI5	Induced		0.993987	1.07922	1.23185	0.734665
YBL047C_T238	YBL047C	EDE1	Induced		2.0747	2.31031	3.05246	3.27249
YBR059C_S985	YBR059C	AKL1	Induced		3.23863	2.23826	3.43173	2.2128
YMR031C_S130_T132	YMR031C	EIS1	Induced		0.6529	1.26493	0.846816	1.17886
YOL004W_S1044	YOL004W	SIN3	Induced		0.725115	0.907008	0.911273	1.0029
YMR311C_S184	YMR311C	GLC8	Induced		1.67777	0.767014	1.44069	1.73408
YNL180C_S262	YNL180C	RHO5	Induced		1.42153	0.819896	2.47968	2.7939
YGL173C_S1275	YGL173C	XRN1	Induced		0.788048	0.944548	0.663842	0.658326
YPL226W_T110_S125	YPL226W	NEW1	Induced		1.42262	1.27479	1.4042	1.42298
YER098W_S307	YER098W	UBP9	Induced		0.950083	1.76819	0.888673	1.46675
YLR410W_S1137	YLR410W	VIP1	Induced		4.26972	3.63364	4.53551	3.53855
YKR090W_T108	YKR090W	PXL1	Induced		0.942251	0.610515	1.17534	1.26064
YJL026W_S374	YJL026W	RNR2	Induced		1.23432	1.08612	0.955504	0.69459
YMR140W_S419	YMR140W	SIP5	Induced		0.952688	0.928494	0.899993	0.0602984
YLR429W_S463	YLR429W	CRN1	Induced		0.878197	0.691285	1.68096	2.00947
YPL180W_S138	YPL180W	TCO89	Induced		1.06416	1.43978	1.05532	0.353932
YBL085W_S209	YBL085W	BOI1	Induced		1.29374	0.60973	1.37781	1.45498
YDL173W_S36_S39	YDL173W	PAR32	Induced		2.24408	1.9984	1.68176	2.08374
YNL078W_S125	YNL078W	NIS1	Induced		0.614188	0.677291	0.389128	0.229472
YLL038C_S155	YLL038C	ENT4	Induced		1.59164	1.37	1.37789	1.21327
YOL100W_S595	YOL100W	PKH2	Induced		1.14117	1.18387	1.39719	0.93975
YMR102C_S759	YMR102C	YMR102C	Induced		1.01075	1.24499	1.25119	0.79645
YLL038C_S163	YLL038C	ENT4	Induced		1.59797	1.00208	1.19038	1.0691
YOR109W_S1035	YOR109W	INP53	Induced		0.829844	0.796417	1.29492	1.00046
YOL100W_S51	YOL100W	PKH2	Induced		0.793264	0.608627	1.01079	0.71579
YPL085W_T595	YPL085W	SEC16	Induced		0.833912	1.58804	0.737143	0.623346
YDL161W_S350	YDL161W	ENT1	Induced		0.867799	0.898187	0.628105	0.62551
YDR338C_S101	YDR338C	YDR338C	Induced		0.859487	1.03734	0.668966	-0.434763
YIL038C_S344_S348	YIL038C	NOT3	Induced		1.25947	1.63207	1.59044	1.649
YGR184C_S296	YGR184C	UBR1	Induced		0.607518	0.973413	0.219871	0.197495
YNL267W_S378_S384	YNL267W	PIK1	Induced		1.26535	0.807984	1.90497	1.53305
YBR172C_S84	YBR172C	SMY2	Induced		1.31126	0.700646	1.72411	1.63924
YMR261C_S977	YMR261C	TPS3	Induced		2.98358	2.54617	3.16406	3.07901
YBL047C_S241_S249	YBL047C	EDE1	Induced		1.26052	3.74732	1.31401	0.868334
YKL195W_S245	YKL195W	MIA4	Induced		0.834757	0.850785	0.655894	0.599975
YLR371W_S388	YLR371W	ROM2	Induced		1.28424	1.14303	0.941138	0.215333
YHL007C_S486	YHL007C	STE20	Induced	4.52747	4.91082	3.98325	4.90837	4.6048
YFL025C_S20	YFL025C	BST1	Induced	4.2197	5.32867	3.85762	5.44953	5.06854
YER087C-B_S35	YER087C-B	SBH1	Induced	3.84	3.97254	3.82445	4.84294	4.92332
YLR133W_S14	YLR133W	CKI1	Induced	3.04384	3.53351	4.63888	3.99459	2.87731
YLR113W_T174	YLR113W	HOG1	Induced	1.81761	3.42794	3.94283	3.17517	1.85639
YLR248W_S32	YLR248W	RCK2	Induced	4.68119	1.02204	4.71009	1.03606	0.843209
YBL047C_S249	YBL047C	EDE1	Induced	2.51195	2.55823	5.32323	2.45704	1.65094
YML115C_S29	YML115C	VAN1	Induced	4.10303	2.83485	3.35297	3.01483	2.3881
YML100W_S266	YML100W	TSL1	Induced	3.35773	2.82007	1.27294	3.06324	2.85404
YIR003W_S476	YIR003W	AIM21	Induced	3.73266	0.564333	4.17377	0.435915	0.817888
YKR023W_S487	YKR023W	YKR023W	Induced	3.92561	5.1799	4.91597	3.4856	4.14046
YNL074C_S257	YNL074C	MLF3	Induced	2.8698	2.14968	1.39671	2.53191	2.27886
YML111W_S68	YML111W	BUL2	Induced	2.403	3.37446	2.93848	3.01276	2.61954
YNL267W_S396	YNL267W	PIK1	Induced	2.14806	1.73341	2.31948	2.35006	2.08143
YML013W_S316	YML013W	UBX2	Induced	2.93383	1.70322	2.57576	2.29974	2.55784
YFL007W_S35	YFL007W	BLM1	Induced	1.97722	3.2236	1.7657	3.85795	3.88528
YIR006C_S748	YIR006C	PAN1	Induced	1.89732	1.52966	2.49264	1.36878	0.851886
YDL173W_S246	YDL173W	PAR32	Induced	0.777354	2.64804	1.65554	1.9628	1.88721
YHR086W_S259	YHR086W	NAM8	Induced	2.12378	2.43124	1.9513	1.70224	1.23063
YLR259C_S22	YLR259C	HSP6	Induced	1.86504	2.40959	1.90762	2.84712	1.9136
YLR150W_S229	YLR150W	STM1	Induced	2.83455	2.32099	2.7297	2.64068	2.42299
YOR056C_S367	YOR056C	NOB1	Induced	1.49516	3.17201	0.98025	2.85309	1.18063
YDR302W_S16	YDR302W	GPI11	Induced	2.13748	2.35795	1.04771	2.39005	1.98788
YKL176C_S531	YKL176C	LST4	Induced	2.14584	2.42436	1.60166	2.56324	2.09233
YNR019W_S175	YNR019W	ARE2	Induced	1.82079	2.61811	2.40161	2.60397	2.35406
YLR257W_S197	YLR257W	YLR257W	Induced	3.32243	2.71957	1.43999	3.05816	3.07986
YLR257W_S129	YLR257W	YLR257W	Induced	1.59028	2.18109	1.57204	2.72612	1.74126
YJL029C_S790	YJL029C	VPS53	Induced	2.00115	2.06283	1.83351	2.26617	1.27193
YDR170C_S1804	YDR170C	SEC7	Induced	2.74703	2.40018	1.94958	2.94462	2.83477
YHR158C_T35	YHR158C	KEL1	Induced	2.21391	2.27687	1.25448	2.52027	2.09109
YPL070W_S475	YPL070W	MUK1	Induced	1.34459	1.93164	1.9932	2.10642	1.77034
YNL156C_S81	YNL156C	NSG2	Induced	2.22596	0.871837	2.59103	1.19946	0.857711
YDR292C_S200	YDR292C	SRP11	Induced	2.25657	1.39019	1.54296	1.69958	0.733926
YHR007C_S458	YHR007C	ERG11	Induced	1.97577	1.85102	1.34532	2.32739	2.34448
YMR031C_S130	YMR031C	EIS1	Induced	1.78395	1.02072	1.84564	1.13115	1.4257
YIR003W_S36	YIR003W	AIM21	Induced	1.49812	2.18103	2.18711	2.1716	2.26035
YOR204W_S37	YOR204W	DED1	Induced	2.22551	2.03476	2.18985	2.48858	2.57588
YOL138C_S946	YOL138C	RTC1	Induced	2.08737	0.467755	2.21435	0.463488	0.572977
YGR068C_S158	YGR068C	ART5	Induced	1.88079	2.34434	1.34008	2.49307	2.39443
YLR248W_S187	YLR248W	RCK2	Induced	1.75007	1.43076	2.13923	2.17996	2.74218
YDL229W_S515	YDL229W	SSB1	Induced	2.49025	1.56362	2.3446	2.16417	2.26568
YDR348C_S195	YDR348C	PAL1	Induced	2.42965	0.77686	1.88538	0.787553	1.16828
YLR357W_S682	YLR357W	RSC2	Induced	1.34643	1.59509	1.25607	1.9062	1.87284
YGL181W_S184	YGL181W	GTS1	Induced	1.79048	1.39064	1.72738	1.26062	1.20222
YMR275C_T111	YMR275C	BUL1	Induced	2.48697	2.81974	-0.0299009	3.06292	4.09043
YMR275C_S70	YMR275C	BUL1	Induced	1.1546	1.83973	1.47329	2.12485	2.78606
YMR153W_S369	YMR153W	NUP53	Induced	2.33303	0.822149	1.49307	0.561301	0.835332
YDL195W_S980	YDL195W	SEC31	Induced	1.39038	1.75145	1.14721	2.01888	1.67077
YLR388W_S9	YLR388W	RPS29A	Induced		1.0733		2.35753	0.780826
YGR161C-D_S416	YGR161C-D	YGR161C-D	Induced		1.40647		1.03122	1.34681
YLR248W_S186	YLR248W	RCK2	Induced		1.71033		2.33261	3.14228
YGR281W_S31	YGR281W	YOR1	Induced		1.84471		1.49107	1.43375
YDL195W_S1080	YDL195W	SEC31	Induced		1.99496		1.88178	2.24364
YPR171W_T526	YPR171W	BSP1	Induced		1.46314		1.6835	1.56976
YGR162W_S195	YGR162W	TIF4631	Induced		1.53677		1.92974	2.33306
YOL081W_S547	YOL081W	IRA2	Induced		1.3486		1.11658	1.05941
YOL045W_S156	YOL045W	PSK2	Induced		1.68441		1.60023	0.619177
YHR098C_S42	YHR098C	SFB3	Induced		2.99021		2.69342	2.33898
YHR098C_Y38	YHR098C	SFB3	Induced		1.53947		1.57161	1.60162
YLR259C_S22_S23	YLR259C	HSP6	Induced		3.56707		3.93638	3.09467
YER105C_S44	YER105C	NUP157	Induced		1.64293		1.87599	1.98223
YOR078W_S40_S41_S45	YOR078W	BUD21	Induced		1.32772		1.3943	0.626243
YLR248W_S224	YLR248W	RCK2	Induced		2.74008		2.83566	1.53824
YDR150W_S2220_S2221	YDR150W	NUM1	Induced		1.03952		0.766129	0.602663
YGR094W_S294	YGR094W	VAS1	Induced		1.01962		1.14087	1.40865
YDR348C_S195_S197	YDR348C	PAL1	Induced		1.87678		2.18293	1.89039
YNR012W_S12	YNR012W	URK1	Induced		1.77974		2.8445	3.27592
YLR433C_T438	YLR433C	CNA1	Induced		1.22801		1.56123	1.9468
YER132C_S1641	YER132C	PMD1	Induced		3.77051		3.53451	2.53651
YHL007C_S482_S486	YHL007C	STE20	Induced		2.80912		3.32584	3.19197
YGR097W_S344	YGR097W	ASK10	Induced		1.23432		1.10755	1.47975
YGL181W_Y181	YGL181W	GTS1	Induced		2.15953		1.87643	1.92411
YGL181W_S179_Y181_S187	YGL181W	GTS1	Induced		3.15439		3.42899	2.31242
YML059C_S670_T678	YML059C	NTE1	Induced		2.44181		2.66164	2.60427
YML059C_S670_S680	YML059C	NTE1	Induced		2.2545		2.40453	2.19089
YHR158C_S20_S23_S25	YHR158C	KEL1	Induced		1.61926		1.95783	1.96511
YDL117W_S167	YDL117W	CYK3	Induced		1.93199		2.06447	2.12712
YOR227W_S1039	YOR227W	HER1	Induced		4.58002		4.55775	4.69223
YGL009C_T43	YGL009C	LEU1	Induced		1.13416		1.49972	1.5711
YDR475C_T672	YDR475C	JIP4	Induced		1.04749		1.56987	1.46568
YBL067C_S198	YBL067C	UBP13	Induced		1.45867		1.60247	1.73952
YDL117W_S116_S122	YDL117W	CYK3	Induced		2.58332		2.39741	2.26884
YNL175C_S331	YNL175C	NOP13	Induced		1.11564		1.789	4.81993
YER087C-B_S38	YER087C-B	SBH1	Induced		1.08148		0.947321	0.676987
YER087C-B_S35_S38	YER087C-B	SBH1	Induced		2.9255		3.86628	3.82871
YHR146W_S390	YHR146W	CRP1	Induced		1.03944		1.76099	2.3301
YNL166C_S346_S349	YNL166C	BNI5	Induced		1.28814		1.50738	0.948926
YOR307C_S307	YOR307C	SLY41	Induced		1.30288		1.51186	1.41349
YGR180C_S321	YGR180C	RNR4	Induced		1.30266		1.62373	2.0921
YNL166C_T257	YNL166C	BNI5	Induced		1.10334		1.17139	1.20527
YMR212C_S737	YMR212C	EFR3	Induced		1.59429		1.79513	0.920117
YPL085W_S268	YPL085W	SEC16	Induced		1.39156		1.31439	1.67125
YLL040C_S450	YLL040C	VPS13	Induced		2.23507		1.86838	1.89504
YLR410W_S1137_S1140	YLR410W	VIP1	Induced		3.20082		3.70999	3.05939
YJR076C_S316_S317	YJR076C	CDC11	Induced		2.26393		2.13335	1.50537
YJR076C_T321	YJR076C	CDC11	Induced		2.94948		2.42975	2.09932
YOL087C_S763	YOL087C	DUF1	Induced		2.06525		2.74474	2.10743
YBR068C_S3	YBR068C	BAP2	Induced		1.06808		1.05879	1.35672
YDR219C_S319	YDR219C	MFB1	Induced		2.14247		2.26798	2.21732
YLR096W_S888	YLR096W	KIN2	Induced		1.21027		1.24569	1.50834
YGL099W_S103	YGL099W	LSG1	Induced		2.88879		2.85752	2.35942
YGL099W_S107	YGL099W	LSG1	Induced		2.86122		2.88216	2.6729
YML059C_T644_S661	YML059C	NTE1	Induced		1.22529		1.76703	1.70254
YOL081W_S967	YOL081W	IRA2	Induced		1.50672		1.14982	0.989726
YJR027W_S365	YJR027W	YJR027W	Induced		2.44715		2.79521	3.17114
YJL165C_S645	YJL165C	HAL5	Induced		4.09728		3.8504	1.82374
YPL190C_S557	YPL190C	NAB3	Induced		1.40594		2.02801	5.65904
YGR038W_S29_S32	YGR038W	ORM1	Induced		1.12662		1.22408	1.46184
YHR195W_S156	YHR195W	NVJ1	Induced		1.54666		1.89027	2.07599
YLR114C_S560	YLR114C	AVL9	Induced		1.02006		1.20327	1.45178
YML081W_S603	YML081W	TDA9	Induced		1.31467		1.68706	1.54066
YGL208W_S136_S137	YGL208W	SIP2	Induced		1.27981		1.55699	1.29468
YDR432W_S123	YDR432W	NPL3	Induced		1.26388		1.82335	2.00894
YPL133C_S194	YPL133C	RDS2	Induced		1.7074		1.79951	1.89119
YPR028W_S20	YPR028W	YOP1	Induced		2.8659		3.41579	3.3934
YMR309C_S87	YMR309C	NIP1	Induced		1.52257		1.6821	2.02618
YDL095W_S35	YDL095W	PMT1	Induced		1.63976		1.22455	1.43005
YPL226W_T110_T127	YPL226W	NEW1	Induced		2.08261		1.77599	1.52366
YBR059C_S496_S504	YBR059C	AKL1	Induced		1.24253		1.37783	1.51038
YAR027W_T3	YAR027W	UIP3	Induced		1.2229		1.48146	1.64616
YDR145W_T141	YDR145W	TAF12	Induced		1.73768		2.32227	2.33216
YFR051C_S274	YFR051C	RET2	Induced		1.47936		1.85639	1.61425
YFL007W_S29_S35	YFL007W	BLM1	Induced		2.26799		2.99355	2.86143
YBR151W_S19	YBR151W	APD1	Induced		1.44013		2.20919	2.37327
YFR016C_S448	YFR016C	YFR016C	Induced		1.70302		1.80343	2.17534
YNL183C_T16	YNL183C	NPR1	Induced		1.66292		2.37312	2.37138
YIR003W_T18_S36	YIR003W	AIM21	Induced		1.18381		1.07278	1.11889
YLR072W_S123	YLR072W	YLR072W	Induced		1.48025		1.71292	1.99551
YGR068C_S156	YGR068C	ART5	Induced		1.941		2.06422	2.0422
YLL029W_S68	YLL029W	FRA1	Induced		1.30316		1.05924	0.625441
YBR140C_S956	YBR140C	IRA1	Induced		2.21893		2.1164	1.50207
YDR450W_S43	YDR450W	RPS18A	Induced		1.0295		1.13578	0.855407
YDR475C_S510	YDR475C	JIP4	Induced		1.62765		1.3263	1.03773
YGR162W_T276	YGR162W	TIF4631	Induced		1.12362		1.60294	2.41396
YGL181W_S184_S187	YGL181W	GTS1	Induced		2.07384		1.89571	1.62362
YDR169C_S32	YDR169C	STB3	Induced		1.16387		1.61959	1.54511
YLL038C_S182	YLL038C	ENT4	Induced		2.1376		1.99112	1.82263
YBR068C_S47	YBR068C	BAP2	Induced		2.33421		2.85949	2.87097
YOR329C_S57	YOR329C	SCD5	Induced		1.34058		1.23651	1.35066
YPL150W_S620	YPL150W	YPL150W	Induced		1.06065		1.28832	0.925663
YIR006C_S1050	YIR006C	PAN1	Induced		2.66619		2.33537	1.76978
YNL020C_S478	YNL020C	ARK1	Induced		1.13166		1.18078	1.15969
YDR017C_S471	YDR017C	KCS1	Induced		1.32371		1.13149	1.57025
YIL115C_S889	YIL115C	NUP159	Induced		1.35249		1.87356	2.23527
YIL038C_S348	YIL038C	NOT3	Induced		1.38836		1.46223	1.69234
YDR326C_S1243	YDR326C	YSP2	Induced		2.51812		2.66276	2.43451
YER005W_S579	YER005W	YND1	Induced		1.35932		1.09742	0.745905
YOR052C_S58_S61	YOR052C	TMC1	Induced		2.28851		2.73937	4.73422
YDR072C_T386_S389	YDR072C	IPT1	Induced		1.13307		1.21116	1.50516
YIR006C_S1002	YIR006C	PAN1	Induced		1.22241		1.33225	1.79986
YLR309C_S857	YLR309C	IMH1	Induced		2.42691		2.65269	2.47978
YPL265W_S60	YPL265W	DIP5	Induced		1.96555		1.80862	1.60891
YMR275C_T107_T111	YMR275C	BUL1	Induced		3.11093		3.86038	4.29253
YBR059C_S430	YBR059C	AKL1	Induced		1.11659		1.11437	1.23473
YML027W_S58	YML027W	YOX1	Induced		2.51622		2.99679	3.33693
YLR410W_S1123	YLR410W	VIP1	Induced		3.39891		2.92232	2.13855
YNL293W_S402	YNL293W	MSB3	Induced		1.49601		1.34622	1.03882
YOR264W_S152	YOR264W	DSE3	Induced		3.39809		2.96115	1.62669
YLL010C_S67	YLL010C	PSR1	Induced		1.20102		1.31644	1.07346
YLR006C_S327	YLR006C	SSK1	Induced		2.13332		2.59384	2.4903
YOL087C_S669	YOL087C	DUF1	Induced		3.22588		3.30974	2.14373
YLR206W_T165_S172	YLR206W	ENT2	Induced		1.24777		0.991717	1.39539
YMR261C_S974	YMR261C	TPS3	Induced		2.56669		2.60177	2.33635
YOR151C_S919	YOR151C	RPB2	Induced		1.00932		1.11528	1.31473
YBR059C_S458	YBR059C	AKL1	Induced		1.89457		1.54987	0.753449
YER155C_S38	YER155C	BEM2	Induced		1.13044		1.40289	1.07447
YER169W_S575	YER169W	RPH1	Induced		1.01729		0.85329	1.19188
YDR407C_S709	YDR407C	TRS12	Induced		1.72601		1.96083	2.10783
YHR097C_S32	YHR097C	YHR097C	Induced		2.22069		2.0283	1.82194
YDR475C_S86	YDR475C	JIP4	Induced		1.99272		2.51879	2.63507
YER178W_Y309	YER178W	PDA1	Induced		2.31668		2.06087	0.793249
YPL242C_T30	YPL242C	IQG1	Induced		1.3362		1.64592	1.12962
YIL129C_S322	YIL129C	TAO3	Induced		1.32437		1.01897	0.116651
YOR267C_T150	YOR267C	HRK1	Induced		1.56355		0.588553	1.40817
YMR219W_S1348_S1354	YMR219W	ESC1	Induced		1.27312		0.0147259	1.09528
YLL021W_S1080	YLL021W	SPA2	Induced		1.35636		1.11065	0.457817
YFL021W_T297	YFL021W	GAT1	Induced		1.16854		1.0582	0.544559
YMR219W_S435	YMR219W	ESC1	Induced		1.39568		-0.0527454	1.25663
YJL095W_T903	YJL095W	BCK1	Induced		1.45349		1.6114	0.483527
YPR161C_S553	YPR161C	SGV1	Induced		1.59809		1.28502	0.553997
YPR019W_S69	YPR019W	MCM4	Repressed	-0.179079	-0.807944	-0.745603	-0.50026	-0.567302
YGL140C_S1167	YGL140C	YGL140C	Repressed	-0.784129	-0.628596	-1.75124	-0.329842	-0.00536505
YDR429C_S177	YDR429C	TIF35	Repressed	-0.594903	-0.983156	-1.15459	-0.743441	0.424503
YOR204W_S572	YOR204W	DED1	Repressed	-1.71003		-1.80781
YHR186C_S478	YHR186C	KOG1	Repressed	-0.754769	-0.759849	-1.07314	-0.544792	0.0908263
YLL029W_S14	YLL029W	FRA1	Repressed	-1.39247	-2.25306	-1.10789	-0.814375	-0.103572
YDL201W_S59	YDL201W	TRM8	Repressed	-1.7358	-1.34491		-1.23299	-0.187272
YPR159W_S134	YPR159W	KRE6	Repressed	-1.14277	-1.46951	-1.34318	-0.887698	-0.330643
YDR208W_S661	YDR208W	MSS4	Repressed	-0.605261	-0.564267	-0.670686	-0.479772	-0.244907
YGL014W_S241	YGL014W	PUF4	Repressed	-1.12327	-2.11954	-1.82058	-1.0723	-0.629842
YHR103W_S242	YHR103W	SBE22	Repressed	-3.67424	-3.06937		-2.32648	-2.27265
YNL002C_T120	YNL002C	RLP7	Repressed	-1.1687	-0.834864		-0.722081	-0.644814
YLR219W_S155	YLR219W	MSC3	Repressed	-0.110283	-0.605506	-0.854558	-0.119089	0.131301
YLR049C_S80	YLR049C	YLR049C	Repressed	-0.762838	-2.54114		-1.5606	-2.10855
YBR172C_S602	YBR172C	SMY2	Repressed	-0.750113	-0.733618	-0.310368	-0.369803	-0.143091
YDR033W_T295	YDR033W	MRH1	Repressed	-0.0164077	-1.82055	-0.706992	-0.205858	-0.344972
YIL105C_S158	YIL105C	SLM1	Repressed	-0.618205	-0.839032	-1.40633	-0.017518	0.473171
YCL029C_S86	YCL029C	BIK1	Repressed	-1.79596		-3.04869
YBR181C_S232	YBR181C	RPS6B	Repressed	-1.56206	-1.22427	-1.2123	0.832019	1.58726
YOR140W_S208	YOR140W	SFL1	Repressed	-0.193288	-1.382	-2.34715	-0.191627	-0.0830901
YML123C_T317	YML123C	PHO84	Repressed	-0.230075	-0.92664	-1.20564	-0.088106	0.0863526
YML123C_T317_S321	YML123C	PHO84	Repressed	-0.371832	-0.734283	-0.808706	-0.427724	-0.709562
YDR407C_T375	YDR407C	TRS12	Repressed	-0.778494	-0.748225	-1.34333	-0.54827	-0.790904
YGR281W_S851	YGR281W	YOR1	Repressed	-0.958192	-0.444223	-1.26784	-0.240347	-0.0828757
YPL032C_T452	YPL032C	SVL3	Repressed	-0.836276	-1.0938	-1.20554	-0.280963	-0.640461
YHL007C_T218	YHL007C	STE20	Repressed	-0.405559	-1.41824	-1.60698	-0.743193	-1.36889
YLR413W_T655	YLR413W	INA1	Repressed	0.205078	-1.25915	-1.76796	-0.824988	-0.0102366
YOR204W_S539_S543	YOR204W	DED1	Repressed	-0.632566	-1.19301	-0.730677	-0.525487	0.815578
YDR432W_S411	YDR432W	NPL3	Repressed	-1.98514		-0.895986
YBL085W_S578	YBL085W	BOI1	Repressed	-1.35304	-0.987699		-1.44549	-1.27762
YPL265W_S69	YPL265W	DIP5	Repressed	-0.631716	-0.646538	-0.256693	-0.823876	-0.888157
YBR069C_S44	YBR069C	TAT1	Repressed	-0.836889	-0.892568	-0.60511	-0.722281	-0.55291
YIL115C_S940	YIL115C	NUP159	Repressed	-1.14282	-1.31598	-0.764486	-0.743545	-0.126757
YIL107C_S147	YIL107C	PFK26	Repressed	-1.32166	-0.726789		-0.872132	-1.16313
YMR219W_T1360	YMR219W	ESC1	Repressed	-0.783109	-0.882281		-0.992648	-0.754758
YOR233W_S22	YOR233W	KIN4	Repressed	-0.778403		-0.875428
YGR008C_S69	YGR008C	STF2	Repressed	-0.494756	-2.4601	-1.8093	-1.64334	0.214497
YGL181W_S196	YGL181W	GTS1	Repressed	-0.876657	-0.896667	-0.592816	-1.04847	-1.05375
YER155C_S1054	YER155C	BEM2	Repressed	-0.750023	-0.96672		-0.72416	-0.613678
YDR508C_S113	YDR508C	GNP1	Repressed	-0.828113	-1.20575	-0.800706	-1.22364	-0.974113
YIL084C_S179	YIL084C	SDS3	Repressed	-0.87708	-1.58413	-0.731178	-1.32233	-0.276538
YDR011W_S64	YDR011W	SNQ2	Repressed	-0.705872	-0.837429		-0.753664	-0.604299
YDR011W_S80	YDR011W	SNQ2	Repressed	-0.695991	-0.69031		-0.504471	-0.292552
YPR072W_S256	YPR072W	NOT5	Repressed	-1.12176	-1.12673	-1.04027	-0.80874	-0.808165
YBL105C_S750	YBL105C	PKC1	Repressed	-0.615656	-0.861452		-0.472782	-0.36665
YBR069C_S20	YBR069C	TAT1	Repressed	-0.540536	-1.12604	-0.810724	-0.705364	-0.663864
YBR069C_S18_S20	YBR069C	TAT1	Repressed	-0.970113	-1.7008	-1.24147	-1.16498	-0.885151
YGL197W_S948	YGL197W	MDS3	Repressed	-0.905485	-1.4349	-1.54563	-0.392623	0.219408
YDR348C_S202	YDR348C	PAL1	Repressed	-2.88041		-2.07268
YHR066W_T301	YHR066W	SSF1	Repressed	-0.780548	-0.832036	-0.131574	-0.738812	-0.496381
YKL126W_S653	YKL126W	YPK1	Repressed	-2.27329	-2.10471		-1.68358	-1.17971
YKL126W_S644	YKL126W	YPK1	Repressed	-3.46713	-2.15418		-2.30408	-1.92524
YKR089C_S713	YKR089C	TGL4	Repressed	-0.493278	-1.39649	-0.881274	-1.10769	-1.74611
YNL243W_S284	YNL243W	SLA2	Repressed	-0.595798	-0.736436	-0.76289	-0.531128	-0.150067
YNL161W_S66	YNL161W	CBK1	Repressed	-0.626324	-1.24927	-1.36572	-0.314513	0.133252
YOR195W_S23	YOR195W	SLK19	Repressed	-1.23402	-0.93078		-0.123296	2.25173
YFR017C_S83	YFR017C	IGD1	Repressed	-0.430261	-0.83565	-0.980577	0.293036	1.31163
YDR466W_S696	YDR466W	PKH3	Repressed	-0.844394	-1.2908	-0.973672	-1.11738	-1.26748
YMR037C_S620	YMR037C	MSN2	Repressed	-0.812531		-2.42966
YJL162C_S105	YJL162C	JJJ2	Repressed	-0.616216	-0.638645	-0.340249	-0.591295	-0.866263
YMR126C_S295	YMR126C	DLT1	Repressed	-1.13281	-1.12643	-0.839832	-0.944536	-0.867219
YFL026W_S360	YFL026W	STE2	Repressed	-0.0365684	-0.633783	-0.626034	-0.0440072	-0.174113
YBL005W-B_S993	YBL005W-B	YBL005W-B	Repressed	-1.14853	-1.13095	-1.38911	-1.19197	-1.11058
YDR113C_S71	YDR113C	PDS1	Repressed	-0.689595	-0.387246	-0.931961	-0.354116	-0.281776
YNL095C_S374	YNL095C	YNL095C	Repressed	-2.14306	-0.959378	-1.26035	-0.68868	-0.932374
YOR092W_S338	YOR092W	ECM3	Repressed	-1.73839	-1.81755	-1.83711	-1.40761	-0.982368
YMR231W_T608	YMR231W	PEP5	Repressed	-0.993166	-0.659355	-1.57501	-0.81898	-0.18069
YOL148C_S438	YOL148C	SPT20	Repressed	0.145965	-0.661249	-1.03549	0.840925	1.18462
YDR432W_S349	YDR432W	NPL3	Repressed	-1.19614	-1.16693	-1.68812	-0.501628	-1.54863
YDR432W_S356	YDR432W	NPL3	Repressed	-1.50454		-2.19885
YNL227C_T504	YNL227C	JJJ1	Repressed	-0.934511	-1.00162	-1.36536	-0.862547	-0.544289
YNL102W_T321	YNL102W	POL1	Repressed	-0.97778	-1.63857		-1.26782	-1.20573
YPL274W_S10	YPL274W	SAM3	Repressed	-0.983685	-0.979934	-0.754336	-1.17503	-1.86773
YNL298W_S367	YNL298W	CLA4	Repressed	-0.634322		-1.04822
YDR379W_S497	YDR379W	RGA2	Repressed	-0.700812	-0.761375	-0.386186	-1.29465	-1.45406
YLR436C_S1053	YLR436C	ECM30	Repressed	-1.3381	-1.22961	-1.46042	-1.05285	-0.707515
YLR220W_T32	YLR220W	CCC1	Repressed	-0.180411	-1.60638	-1.44436	-1.43744	-0.71515
YDR293C_S293	YDR293C	SSD1	Repressed	-3.01658		-1.75589
YML017W_S578	YML017W	PSP2	Repressed	-0.675544		-1.66747
YDR507C_S805	YDR507C	GIN4	Repressed	-2.05278	-2.24233	-1.20835	-1.8318	-1.86824
YBL103C_S246	YBL103C	RTG3	Repressed	-1.63036	-2.33258	-1.51872	-0.987324	-0.722231
YPR070W_S404	YPR070W	MED1	Repressed	-0.0300485	-1.3722	-0.90262	-0.27587	-0.334238
YPL058C_S52	YPL058C	PDR12	Repressed	-0.480069	-0.774748	-0.849926	-0.691792	-0.657761
YDR436W_S203	YDR436W	PPZ2	Repressed	-0.927058	-1.19929	-1.01738	-0.835453	-0.35335
YNL224C_S334	YNL224C	SQS1	Repressed	-0.229122	-0.948556	-0.75522	-0.0784056	0.16815
YPR124W_S335	YPR124W	CTR1	Repressed	-0.786494		-1.48025
YHR205W_S726	YHR205W	SCH9	Repressed	-1.26725	-0.884125		-0.485142	-0.15746
YJL112W_S376	YJL112W	MDV1	Repressed	-0.520887	-0.7255	-0.614715	-0.740024	-0.901465
YBR023C_S29	YBR023C	CHS3	Repressed	1.06574	-2.00551	-1.54749	-2.15541	-1.23123
YBR133C_S718	YBR133C	HSL7	Repressed	-0.660108	-1.26926	-1.19642	-1.16197	-1.23394
YDR119W_S106	YDR119W	VBA4	Repressed	-0.645809	-1.45615	-0.911266	-0.619781	0.101443
YPR156C_S101	YPR156C	TPO3	Repressed	-1.10069	-0.0532	-1.20341	-0.0918314	0.178709
YIL038C_T454	YIL038C	NOT3	Repressed	-1.66608	-1.98675	-0.532768	-0.890514	-0.389806
YDL102W_S30	YDL102W	POL3	Repressed	-0.333367	-0.715608	-1.01705	-0.193563	-0.222526
YLR138W_S768	YLR138W	NHA1	Repressed	-0.711068	-1.19554		-0.753419	-1.01665
YDR436W_S188	YDR436W	PPZ2	Repressed	-0.997553	-1.49121	-0.840779	-0.958048	-0.43783
YLR138W_S472	YLR138W	NHA1	Repressed	-1.07567	-0.913569		-0.186669	-0.185518
YDR496C_S35	YDR496C	PUF6	Repressed	-0.978323	-0.629982		-1.0233	-0.957664
YFR024C-A_T384	YFR024C-A	LSB3	Repressed	-0.933798	-1.86365	-1.73963	-1.15966	-0.715318
YFR024C-A_S383	YFR024C-A	LSB3	Repressed	-0.165154	-1.17616	-0.66311	-0.427398	0.166128
YOR227W_T215	YOR227W	HER1	Repressed	-2.99903		-2.09718
YPR095C_S211	YPR095C	SYT1	Repressed	-0.7254	-0.685284		-0.368034	0.262092
YPL019C_S592	YPL019C	VTC3	Repressed	-1.06648	-1.49834	-1.07322	-0.949894	-0.63655
YER111C_S166	YER111C	SWI4	Repressed	-0.590943	-1.17273	-1.39596	-1.51377	-1.80407
YGR090W_S10	YGR090W	UTP22	Repressed	-0.302086	-1.06977	-0.962772	-0.348824	-0.305267
YMR219W_S1290	YMR219W	ESC1	Repressed	-0.468858	-0.669029	-0.642717	-0.34566	-0.127662
YNL309W_T125	YNL309W	STB1	Repressed	-0.77655	-0.923615		-1.21018	-1.66542
YER132C_S1715	YER132C	PMD1	Repressed	-0.629823	-1.39508	-1.35076	-0.347037	-0.33009
YGL023C_S53	YGL023C	PIB2	Repressed	-0.952278	-0.869715		0.0973687	0.251332
YBR086C_S638	YBR086C	IST2	Repressed	-0.248883	-0.808139	-0.679997	-0.40107	0.126831
YDR505C_S520	YDR505C	PSP1	Repressed	-0.532073	-1.32601	-1.02621	-0.45355	-0.181926
YPL085W_S678	YPL085W	SEC16	Repressed	-0.62556	-1.77393	-0.644031	-0.657519	0.498231
YBL058W_S106	YBL058W	SHP1	Repressed	-1.37568	-0.848871		-0.363662	-0.405596
YLR310C_S135	YLR310C	CDC25	Repressed	-0.713445	-1.33469	-1.43035	-0.52323	-0.294507
YBL085W_S644	YBL085W	BOI1	Repressed	-0.484598	-1.17435	-1.25952	-0.572593	-0.570723
YJL020C_S565	YJL020C	BBC1	Repressed	-1.18192	-1.51486	-1.19853	-0.868607	-0.596422
YCR073W-A_S42	YCR073W-A	SOL2	Repressed	-0.0596681	-0.854503	-0.814285	-0.239426	-0.213668
YJR049C_S58	YJR049C	UTR1	Repressed	-0.279152	-0.714956	-0.676569	-0.572569	-0.409402
YDR145W_S286	YDR145W	TAF12	Repressed	-0.487811	-1.31666	-1.2033	-0.417755	-0.475073
YIL129C_S1144	YIL129C	TAO3	Repressed	-0.997764	-0.322118	-0.754957	-1.18282	-1.18806
YOL051W_S783	YOL051W	GAL11	Repressed	-0.0902092	-1.52282	-1.09473	-0.193443	0.186077
YKL166C_S15	YKL166C	TPK3	Repressed	-0.352948	-0.677093	-0.63977	-0.0915994	0.290875
YOR175C_S605	YOR175C	ALE1	Repressed	-0.728355	-0.671895	-0.946339	-0.345196	0.114995
YJL084C_S166	YJL084C	ALY2	Repressed	-0.540183	-0.749913	-0.924279	-0.424997	-0.583524
YJL165C_S233	YJL165C	HAL5	Repressed	-0.831374	-1.46653	-1.28354	-0.697254	-0.329588
YOR344C_T237	YOR344C	TYE7	Repressed	-1.12304		-1.85485
YDR507C_S930	YDR507C	GIN4	Repressed	-1.04051	-1.57576	-0.833315	-0.879414	-0.657764
YNL271C_S311	YNL271C	BNI1	Repressed	-0.269755	-0.887467	-1.16849	-0.352554	-0.382236
YDR017C_S566	YDR017C	KCS1	Repressed	-0.5169	-1.22348	-1.74831	-0.389039	-0.417342
YDR507C_S382	YDR507C	GIN4	Repressed	-0.325256	-1.53009	-0.904865	-0.915872	-0.77194
YIL107C_S667	YIL107C	PFK26	Repressed	-0.300589	-0.738023	-1.10781	-0.143561	0.0800232
YKL146W_S59	YKL146W	AVT3	Repressed	-0.777465	-0.516608	-0.794252	-0.396464	0.0371157
YBL007C_S477	YBL007C	SLA1	Repressed	-0.883573	-0.834672	-1.86824	-0.362136	-0.00620999
YPR124W_T358	YPR124W	CTR1	Repressed	-1.64871	-1.38403	-0.73562	-1.45141	-0.771345
YER114C_S373	YER114C	BOI2	Repressed	-0.736057	-0.728129	-0.583014	-1.02344	-1.09393
YOL061W_S364	YOL061W	PRS5	Repressed	-0.630056		-0.959304
YGR004W_S432	YGR004W	PEX31	Repressed	-0.963127	-1.41607		-0.917379	-0.369401
YDR507C_T397	YDR507C	GIN4	Repressed	-0.617274	-0.8694	-0.87318	-0.767073	-0.969218
YAR002W_S214	YAR002W	NUP6	Repressed	-1.07026	-0.975291	-0.958231	-0.40775	-0.157062
YIL047C_S44	YIL047C	SYG1	Repressed	-1.54743	-1.75757	-1.95519	-1.45916	-0.373903
YMR011W_T29	YMR011W	HXT2	Repressed	-1.94364	-1.81385		-1.58097	-0.717589
YOR260W_S296	YOR260W	GCD1	Repressed	-0.704462	-0.748765	-0.724405	-0.566661	-0.574683
YEL015W_S257	YEL015W	EDC3	Repressed	-1.52326	-1.74506	-1.41668	-1.61223	-0.249137
YNL039W_S178	YNL039W	BDP1	Repressed	-0.575837	-0.744285	-2.05128	-0.115804	-0.0420405
YKR048C_S76	YKR048C	NAP1	Repressed	-0.91684	-0.839143	-0.832959	-0.382121	0.335378
YDR017C_S581	YDR017C	KCS1	Repressed	-0.868699	-1.13939	-0.805009	-0.619835	-0.636977
YDR397C_S135	YDR397C	NCB2	Repressed	-0.341117	-1.35909	-1.65196	0.0126361	0.134398
YMR221C_S238	YMR221C	YMR221C	Repressed	-1.39007	-2.60772	-1.28994	-1.70519	-0.189819
YJR049C_S519	YJR049C	UTR1	Repressed	-0.733897	-0.894608		-0.846941	-0.560075
YPL019C_S263	YPL019C	VTC3	Repressed	-0.574029	-1.06787	-0.774159	-0.742075	-0.382886
YPL019C_S589	YPL019C	VTC3	Repressed	-1.68438		-1.62064
YDR169C_S337	YDR169C	STB3	Repressed	-1.10698	-2.24875	-1.96182	-1.03079	-0.0422019
YLR096W_S609	YLR096W	KIN2	Repressed	-0.694753	-0.43199	-0.870614	-0.553184	-0.612049
YER155C_S1046	YER155C	BEM2	Repressed	-1.06382	-1.3477	0.27357	-0.949556	-0.945853
YLL043W_T168	YLL043W	FPS1	Repressed	-1.28031	-1.43438	-0.663737	-1.44496	-1.24031
YKR090W_S43	YKR090W	PXL1	Repressed	-1.00064	-1.05908	-0.562605	-0.817895	-0.0780251
YMR205C_S167	YMR205C	PFK2	Repressed	0.468732	-1.78542	-0.971902	-1.17648	0.551662
YDR432W_S379	YDR432W	NPL3	Repressed	-1.441	-3.64223		-1.07365	-1.56648
YHR094C_S44	YHR094C	HXT1	Repressed	-0.623146	-0.15883	-0.636241	0.289638	0.67269
YIL135C_S84	YIL135C	VHS2	Repressed	-0.564747	-0.871773	-1.2588	-0.332428	0.362415
YHR082C_S646	YHR082C	KSP1	Repressed	-0.908819	-0.416358	-0.804652	-0.379266	-0.670796
YNL297C_S564	YNL297C	MON2	Repressed	-1.13166	-0.82755	-1.60108	-0.778182	-0.554754
YLR257W_S121	YLR257W	YLR257W	Repressed	-1.10942	-2.50626	-1.81816	-1.25006	-0.782566
YMR219W_S1326	YMR219W	ESC1	Repressed	-0.630691	-0.960605	-0.698635	-0.75051	-0.348192
YPR124W_S344	YPR124W	CTR1	Repressed	-1.37753	-2.64325	-0.704882	-1.57759	-0.806597
YDR293C_S267	YDR293C	SSD1	Repressed	-0.903058	-1.918	-2.13154	-1.73169	-1.529
YEL043W_S895	YEL043W	YEL043W	Repressed	-0.964944	-0.662473	-0.82035	-0.264474	-0.225999
YJL165C_S217	YJL165C	HAL5	Repressed	-0.982618	-1.2831	-0.566186	-0.486469	-0.208911
YIL105C_S145	YIL105C	SLM1	Repressed	-0.396028	-1.33279	-0.879971	-0.334999	0.388403
YHR009C_S306	YHR009C	TDA3	Repressed	-0.0797642	-1.08103	-0.791556	-0.417865	-0.452636
YFR016C_S202	YFR016C	YFR016C	Repressed	-0.686392	-0.673883	-0.281592	0.36796	3.04448
YKL175W_S233	YKL175W	ZRT3	Repressed	-1.12404	-1.92015	-1.46334	-1.36945	-0.982664
YJL026W_T5	YJL026W	RNR2	Repressed	-1.34778	-1.62112		-2.12858	-2.3662
YER019C-A_S21	YER019C-A	SBH2	Repressed	-1.83537	-0.608189		-0.789419	-0.91724
YLR429W_S454	YLR429W	CRN1	Repressed	-1.17646	-1.43317	-0.930669	-1.28841	-1.10556
YDR011W_T1153	YDR011W	SNQ2	Repressed	-1.48509	-1.43641		-0.912248	-0.5605
YDR422C_S33	YDR422C	SIP1	Repressed	-0.982035	-0.376717	-0.701181	-0.142671	-0.102153
YBR059C_S518	YBR059C	AKL1	Repressed	-1.62902	-2.72944	-1.80535	-1.36776	-0.838715
YGL197W_S817	YGL197W	MDS3	Repressed	-0.635371	-0.771405	-0.300188	-0.942079	-1.04757
YOL081W_S433	YOL081W	IRA2	Repressed	-1.23677	0.209127	-1.63084	0.275456	-0.199628
YLR305C_T470	YLR305C	STT4	Repressed	-2.88652	-2.32993		-2.04946	-1.81104
YPR089W_S814	YPR089W	YPR089W	Repressed	-1.17136	-1.9982	-0.805206	-1.01233	-0.805224
YNL265C_S244	YNL265C	IST1	Repressed	-1.03428		-0.801568
YIL095W_S540	YIL095W	PRK1	Repressed	-1.13733	-2.51036	-1.14433	-1.00773	-0.516038
YIL095W_T537	YIL095W	PRK1	Repressed	0.0263388	-1.99159	-1.24913	-0.572709	-0.353518
YEL032W_S777	YEL032W	MCM3	Repressed	-0.359946	-1.06097	-0.965614	-0.818157	-0.713629
YEL032W_S777_S781	YEL032W	MCM3	Repressed	-0.513422	-1.30027	-0.636565	-0.638873	-0.444601
YER123W_S392	YER123W	YCK3	Repressed	-0.686045		-1.4745
YDL161W_T346	YDL161W	ENT1	Repressed	-0.750806	-1.40073	-1.12136	-1.1901	-0.816766
YLR386W_S767	YLR386W	VAC14	Repressed	-1.41739	-0.639119	-0.927691	-0.41072	0.460888
YIL063C_T31	YIL063C	YRB2	Repressed	-0.393942	-1.66117	-0.973821	-1.01743	-1.18678
YOR267C_S122	YOR267C	HRK1	Repressed	0.874778	-1.34098	-0.624455	-1.4415	-1.19687
YJL042W_S309	YJL042W	MHP1	Repressed	-0.69463	-0.619213	-1.27943	-0.219219	-0.0625598
YER132C_S838	YER132C	PMD1	Repressed	-0.787835	-1.31344	-1.40153	-0.636725	-0.428328
YGL197W_S781	YGL197W	MDS3	Repressed	-0.655272	-0.238316	-1.24851	0.0900589	0.0409646
YDR422C_S51_T53	YDR422C	SIP1	Repressed	-0.911527	-0.605915		-0.0967109	-0.600664
YLL015W_S931_T934	YLL015W	BPT1	Repressed	-1.11618	-1.94119	-1.28937	-1.21826	-0.95459
YLL029W_S56	YLL029W	FRA1	Repressed	-0.930779	-0.851397	-1.23768	-0.155462	-0.166866
YBR181C_S233	YBR181C	RPS6B	Repressed	-1.66653	-0.634654	-0.968291	-1.21017	-1.092
YDL189W_S435	YDL189W	RBS1	Repressed	-0.403346	-0.606852	-0.859605	-0.193853	-0.167848
YDR507C_S471	YDR507C	GIN4	Repressed	-1.00441	-2.05428	-1.73696	-0.782511	-0.73315
YHL007C_T203	YHL007C	STE20	Repressed	-0.165985	-0.605733	-1.28751	-0.436863	-0.746477
YHL007C_T203_T218	YHL007C	STE20	Repressed	-1.23056		-2.2249
YJL084C_S838	YJL084C	ALY2	Repressed	-0.823343	-0.72606	-0.999108	-0.238015	-0.335496
YBR028C_S90	YBR028C	YPK3	Repressed	-0.676594	-2.18642	-1.34535	-0.739885	-0.900722
YPR032W_S602	YPR032W	SRO7	Repressed	-0.672965	-0.392509	-0.710981	-0.264544	-0.266128
YCL010C_S139	YCL010C	SGF29	Repressed	-1.18219	-0.724325	-0.721368	-0.841638	-1.25049
YKR031C_S106	YKR031C	SPO14	Repressed	-0.486102	-0.662934	-0.637347	0.0200057	-0.0674075
YLR190W_S76	YLR190W	MMR1	Repressed	-0.484707	-1.67725	-1.89092	-0.748326	-0.945113
YBR001C_S112	YBR001C	NTH2	Repressed	-0.280105	-0.686355	-0.648581	-0.338794	0.174764
YDR001C_S83	YDR001C	NTH1	Repressed	-0.947816	-1.98248	-1.55208	-0.762819	0.472348
YER088C_S313	YER088C	DOT6	Repressed	-1.4956	-1.54442	-1.1215	-1.02993	-1.22826
YDR293C_S164	YDR293C	SSD1	Repressed	-0.756339	-1.15831	-1.5448	-1.00661	-1.01612
YFL034C-B_S56	YFL034C-B	MOB2	Repressed	-0.965022	-1.01698	-1.5937	-0.692064	-0.550393
YPL020C_S174	YPL020C	ULP1	Repressed	0.251726	-0.916264	-0.682663	-0.702023	-0.732142
YFL042C_S140	YFL042C	YFL042C	Repressed	-0.753588	-1.24368	-1.09391	-0.559111	-0.165483
YOR008C_S353	YOR008C	SLG1	Repressed	-0.589312	-1.64845	-1.45325	-1.06503	-0.942663
YER132C_S989	YER132C	PMD1	Repressed	-0.183011	-0.735815	-0.854403	-0.109081	-0.0560083
YLR096W_S663	YLR096W	KIN2	Repressed	-0.751335	-3.3556	-1.93548	-1.35947	-0.55772
YBR235W_S34	YBR235W	VHC1	Repressed	-0.215993	-1.17485	-1.10881	-0.0280125	0.0878803
YKL088W_S42	YKL088W	CAB3	Repressed	-0.414486	-1.27384	-1.32753	-0.263439	-0.266198
YJL020C_S647	YJL020C	BBC1	Repressed	-0.680835	-0.764639		-0.0903318	0.0551849
YKL008C_S24	YKL008C	LAC1	Repressed	-1.18837		-1.67731
YKL008C_S23	YKL008C	LAC1	Repressed	-1.31817	-3.62726		-2.38467	-2.12449
YDR207C_S645	YDR207C	UME6	Repressed	-0.527207	-0.862684	-0.831578	-0.247384	-0.233891
YKL140W_S521	YKL140W	TGL1	Repressed	-0.883032	-1.27685	-1.18519	-0.83098	-0.523447
YCL011C_S24	YCL011C	GBP2	Repressed	-0.53099	-0.694514	-0.701882	-0.507517	-0.548496
YOR352W_S131	YOR352W	TFB6	Repressed	-0.420461	-0.614657	-1.05884	-0.0805751	0.160391
YLR219W_S80	YLR219W	MSC3	Repressed	0.0809542	-1.32323	-0.877318	-0.515019	-0.156068
YJR001W_S115	YJR001W	AVT1	Repressed	-0.931518	-2.41839	-1.62102	-1.39373	-1.01809
YNL004W_S27	YNL004W	HRB1	Repressed	-0.44505	-0.80945	-0.906111	-0.397667	-0.40429
YNL167C_S380	YNL167C	SKO1	Repressed	-0.137791	-0.910808	-1.32051	-0.36749	-0.372861
YOR069W_S175	YOR069W	VPS5	Repressed	-0.369599	-0.987271	-1.62396	-0.690859	0.929272
YJL005W_S60	YJL005W	CYR1	Repressed	-0.742054	-1.14348	-0.518278	-0.323579	-0.280012
YKR010C_S527	YKR010C	TOF2	Repressed	-0.629916		-1.93673
YBR157C_S94	YBR157C	ICS2	Repressed	-0.983076	-0.661701	-0.406334	-0.165219	-0.317169
YDL105W_S13	YDL105W	NSE4	Repressed	-0.477931	-1.53437	-2.48144	-0.48341	-0.580579
YNL118C_S771	YNL118C	DCP2	Repressed	-0.330954	-0.975716	-1.27582	-0.024988	0.184731
YOR018W_S617	YOR018W	ROD1	Repressed	-1.35041		-0.80063
YEL043W_T154	YEL043W	YEL043W	Repressed	-0.852441	-1.85948	-1.31639	-1.31099	-1.09928
YLR177W_T235	YLR177W	YLR177W	Repressed	-1.45971	-0.684348	0.159921	0.0567245	1.0083
YPR091C_S669	YPR091C	NVJ2	Repressed	-0.741194	-1.04183	-1.31925	-0.451691	-0.283888
YDR229W_S59	YDR229W	IVY1	Repressed	-0.715396	-1.2	-1.15177	-0.614686	-0.321644
YMR109W_S992	YMR109W	MYO5	Repressed	-0.2815	-1.25183	-0.812404	-1.10165	-0.452382
YHR117W_S55	YHR117W	TOM71	Repressed	-0.491236	-0.982413	-1.3688	-0.441399	-0.413697
YBR235W_S870	YBR235W	VHC1	Repressed	-1.27068	-1.53148	-1.58695	-0.813177	-0.684067
YFR034C_S243	YFR034C	PHO4	Repressed	-0.614639	-1.22516	-1.01572	-0.692977	-0.639201
YDR005C_S177	YDR005C	MAF1	Repressed	-0.834897	-0.789409	-0.665832	-0.190757	-0.269881
YCR077C_S457	YCR077C	PAT1	Repressed	-0.215011	-1.09921	-1.29605	-0.331034	-0.235446
YOL059W_S72	YOL059W	GPD2	Repressed	-0.9438	-1.63642	-1.6652	-1.09962	-0.955355
YPL155C_S88	YPL155C	KIP2	Repressed	-1.67849	-1.96061	-1.63824	-1.17512	-1.02958
YGL178W_S674	YGL178W	MPT5	Repressed	-0.976431	-0.589434	-1.01718	-0.35123	-0.015827
YNR047W_S200	YNR047W	FPK1	Repressed	-1.44945	-0.761678		-0.63857	-0.100322
YOR324C_S228	YOR324C	FRT1	Repressed	-0.845311	-0.580772	-0.695587	-0.142525	-0.0626156
YBR225W_S109	YBR225W	YBR225W	Repressed	-0.45021	-0.925966	-0.875096	-0.108656	0.127425
YLR045C_S813	YLR045C	STU2	Repressed	-0.65958	-2.02839	-1.53172	-0.85444	-0.579769
YER088C_S322	YER088C	DOT6	Repressed	-0.754092	-0.595891	-1.32501	-0.536559	-0.278095
YJL146W_S148	YJL146W	IDS2	Repressed	-0.525037	-0.851753	-0.640099	-0.452928	-0.457923
YLR371W_S396	YLR371W	ROM2	Repressed	-0.471785	-0.958589	-1.13408	-0.233589	-0.0771598
YKL185W_S474	YKL185W	ASH1	Repressed	-0.894566	-0.868475	-1.01099	-0.773964	-0.634466
YNL027W_S410	YNL027W	CRZ1	Repressed	-1.06228	-0.214541	-0.722952	-0.0429945	0.263798
YER016W_S148	YER016W	BIM1	Repressed	-0.927591	-1.2757	-1.22964	-0.674574	-0.548023
YMR037C_S633	YMR037C	MSN2	Repressed	-0.0324812	-0.660497	-1.35409	0.0857026	0.332996
YEL032W_T798	YEL032W	MCM3	Repressed	-1.18984	-0.832862		-0.890215	-1.74947
YAL038W_S22	YAL038W	CDC19	Repressed	-0.793833	-0.616235	-0.578561	-0.0597138	-0.112333
YOR070C_S87	YOR070C	GYP1	Repressed	-0.635788		-0.726327
YHR005C_S160	YHR005C	GPA1	Repressed	-0.959592	-1.05871	-0.909334	-1.22415	-1.28073
YIL074C_S43	YIL074C	SER33	Repressed	-0.870295	-0.834226	-0.810119	-0.604364	-0.823012
YGR217W_S161	YGR217W	CCH1	Repressed	-0.0910084	-0.756931	-1.3087	-0.811919	-0.515863
YPL020C_S48	YPL020C	ULP1	Repressed	-0.528551	-0.664445	-0.892765	-0.527051	-0.170438
YDR310C_S623	YDR310C	SUM1	Repressed	-0.916266	-0.813135	-1.75344	-0.338808	-0.0702976
YJR059W_S82	YJR059W	PTK2	Repressed	-2.32707	-1.38491	-4.12733	-2.72048	-0.754233
YHR159W_S42	YHR159W	TDA11	Repressed	-1.2502	-2.52837		-0.935062	-1.30485
YJL128C_S68_S83	YJL128C	PBS2	Repressed	-1.26885	-1.39038		-0.637016	-0.113657
YGR196C_S92	YGR196C	FYV8	Repressed	-0.781269	-0.678813		-0.466745	0.267482
YBL032W_S362	YBL032W	HEK2	Repressed	-0.786289	-1.1944	-0.629795	-0.511085	-0.0235572
YNL267W_S605	YNL267W	PIK1	Repressed	-0.425291	-0.830428	-0.881288	0.987344	3.68533
YOL059W_S75	YOL059W	GPD2	Repressed	-1.29048	-1.718	-0.998573	-1.33317	-1.10689
YIL047C_S168	YIL047C	SYG1	Repressed	-1.69816	-3.0588		-1.1336	0.2462
YEL046C_S369	YEL046C	GLY1	Repressed	-1.23651	-0.833659	-0.572067	-0.597253	0.0460858
YOL130W_S357	YOL130W	ALR1	Repressed	-0.687109	-0.868501	-0.540064	-0.864391	-0.557834
YCR088W_S169	YCR088W	ABP1	Repressed	-0.790497	-1.21885	-0.48672	-0.695947	-0.0415771
YLR309C_S827	YLR309C	IMH1	Repressed	-1.04052	-1.95574	-1.21437	-0.939025	-0.424882
YPR190C_S394	YPR190C	RPC82	Repressed	-0.711825	-1.01766	-1.04775	-0.59065	0.873264
YHL007C_S289	YHL007C	STE20	Repressed	0.331409	-1.72146	-0.832538	-1.35896	-1.38081
YDR186C_S515	YDR186C	YDR186C	Repressed	-0.983706	-1.29303	-0.812913	-1.02532	-0.447688
YDR006C_S245	YDR006C	SOK1	Repressed	-0.793882	-0.275727	-0.876725	0.226522	0.181632
YNL027W_S429	YNL027W	CRZ1	Repressed	-0.738494	-0.668963	-0.604425	-0.458315	-0.282366
YLR257W_S242	YLR257W	YLR257W	Repressed	-0.405236	-1.28668	-1.30385	-0.707452	-0.194759
YCR088W_S365	YCR088W	ABP1	Repressed	-0.889241	-0.675233		-0.461236	0.0905915
YBL007C_S447	YBL007C	SLA1	Repressed	-1.39756		-2.06463
YCR011C_S702	YCR011C	ADP1	Repressed	-0.956772	-1.81387	-1.12765	-1.01096	-0.432287
YDR186C_S542	YDR186C	YDR186C	Repressed	-1.58919	-1.06736		-1.02856	-0.230732
YJL084C_T777	YJL084C	ALY2	Repressed	-0.793603	-0.609114		-0.686035	-1.94032
YER088C_S247	YER088C	DOT6	Repressed	-0.580952	-1.70759	-2.5635	-0.955332	-0.996142
YER088C_S245	YER088C	DOT6	Repressed	-0.831064		-1.51222
YKL112W_S467	YKL112W	ABF1	Repressed	-0.646983	-1.37813	-1.07304	0.129147	1.67004
YMR086W_S656	YMR086W	SEG1	Repressed	-0.232029	-1.51965	-0.77419	-0.33942	0.00448884
YEL022W_S317	YEL022W	GEA2	Repressed	-1.05414	-1.21543	-0.463811	-0.804603	-0.453493
YHR094C_S23	YHR094C	HXT1	Repressed	-1.5685	-1.55845	-0.826633	-1.14896	-1.08961
YHR094C_S26	YHR094C	HXT1	Repressed	-1.7895	-1.1942		-1.11915	-1.18765
YHR094C_S16_S23	YHR094C	HXT1	Repressed	-1.80515	-2.41774		-1.70689	-1.0352
YEL015W_S261	YEL015W	EDC3	Repressed	-0.545705	-1.55984	-1.24291	-0.281793	0.273172
YPL019C_S187_S190	YPL019C	VTC3	Repressed	-3.45996		-1.51326
YPL019C_S187	YPL019C	VTC3	Repressed	-1.73596	-2.35248		-1.45148	-1.2396
YMR275C_S58	YMR275C	BUL1	Repressed	-0.245283	-0.866991	-1.07021	-0.585516	-0.90044
YHR102W_S903	YHR102W	KIC1	Repressed	-1.68036		-1.20962
YAR042W_S500	YAR042W	SWH1	Repressed	-1.13812	-0.893791		-0.33775	-0.288986
YBL085W_S601	YBL085W	BOI1	Repressed	-0.49979	-0.861338	-1.36479	-0.918591	-1.22015
YBL085W_S626	YBL085W	BOI1	Repressed	-2.13001	-2.30334	-1.8105	-2.07015	-1.12203
YER155C_S1016	YER155C	BEM2	Repressed	-0.637138		-1.16489
YOR220W_S102	YOR220W	RCN2	Repressed	-0.189157	-0.972478	-0.903373	-0.0305351	0.629136
YCR002C_S312	YCR002C	CDC10	Repressed	-1.27002		-1.27517
YOR058C_S745	YOR058C	ASE1	Repressed	-1.18414	-1.19058	-0.981584	-0.678227	-0.638198
YMR295C_S11	YMR295C	YMR295C	Repressed	-0.320725	-1.35807	-1.45305	-0.89308	-1.65666
YOR140W_S599	YOR140W	SFL1	Repressed	-0.224819	-0.865	-0.762447	-0.028187	0.0102223
YKR048C_T20_T24	YKR048C	NAP1	Repressed	-1.96822	-1.31692	-0.350979	-0.846238	-0.550164
YDL019C_S509	YDL019C	OSH2	Repressed	-1.16029		-1.04234
YER087C-B_S3	YER087C-B	SBH1	Repressed	-0.701715	-0.69919	-0.477551	-1.0419	-1.47085
YLL036C_S141	YLL036C	PRP19	Repressed	-0.733261	-0.571936	-0.687879	-0.431631	-0.250506
YIL129C_S986	YIL129C	TAO3	Repressed	-1.34124	-0.815589	-2.20975	-1.12794	-0.862493
YDR379W_S586	YDR379W	RGA2	Repressed	-1.52606	-1.43168	-1.15514	-1.73433	-0.822234
YER155C_S168	YER155C	BEM2	Repressed	-0.517862	-1.33367	-0.837574	-0.856513	-0.367071
YPR095C_S425	YPR095C	SYT1	Repressed	-1.13785		-1.68627
YLR363W-A_S51	YLR363W-A	YLR363W-A	Repressed	-1.28366	-1.38531	-1.86284	-1.03741	-1.0382
YBL051C_S191	YBL051C	PIN4	Repressed	-1.14189		-1.47779
YOR140W_S427	YOR140W	SFL1	Repressed	-1.16892		-2.52608
YHL023C_S458	YHL023C	NPR3	Repressed	-1.16673		-1.66569
YPL137C_S66	YPL137C	GIP3	Repressed	-1.28764		-1.36712
YMR261C_S53	YMR261C	TPS3	Repressed	-1.01595	-0.238508	-1.33387	-0.112651	0.159939
YJL084C_S201	YJL084C	ALY2	Repressed	-1.42332	-2.08402	-2.19502	-1.41316	-1.02339
YML117W_S449	YML117W	NAB6	Repressed	-0.742411	-1.70855	-1.05313	-0.31022	0.175059
YLR219W_S151	YLR219W	MSC3	Repressed	-0.444198	-1.07152	-0.920622	-0.602197	-0.381395
YEL022W_T313	YEL022W	GEA2	Repressed	-1.38164	-2.2561	-1.99431	-1.75116	-0.712075
YDR011W_S10	YDR011W	SNQ2	Repressed	-0.522799	-1.25913	-1.65075	-0.649833	-0.32537
YPL137C_S143	YPL137C	GIP3	Repressed	-0.979677	-2.07738	-1.38344	-1.13258	-0.658829
YOL013C_S475	YOL013C	HRD1	Repressed	-1.00903	-0.523111	-0.807468	-0.717823	-0.548192
YDR182W_S12	YDR182W	CDC1	Repressed	-1.44918	-2.00884	-1.71025	-1.49262	-0.795575
YLR114C_S519	YLR114C	AVL9	Repressed	-0.941045	-1.13449	-1.73705	-0.942066	-0.862508
YJL201W_T410	YJL201W	ECM25	Repressed	-0.420841	-0.809847	-0.825332	-0.8594	-1.39939
YNL076W_S264	YNL076W	MKS1	Repressed	-0.720171	-1.14483	-0.871624	-0.995161	-0.762381
YJL020C_S621	YJL020C	BBC1	Repressed	-0.766429	-0.717923	-0.473881	-0.6535	-1.3527
YLL013C_S86	YLL013C	PUF3	Repressed	-0.743294	-0.983303	-0.476931	-1.08699	-0.683833
YBR130C_S372_S377	YBR130C	SHE3	Repressed	-2.81526		-2.09665
YGL008C_S15	YGL008C	PMA1	Repressed	-1.53818		-2.19878
YPR156C_S55	YPR156C	TPO3	Repressed	-0.921184	-1.71731		-1.31683	-0.644432
YGR125W_S140	YGR125W	YGR125W	Repressed	-1.22523	-1.19148		-1.22152	-0.752887
YJL082W_S383	YJL082W	IML2	Repressed	-1.25435	-0.791483		-0.893947	-0.637711
YDL167C_S634	YDL167C	NRP1	Repressed	-0.71343	-0.937949	-0.528977	-0.234912	0.819821
YDR439W_S122	YDR439W	LRS4	Repressed	-0.800459	-1.48425	-0.988067	-0.834149	-0.684871
YNL243W_T296	YNL243W	SLA2	Repressed	-0.643314	-0.808351	-1.02701	-0.979899	-1.14449
YNL243W_T296_S308	YNL243W	SLA2	Repressed	-1.07567	-1.58143	-1.03289	-1.51672	-1.83788
YLR206W_S167_Y176	YLR206W	ENT2	Repressed	-1.78735	-0.693652	-0.865426	-0.687363	-0.205853
YDL019C_T1148	YDL019C	OSH2	Repressed	-0.924122	-1.62541		-1.08365	-0.808993
YHL007C_S522	YHL007C	STE20	Repressed	-0.68849	-1.98277	-0.170427	-0.879407	-0.239354
YPR156C_S110	YPR156C	TPO3	Repressed	-0.87137		-1.67993
YML117W_S464	YML117W	NAB6	Repressed	-0.336936	-1.09842	-1.59332	-0.359476	-0.154444
YAL041W_S739	YAL041W	CDC24	Repressed	-0.494442	-0.841759	-0.734082	-0.639072	-0.547341
YLL028W_S72	YLL028W	TPO1	Repressed	-0.788781	-0.661024	-0.319409	-0.173367	-0.0524985
YPR124W_S349	YPR124W	CTR1	Repressed	-1.29578	-2.17556	-1.46925	-1.52155	-0.756541
YPR185W_S379	YPR185W	ATG13	Repressed	-0.858502	-0.936365	-0.47081	-0.18958	0.25503
YIL095W_T522	YIL095W	PRK1	Repressed	-0.94155		-1.98316
YLR287C-A_S16	YLR287C-A	RPS3A	Repressed	-0.169502	-0.920486	-0.893108	-0.684485	-0.667879
YIL047C_S172	YIL047C	SYG1	Repressed	-0.245295	-1.70501	-0.764225	-0.426729	0.470631
YDL195W_S992	YDL195W	SEC31	Repressed	-0.204774	-0.606933	-0.632382	0.207952	0.265148
YBR172C_T129	YBR172C	SMY2	Repressed	-0.312392	-1.08663	-1.17711	-0.149301	-0.112722
YDR170C_S1226	YDR170C	SEC7	Repressed	-0.850631		-0.867168
YPR052C_T3	YPR052C	NHP6A	Repressed	-0.772087	-1.63368		-1.70038	-1.91883
YOR042W_T364	YOR042W	CUE5	Repressed	-0.67352	-0.93868		-0.334239	-0.482991
YPL085W_S806	YPL085W	SEC16	Repressed	-1.67768	-1.33227	-0.594866	-0.895231	-0.634347
YMR266W_S949	YMR266W	RSN1	Repressed	-0.327844	-1.16902	-1.14196	-0.953679	-0.414599
YMR266W_S951	YMR266W	RSN1	Repressed	-0.534128	-0.739945	-0.635503	-0.709828	-0.428573
YBR102C_T474_S482	YBR102C	EXO84	Repressed	-1.43085	-1.99275	-1.79697	-1.72337	-2.47864
YDR119W_S189	YDR119W	VBA4	Repressed		-1.4106	-1.59591	0.289838	0.740459
YKL064W_S472	YKL064W	MNR2	Repressed		-1.10906	-1.21952	-0.80787	-0.102823
YIL121W_S7	YIL121W	QDR2	Repressed		-1.33303	-1.78221	-0.809505	-0.856067
YOR267C_S661	YOR267C	HRK1	Repressed		-0.851975	-0.91252	-1.17872	-0.254066
YML006C_S153	YML006C	GIS4	Repressed		-0.725016	-1.27441	-0.544086	-0.706233
YGL197W_S1150	YGL197W	MDS3	Repressed		-0.627306	-0.84555	-0.318286	-0.626495
YJL165C_S17	YJL165C	HAL5	Repressed		-1.44939	-1.54223	-0.851624	-0.142223
YJL134W_T16_S18	YJL134W	LCB3	Repressed		-3.36897	-1.18873	-2.63826	-1.45992
YMR005W_S49	YMR005W	TAF4	Repressed		-0.72485	-1.10744	-0.157952	-0.202333
YBR028C_S519	YBR028C	YPK3	Repressed		-1.17725	-1.05376	-0.990882	-0.986729
YBR181C_S232_S233	YBR181C	RPS6B	Repressed		-4.10525	-2.14177	-3.20497	-3.80993
YML123C_S316_S321	YML123C	PHO84	Repressed		-0.941688	-0.6046	-0.631247	-0.212991
YDR122W_S677	YDR122W	KIN1	Repressed		-0.933545	-2.56334	-0.660852	-0.77998
YHR082C_S529	YHR082C	KSP1	Repressed		-2.15078	-2.61127	-1.29601	-0.927183
YNL101W_S60	YNL101W	AVT4	Repressed		-3.35426	-2.50084	-1.37465	-1.22585
YPR133C_T120	YPR133C	SPN1	Repressed		-0.818503	-1.64839	-0.968404	-1.00253
YDR089W_S612	YDR089W	YDR089W	Repressed		-0.970096	-0.748974	-0.328406	0.0502916
YJR005W_S641	YJR005W	APL1	Repressed		-2.09007	-0.813216	-2.47047	-2.10979
YDR436W_S338	YDR436W	PPZ2	Repressed		-0.735917	-0.784531	-0.459661	-0.341724
YBR069C_S18	YBR069C	TAT1	Repressed		-0.612306	-1.0664	-0.514815	-0.117091
YLR319C_T169	YLR319C	BUD6	Repressed		-1.03732	-0.863637	-0.628889	-0.809288
YDL150W_S224_T228_T232	YDL150W	RPC53	Repressed		-0.783019	-1.3936	-1.04982	-0.199713
YBL097W_T682	YBL097W	BRN1	Repressed		-0.884011	-0.870908	-0.179098	0.071073
YGR161C_S30	YGR161C	RTS3	Repressed		-1.79279	-0.873866	1.07236	2.4059
YOL019W_S224	YOL019W	YOL019W	Repressed		-0.739572	-0.639315	-0.503709	-0.135345
YPL085W_S674	YPL085W	SEC16	Repressed		-2.86954	-0.65866	-1.74868	-0.109504
YER132C_S877	YER132C	PMD1	Repressed		-0.710732	-0.875757	-0.335721	-0.194019
YJL165C_S7	YJL165C	HAL5	Repressed		-4.63807	-2.28661	-2.83437	-1.65055
YOR239W_S321_S326	YOR239W	ABP14	Repressed		-2.03444	-1.58865	-1.30778	0.0239647
YOR220W_S152_S160	YOR220W	RCN2	Repressed		-1.32489	-1.12866	-1.13984	0.360406
YKL039W_T498_S518	YKL039W	PTM1	Repressed		-0.883985	-1.30047	-0.443908	-0.573771
YML020W_S78	YML020W	YML020W	Repressed		-0.95759	-0.98142	-0.713129	-0.205842
YNL180C_S75	YNL180C	RHO5	Repressed		-1.70091	-1.46178	-0.729551	-1.43293
YDR293C_S295	YDR293C	SSD1	Repressed		-1.82426	-2.14588	-1.68357	-1.96786
YLR325C_S50	YLR325C	RPL38	Repressed		-1.11933	-1.61923	-0.951188	-1.37153
YPR042C_S902	YPR042C	PUF2	Repressed		-3.21733	-3.13967	-1.68858	-1.00825
YPR042C_S905	YPR042C	PUF2	Repressed		-3.01642	-2.71572	-1.64715	-0.980874
YDL019C_S787	YDL019C	OSH2	Repressed		-1.78193	-1.24984	-1.25614	-0.642329
YBL103C_S246_T249	YBL103C	RTG3	Repressed		-3.43146	-0.820841	-2.49121	-1.62871
YBL103C_T249	YBL103C	RTG3	Repressed		-4.07893	-2.33403	-3.30431	-2.11692
YAL041W_S681	YAL041W	CDC24	Repressed		-1.10492	-1.2869	-0.629583	-1.65599
YGL021W_S374_S377	YGL021W	ALK1	Repressed		-1.03422	-1.08877	-0.670321	-0.446604
YPL058C_S52_S56	YPL058C	PDR12	Repressed		-1.35339	-1.68768	-1.15497	-0.710964
YFL034C-B_S59	YFL034C-B	MOB2	Repressed		-0.826727	-0.679238	-0.59445	-0.407392
YJL165C_S11	YJL165C	HAL5	Repressed		-3.44127	-1.74234	-2.0096	-0.34677
YNR047W_S882	YNR047W	FPK1	Repressed		-1.30169	-1.6046	-0.911631	-0.671754
YIL038C_S450_T454	YIL038C	NOT3	Repressed		-3.11874	-1.41549	-1.60065	-0.926732
YLL028W_T89	YLL028W	TPO1	Repressed		-0.600436	-1.21272	-0.456179	-0.280832
YLR332W_S327	YLR332W	MID2	Repressed		-1.1476	-0.85148	-0.447158	0.0973865
YNL298W_S26	YNL298W	CLA4	Repressed		-1.41885	-0.832061	-1.3592	-1.07407
YFR024C-A_S383_T384	YFR024C-A	LSB3	Repressed		-0.811071	-1.40198	-0.516722	-0.321591
YFR024C-A_T393_S397	YFR024C-A	LSB3	Repressed		-1.48284	-0.881646	-0.465488	-0.319093
YJR049C_S63	YJR049C	UTR1	Repressed		-4.04444	-3.08227	-1.82153	-1.40863
YER123W_S404	YER123W	YCK3	Repressed		-1.31886	-1.80708	-0.632935	-0.229458
YLR187W_S580	YLR187W	SKG3	Repressed		-1.06144	-1.10647	-0.579032	-0.454666
YBL097W_S245_S254	YBL097W	BRN1	Repressed		-0.886802	-1.04698	-0.865222	-0.569157
YFR019W_S749	YFR019W	FAB1	Repressed		-2.34706	-1.38975	-0.815796	-0.443681
YDR006C_S258	YDR006C	SOK1	Repressed		-1.03557	-1.09198	-0.0353674	0.275149
YDL225W_T539	YDL225W	SHS1	Repressed		-0.663413	-1.7613	-0.162071	0.0746172
YOR219C_S13	YOR219C	STE13	Repressed		-1.38414	-0.908576	-1.13225	-0.598843
YBL054W_S298	YBL054W	TOD6	Repressed		-1.95951	-1.31586	-1.01686	-1.32958
YER157W_S8	YER157W	COG3	Repressed		-1.00654	-0.777244	-0.22274	0.139433
YNL074C_S74	YNL074C	MLF3	Repressed		-0.670126	-0.992312	-0.102368	0.322784
YHR082C_T501_T504	YHR082C	KSP1	Repressed		-1.1643	-0.851862	-0.725481	-0.699928
YDR005C_S210	YDR005C	MAF1	Repressed		-1.33593	-1.46246	-0.730072	-0.279364
YBL007C_S477_S480	YBL007C	SLA1	Repressed		-0.918904	-1.31814	-1.14994	-1.00074
YNL298W_S301	YNL298W	CLA4	Repressed		-1.40837	-1.26011	-1.02446	-1.39845
YDR293C_S152	YDR293C	SSD1	Repressed		-1.86348	-3.01432	-2.0833	-2.19053
YEL015W_S257_S261	YEL015W	EDC3	Repressed		-2.36138	-1.41794	-1.16312	-0.352482
YEL015W_S259_S261	YEL015W	EDC3	Repressed		-1.20768	-0.640655	-0.888095	0.0080276
YDL117W_S118_S122	YDL117W	CYK3	Repressed		-1.97858	-1.22928	-1.64629	-1.31158
YGR250C_S501	YGR250C	YGR250C	Repressed		-1.00193	-0.674744	-0.486179	-0.199796
YLR360W_S171	YLR360W	VPS38	Repressed		-1.36259	-1.25843	-1.69201	-0.650574
YDR348C_S416	YDR348C	PAL1	Repressed		-1.75383	-1.26027	-1.14751	-0.914933
YER123W_S374	YER123W	YCK3	Repressed		-1.3549	-0.828265	-0.816755	-0.498213
YDL133W_S222	YDL133W	SRF1	Repressed		-0.700719	-1.22348	-0.615228	-0.515263
YER155C_S1810_S1813	YER155C	BEM2	Repressed		-3.53018	-2.59147	-2.5924	-2.51384
YHL003C_S23	YHL003C	LAG1	Repressed		-1.30696	-1.11288	-1.30155	-1.54573
YLR310C_T635	YLR310C	CDC25	Repressed		-1.70626	-0.884359	-0.833165	-0.928185
YKR090W_S63	YKR090W	PXL1	Repressed		-0.971819	-1.03195	-0.85676	-0.264799
YGR217W_S122	YGR217W	CCH1	Repressed		-2.57452	-1.49045	-2.0773	-1.54635
YJR124C_T241	YJR124C	YJR124C	Repressed		-1.61324	-1.35786	-1.00925	-0.744556
YDR351W_S216	YDR351W	SBE2	Repressed		-1.26478	-1.71994	-0.445053	-0.102131
YHL008C_S449	YHL008C	YHL008C	Repressed		-0.753403	-1.22453	-0.562912	-0.46825
YLL018C_S546	YLL018C	DPS1	Repressed		-1.19824	-0.742714	-0.775012	-0.552545
YGL021W_S303	YGL021W	ALK1	Repressed		-1.50942	-0.740195	-0.846128	-0.572463
YLR271W_S28	YLR271W	YLR271W	Repressed		-1.09749	-1.28619	-0.736091	-0.641226
YLR259C_S141	YLR259C	HSP6	Repressed		-1.97922	-1.30148	-0.725155	-1.07618
YOR156C_S674	YOR156C	NFI1	Repressed		-1.03088	-1.54486	-0.695819	-0.74918
YBR059C_S1011	YBR059C	AKL1	Repressed		-1.36352	-2.05496	-0.290045	-0.528186
YBL091C-A_S136	YBL091C-A	SCS22	Repressed		-0.629642	-1.13065	-0.502848	-0.775392
YMR037C_S582	YMR037C	MSN2	Repressed		-1.50644	-1.96741	-0.940192	-0.566486
YKL064W_S582	YKL064W	MNR2	Repressed		-2.68545	-1.55885	-1.24285	-1.26017
YKL008C_S23_S24	YKL008C	LAC1	Repressed		-1.97858	-1.48451	-1.38747	-1.20176
YPL019C_S589_S592	YPL019C	VTC3	Repressed		-2.8567	-2.05136	-1.21496	-0.979202
YHR082C_S827	YHR082C	KSP1	Repressed		-2.54471	-2.09162	-1.01887	-0.766859
YLR072W_S118	YLR072W	YLR072W	Repressed		-0.974684	-1.77396	-0.853394	-0.611054
YNL197C_S225	YNL197C	WHI3	Repressed		-1.1796	-0.77	0.220409	0.576967
YML117W_S881	YML117W	NAB6	Repressed		-2.10223	-1.54572	-1.17601	-0.752795
YML113W_T39	YML113W	DAT1	Repressed		-1.71333	-1.58718	-1.23676	0.225557
YOL036W_S481	YOL036W	YOL036W	Repressed		-0.81621	-0.879422	-0.910404	-1.31581
YNL076W_S518	YNL076W	MKS1	Repressed		-1.50329	-0.959158	-0.683661	-0.30179
YCR023C_S313	YCR023C	YCR023C	Repressed		-1.02241	-0.948855	-0.481417	-0.380763
YKL101W_S1284_S1287	YKL101W	HSL1	Repressed		-2.22483	-2.39033	-1.61313	-1.86704
YBR130C_S343	YBR130C	SHE3	Repressed		-1.46306	-1.76644	-1.087	-1.14079
YLR371W_S76	YLR371W	ROM2	Repressed		-0.804269	-0.968812	-0.175742	-0.0690092
YIL047C_S859	YIL047C	SYG1	Repressed		-1.294	-0.966232	-0.659322	-0.75025
YCR077C_S456	YCR077C	PAT1	Repressed		-1.77405	-1.61221	-0.95168	-0.924288
YER093C_S19	YER093C	TSC11	Repressed		-0.968062	-1.65646	-0.40385	-0.545366
YIL159W_S18	YIL159W	BNR1	Repressed		-0.65116	-0.602944	0.152508	0.146629
YJR049C_S67	YJR049C	UTR1	Repressed		-1.60213	-1.39495	-0.484819	-0.153756
YAL017W_S185	YAL017W	PSK1	Repressed		-0.602247	-0.634523	-0.0260254	0.119944
YBR130C_S372	YBR130C	SHE3	Repressed		-3.57185	-2.37551	-2.43813	-2.27455
YMR140W_S50	YMR140W	SIP5	Repressed		-2.46437	-1.70086	-1.90399	-1.01219
YBL005W-B_S978	YBL005W-B	YBL005W-B	Repressed		-0.8012	-0.959593	-0.639186	-0.590361
YNL326C_T318	YNL326C	PFA3	Repressed		-1.24453	-1.31918	-0.922858	-0.468316
YOL081W_S1018_S1021	YOL081W	IRA2	Repressed		-0.825632	-1.36235	-0.923258	-0.507954
YBR278W_S186_S189	YBR278W	DPB3	Repressed		-0.886939	-0.613548	-0.478151	-0.430716
YGR196C_S666	YGR196C	FYV8	Repressed		-1.03592	-1.19747	-0.826513	-0.562595
YOL130W_T242	YOL130W	ALR1	Repressed		-1.32333	-1.18718	-1.44108	-1.37443
YIL129C_S2316	YIL129C	TAO3	Repressed		-0.678866	-0.854927	-0.550857	-0.0513608
YOL078W_S345	YOL078W	AVO1	Repressed		-0.814118	-0.859984	-0.732799	-0.403757
YML057W_S489	YML057W	CMP2	Repressed		-0.846816	-0.913117	-0.895468	-0.858397
YDR389W_S491	YDR389W	SAC7	Repressed		-1.56504	-1.34065	-1.08665	-0.731928
YBR068C_S24	YBR068C	BAP2	Repressed		-0.672999	-0.829278	-0.15701	0.329837
YDR326C_S13	YDR326C	YSP2	Repressed		-1.91963	-1.89279	-1.6944	-0.821382
YGL201C_S249	YGL201C	MCM6	Repressed		-1.22504	-1.78608	-0.991628	-0.603313
YBR207W_S449	YBR207W	FTH1	Repressed		-0.747457	-1.25017	-0.222627	-0.41716
YPR190C_T430	YPR190C	RPC82	Repressed		-1.08556	-1.33986	-0.119609	-0.112601
YBL051C_S655	YBL051C	PIN4	Repressed		-1.17566	-1.24324	-0.575588	-0.110616
YDR186C_S334	YDR186C	YDR186C	Repressed		-3.47496	-1.2557	-2.20342	-0.300501
YPR185W_S346_S348	YPR185W	ATG13	Repressed		-0.945003	-0.632242	-0.37243	0.227342
YNR039C_S498	YNR039C	ZRG17	Repressed		-2.32841	-2.2043	-2.11592	-1.82246
YDR108W_S121	YDR108W	TRS85	Repressed		-3.83712	-2.07176	-2.62167	-1.79288
YAL031C_S570	YAL031C	GIP4	Repressed		-0.639663	-1.34879	-0.397727	-0.053572
YPL019C_T183	YPL019C	VTC3	Repressed		-3.34115	-1.78063	-2.32224	-2.05123
YGR237C_S119	YGR237C	YGR237C	Repressed		-1.9224	-1.6132	-0.5036	-0.393123
YER111C_S816	YER111C	SWI4	Repressed		-2.19981	-1.27408	-1.14762	-0.744707
YML029W_S376_S379	YML029W	USA1	Repressed		-1.41058	-1.17639	-0.224255	0.457114
YBL085W_S636	YBL085W	BOI1	Repressed		-2.75153	-1.98923	-1.53337	-1.74091
YOR204W_S572_S576	YOR204W	DED1	Repressed		-3.58878	-1.80312	-2.36741	-2.09637
YFR024C-A_S380_S381	YFR024C-A	LSB3	Repressed		-1.29538	-2.71264	0.113409	0.0357137
YER129W_S1126	YER129W	SAK1	Repressed		-1.46673	-1.30247	-0.991427	-0.660214
YGR278W_S540	YGR278W	CWC22	Repressed		-1.9704	-1.57058	-0.817874	-0.628149
YNL096C_T117	YNL096C	RPS7B	Repressed		-1.42088	-1.31617	-0.929267	-1.09899
YCR002C_S316	YCR002C	CDC10	Repressed		-2.1855	-0.607337	-0.690422	-1.98564
YIL107C_S656	YIL107C	PFK26	Repressed		-1.6268	-0.738189	-1.04771	-0.129034
YGL197W_S770	YGL197W	MDS3	Repressed		-1.61393	-1.12342	-0.662316	-0.284322
YOR267C_S37	YOR267C	HRK1	Repressed		-1.15687	-0.753243	-0.53698	-1.15054
YDR293C_S503	YDR293C	SSD1	Repressed		-2.35754	-1.51565	-1.85589	-1.06263
YKR048C_T20	YKR048C	NAP1	Repressed		-1.04408	-0.797933	-0.459702	-0.148044
YML016C_S198	YML016C	PPZ1	Repressed		-3.31709	-1.71293	-1.05699	-1.05706
YER087C-B_T5	YER087C-B	SBH1	Repressed		-0.845019	-1.04013	-0.858323	-0.882968
YBL051C_S197	YBL051C	PIN4	Repressed		-1.24882	-0.897898	-1.01498	-0.485404
YMR261C_S53_T55	YMR261C	TPS3	Repressed		-0.839759	-0.641901	-0.55951	0.127107
YML051W_S8	YML051W	GAL8	Repressed		-0.662288	-1.32906	-0.101506	-0.128891
YBL103C_S142	YBL103C	RTG3	Repressed		-0.81861	-0.685543	-0.355853	-0.394711
YEL032W_S800	YEL032W	MCM3	Repressed		-1.07516	-1.88238	-0.683988	-1.57638
YNL271C_S79	YNL271C	BNI1	Repressed		-1.87998	-1.34746	-1.66146	-1.26092
YBL054W_S206	YBL054W	TOD6	Repressed		-0.603314	-0.974942	-0.691272	-0.516537
YJL020C_T895	YJL020C	BBC1	Repressed		-0.885334	-1.82628	-0.400954	-0.403429
YMR109W_S1027	YMR109W	MYO5	Repressed		-0.928431	-1.63156	-0.6314	-0.763487
YDL070W_S273	YDL070W	BDF2	Repressed		-1.04095	-1.07883	0.205753	0.159462
YER155C_S1012	YER155C	BEM2	Repressed		-1.07813	-0.823249	-1.00085	-1.07631
YHL023C_S76	YHL023C	NPR3	Repressed		-0.742844	-0.784041	-0.271029	0.324529
YGR170W_S1108	YGR170W	PSD2	Repressed		-1.55971	-2.19632	-1.2806	-1.30546
YKL101W_S671	YKL101W	HSL1	Repressed		-1.55779	-0.860606	-0.796138	-0.722981
YML035C_S138	YML035C	AMD1	Repressed		-2.58131	-2.59552	-1.91717	-1.51928
YMR124W_S348	YMR124W	YMR124W	Repressed		-0.755453	-1.74714	-0.717334	-0.758079
YBL035C_T185_T190	YBL035C	POL12	Repressed		-0.73073	-0.678635	-0.160718	-0.847164
YDR439W_T123	YDR439W	LRS4	Repressed		-1.4728	-1.25124	-0.792327	-0.889411
YIL038C_S446	YIL038C	NOT3	Repressed		-4.44709	-3.23051	-1.79799	-0.778738
YMR212C_T231	YMR212C	EFR3	Repressed		-2.61055	-1.36605	-1.61155	-1.50903
YDR326C_S44	YDR326C	YSP2	Repressed		-3.34642	-1.88062	-2.23386	-1.33264
YDL019C_T1148_T1161	YDL019C	OSH2	Repressed		-0.987066	-0.996812	-0.871611	-0.87652
YDR293C_S151	YDR293C	SSD1	Repressed		-1.42129	-3.72151	-1.503	-1.54676
YLL028W_S72_S76	YLL028W	TPO1	Repressed		-1.09331	-0.834919	-0.62664	-0.334883
YLL028W_S76	YLL028W	TPO1	Repressed		-1.28648	-0.795796	-0.835781	-0.716189
YGR229C_S394_S400	YGR229C	SMI1	Repressed		-1.54098	-1.00383	-0.376518	-0.0391527
YMR011W_S17_S20	YMR011W	HXT2	Repressed		-0.620652	-0.869666	0.0426647	-0.0899375
YIL047C_S175	YIL047C	SYG1	Repressed		-2.34212	-1.1475	-1.14106	0.218478
YLR192C_T223	YLR192C	HCR1	Repressed		-4.58494	-2.90213	-3.0747	-3.99652
YDL019C_S503	YDL019C	OSH2	Repressed		-0.696024	-0.654443	-0.129831	0.0356635
YPR133C_T15	YPR133C	SPN1	Repressed		-0.776327	-1.07175	-0.685442	0.419817
YER123W_S431	YER123W	YCK3	Repressed		-2.23753	-1.15923	-1.22342	-0.580159
YPL141C_S845	YPL141C	FRK1	Repressed		1.81847		2.2379	1.58365
YDR119W_T187	YDR119W	VBA4	Repressed		-2.0069		-1.56223	-1.20491
YDR293C_S1139	YDR293C	SSD1	Repressed	-3.45988	-4.40203	-3.19932	-2.79028	-1.15197
YDL022W_S24	YDL022W	GPD1	Repressed	-4.65029	-4.25041	-2.10395	-1.74369	2.28305
YLL043W_S190	YLL043W	FPS1	Repressed	-3.9988	-2.89982	-5.05401	-3.04972	-3.08384
YER155C_S1813	YER155C	BEM2	Repressed	-2.51377	-3.80797	-2.8359	-2.33257	-2.25046
YHR016C_S274	YHR016C	YSC84	Repressed	-2.39731	-4.14194	-3.35047	-2.15543	-0.243298
YNL098C_S214	YNL098C	RAS2	Repressed	-1.86105	-3.16933	-2.6018	-1.7816	-0.406359
YML017W_S238	YML017W	PSP2	Repressed	-2.77766	-4.01486	-2.32162	-1.30458	1.10051
YJL165C_S19	YJL165C	HAL5	Repressed	-2.63356	-3.85451	-2.92882	-2.71824	-1.22521
YJR001W_S64	YJR001W	AVT1	Repressed	-2.64394	-3.35925	-2.95137	-2.30448	-0.729602
YLR410W_S176	YLR410W	VIP1	Repressed	-2.23898	-3.18169	-3.88916	-1.35053	-1.47547
YDL022W_S24_S27	YDL022W	GPD1	Repressed	-1.65403	-4.60303	-2.14458	-3.23092	-0.517033
YMR261C_S193	YMR261C	TPS3	Repressed	-2.59317	-3.44351	-2.57166	-2.12573	-0.615089
YNR008W_S50	YNR008W	LRO1	Repressed	-2.55222	-2.59887	-2.96356	-2.47599	-1.42307
YGL181W_S7	YGL181W	GTS1	Repressed	-2.9521	-2.81913	-2.93957	-2.78852	-2.00702
YGL181W_S168	YGL181W	GTS1	Repressed	-1.78793	-3.0003	-2.59032	-1.60097	-0.711097
YOR204W_S576	YOR204W	DED1	Repressed	-1.87551	-3.06115	-2.12886	-2.23485	-1.83014
YPL070W_S172	YPL070W	MUK1	Repressed	-2.47091	-2.81728	-2.82864	-2.18303	-1.24441
YDL022W_S27	YDL022W	GPD1	Repressed	-3.05167	-2.39696	-1.25627	-2.75628	0.0820722
YGR100W_S862	YGR100W	MDR1	Repressed	-1.73284	-4.15401	-2.37423	-2.47645	-1.30272
YML017W_S401	YML017W	PSP2	Repressed	-2.32629	-5.03998	-2.19191	-2.58637	-1.98637
YBL007C_S449	YBL007C	SLA1	Repressed	-2.45134	-2.95611	-2.20896	-1.88894	-0.813196
YML117W_S1090	YML117W	NAB6	Repressed	-1.82886	-3.23043	-2.90954	-1.64782	-1.55692
YPL070W_S173	YPL070W	MUK1	Repressed	-2.88076	-2.48431	-2.06824	-2.26216	-1.12951
YGR281W_T848_S851	YGR281W	YOR1	Repressed	-1.91314	-2.57911	-2.43348	-1.74407	-1.11118
YKL168C_S21	YKL168C	KKQ8	Repressed	-2.25077	-2.49006	-2.01982	-2.36565	-1.22736
YDR227W_S953	YDR227W	SIR4	Repressed	-1.75031	-2.61536	-2.46328	-1.00842	-0.851521
YDL161W_T160	YDL161W	ENT1	Repressed	-2.12	-3.61764	-1.57497	-2.59774	-1.23712
YML119W_S72	YML119W	YML119W	Repressed	-1.83721	-2.92429	-1.88664	-1.90805	-1.68208
YKL035W_S11	YKL035W	UGP1	Repressed	-2.55161	-2.04817	-1.22303	-1.2524	-0.676614
YKL181W_S218	YKL181W	PRS1	Repressed	-2.24013	-3.55825	-2.66973	-1.60482	-0.819977
YDR001C_S60	YDR001C	NTH1	Repressed	-1.79469	-2.17991	-2.09456	-1.21502	-0.183391
YHL003C_S24	YHL003C	LAG1	Repressed	-2.11403	-2.17908	-2.29922	-1.78708	-1.19963
YLR206W_S167	YLR206W	ENT2	Repressed	-1.48253	-2.73315	-2.0819	-2.12326	-1.21982
YLL043W_S175	YLL043W	FPS1	Repressed	-2.37839	-2.36015	-1.99902	-2.14301	-2.20153
YLR405W_S361	YLR405W	DUS4	Repressed	-1.7149	-2.57036	-2.43874	-1.5494	-0.632896
YFL004W_S187	YFL004W	VTC2	Repressed	-1.91973	-2.47643	-1.1548	-2.43851	-2.42532
YHR082C_S416	YHR082C	KSP1	Repressed	-1.13837	-3.52829	-2.26629	-1.39354	-0.744204
YDR169C_S235	YDR169C	STB3	Repressed	-2.20749	-0.859499	-2.78289	-0.420407	-0.0413218
YCL032W_S211	YCL032W	STE50	Repressed	-1.73967	-2.16351	-2.20239	-1.30855	-0.803437
YJR076C_T327	YJR076C	CDC11	Repressed	-1.93217	-1.85318	-1.69038	-1.35817	0.194345
YDR348C_S197	YDR348C	PAL1	Repressed	-1.91284	-2.97236	-1.63519	-2.34848	-2.2326
YAL031C_S536	YAL031C	GIP4	Repressed	-1.63018	-2.45974	-1.87456	-1.78497	-0.44564
YFL004W_S583	YFL004W	VTC2	Repressed	-1.65783	-2.65942	-1.93909	-1.4473	-0.94582
YDR186C_S542_S569	YDR186C	YDR186C	Repressed	-1.69055	-2.08585	-2.00313	-1.68063	-0.560514
YIL038C_S450	YIL038C	NOT3	Repressed	-1.50922	-2.20521	-1.82958	-1.09849	-0.437025
YGR157W_S582	YGR157W	CHO2	Repressed	-1.68321	-1.78067	-2.02488	-2.01942	-2.76829
YLR319C_S347	YLR319C	BUD6	Repressed	-0.895774	-2.06711	-1.93542	-1.06638	-0.781616
YML016C_S250	YML016C	PPZ1	Repressed	-1.47741	-2.20183	-2.52546	-1.78788	-1.0421
YHR097C_S288	YHR097C	YHR097C	Repressed	-0.715753	-4.07577	-1.85561	-1.0488	0.279977
YDR326C_S535	YDR326C	YSP2	Repressed	-1.36164	-2.33567	-1.94887	-1.62942	-0.611089
YDR293C_Y157	YDR293C	SSD1	Repressed	-2.39189	-1.47138	-1.83286	-2.14985	-2.6457
YDR005C_S90	YDR005C	MAF1	Repressed	-1.34144	-2.03018	-1.74885	-1.5709	-1.32508
YPL274W_S20	YPL274W	SAM3	Repressed	-0.79646	-2.56301	-2.11307	-1.90294	-1.85604
YGL181W_S170	YGL181W	GTS1	Repressed	-2.18591	-2.13742	-1.91659	-1.70073	-1.23433
YAL041W_S729	YAL041W	CDC24	Repressed	-0.710842	-2.68823	-1.52881	-1.98269	-1.86221
YDR293C_S286	YDR293C	SSD1	Repressed	-1.81683	-2.22933	-1.01025	-1.63918	-1.51706
YLR138W_T876	YLR138W	NHA1	Repressed	-1.15664	-2.23983	-1.93185	-1.33597	-1.76874
YKR092C_S394	YKR092C	SRP4	Repressed	-1.54068	-1.62074	-1.85219	-0.734066	-0.707128
YPL032C_S551	YPL032C	SVL3	Repressed	-1.0235	-1.7841	-1.79366	-0.877746	-0.648057
YDR040C_S1065	YDR040C	ENA1	Repressed	-2.17924	-2.2739	-2.28383	-2.01565	-2.21551
YML117W_S148	YML117W	NAB6	Repressed	-1.03389	-2.00742	-1.96355	-0.856005	-0.570512
YPL085W_S759	YPL085W	SEC16	Repressed	-1.91732	-1.37433	-2.26461	-1.01108	-0.560037
YPL085W_S1961	YPL085W	SEC16	Repressed	-1.60051	-2.08403	-1.66601	-0.960711	-0.569987
YCR009C_S16	YCR009C	RVS161	Repressed		-1.33206		-1.39	-1.53239
YBL103C_S240	YBL103C	RTG3	Repressed		-1.67653		-1.34363	-1.03917
YHR131C_S511	YHR131C	YHR131C	Repressed		-2.74313		-2.15715	-1.15589
YBR276C_T642	YBR276C	PPS1	Repressed		-3.30409		-2.68252	-1.82557
YPL115C_S324	YPL115C	BEM3	Repressed		-1.33293		-1.38907	-1.85606
YIL105C_S157	YIL105C	SLM1	Repressed		-3.13278		-1.51789	-1.00535
YLL043W_S185_S190	YLL043W	FPS1	Repressed		-3.57685		-2.51094	-3.76087
YLR413W_S654_S657	YLR413W	INA1	Repressed		-2.7648		-1.54389	-1.0302
YLR130C_S245	YLR130C	ZRT2	Repressed		-1.26745		-1.00866	-0.600352
YOR078W_S40	YOR078W	BUD21	Repressed		-1.76873		-1.59672	-1.91644
YOR310C_T409	YOR310C	NOP58	Repressed		-1.15206		-1.21283	-1.12129
YIL084C_T183	YIL084C	SDS3	Repressed		-2.49232		-2.31205	-1.52465
YMR104C_S650	YMR104C	YPK2	Repressed		-2.43086		-1.73727	-1.22055
YMR104C_S641_S650	YMR104C	YPK2	Repressed		-1.77961		-1.92951	-1.96363
YKL126W_S644_S653	YKL126W	YPK1	Repressed		-2.27751		-1.65322	-1.4692
YOR239W_S201	YOR239W	ABP14	Repressed		-1.76278		-1.22229	-1.01384
YER132C_S1642	YER132C	PMD1	Repressed		-1.43124		-1.26757	-1.41981
YPL032C_S545_S551	YPL032C	SVL3	Repressed		-1.76467		2.01522	2.02864
YBR028C_T82	YBR028C	YPK3	Repressed		-1.21018		-0.917997	-1.49504
YAL026C_S1352	YAL026C	DRS2	Repressed		-1.22695		-0.765103	-0.641842
YML072C_S1400_S1403_S1404	YML072C	TCB3	Repressed		-1.75844		-1.28359	-1.19777
YML072C_S1400_S1403	YML072C	TCB3	Repressed		-1.75918		-1.35197	-1.01301
YNR008W_S50_S52	YNR008W	LRO1	Repressed		-2.02602		-1.79853	-0.626016
YDR444W_S507	YDR444W	YDR444W	Repressed		-1.44232		-1.64915	-1.60588
YGR196C_S372	YGR196C	FYV8	Repressed		-1.92938		-2.05732	-1.82974
YIL095W_T553_S556	YIL095W	PRK1	Repressed		-1.29479		-0.705031	-0.780815
YFL016C_S22	YFL016C	MDJ1	Repressed		-3.82227		-3.97217	-2.22979
YDR326C_S1028	YDR326C	YSP2	Repressed		-1.09754		-0.945625	-1.02624
YFL002W-A_S1019	YFL002W-A	YFL002W-A	Repressed		-2.60771		-1.52769	-1.0335
YDR439W_S220	YDR439W	LRS4	Repressed		-1.65616		-1.06653	-1.30127
YGR197C_T91	YGR197C	SNG1	Repressed		-1.25935		-0.800621	-0.865837
YJR049C_S61	YJR049C	UTR1	Repressed		-4.42214		-1.75904	-1.47866
YGR281W_T848	YGR281W	YOR1	Repressed		-2.59008		-1.61649	-0.944563
YJR049C_S59	YJR049C	UTR1	Repressed		-1.05205		-0.941728	-0.631676
YGR281W_T848_S851_S856	YGR281W	YOR1	Repressed		-1.46407		-2.24404	-1.84179
YER040W_S395	YER040W	GLN3	Repressed		-2.28634		-1.02339	-0.615697
YNL039W_S211	YNL039W	BDP1	Repressed		-1.57215		-0.668766	-0.79039
YNL299W_S28	YNL299W	TRF5	Repressed		-1.87277		-0.894054	-0.880017
YDR508C_S124_T127	YDR508C	GNP1	Repressed		-1.65763		-1.03449	-0.628434
YDR293C_S152_S155	YDR293C	SSD1	Repressed		-2.80711		-3.06903	-3.48758
YDR293C_S151_S152	YDR293C	SSD1	Repressed		-3.495		-2.92996	-4.08203
YDR293C_S152_S154	YDR293C	SSD1	Repressed		-3.50983		-2.87253	-3.74139
YDR507C_T396	YDR507C	GIN4	Repressed		-1.06074		-0.724892	-1.01452
YIL038C_T431	YIL038C	NOT3	Repressed		-1.92504		-1.01166	-0.631091
YDL054C_S255	YDL054C	MCH1	Repressed		-1.03372		-0.980592	-0.689971
YLR337C_S735	YLR337C	VRP1	Repressed		-1.49056		-0.883301	-0.626434
YBR275C_S181	YBR275C	RIF1	Repressed		-1.4601		-1.15947	-0.787549
YMR219W_S1339	YMR219W	ESC1	Repressed		-1.51378		-1.26325	-1.37878
YOR014W_T257	YOR014W	RTS1	Repressed		-1.92251		-1.58162	-1.478
YBR028C_T107	YBR028C	YPK3	Repressed		-2.62942		-1.77297	-1.10851
YDR439W_S308	YDR439W	LRS4	Repressed		-1.43165		-1.06432	-1.19382
YHR082C_S971	YHR082C	KSP1	Repressed		-1.80319		-0.709993	-0.742136
YDR011W_T53	YDR011W	SNQ2	Repressed		-2.18655		-1.22676	-1.05411
YLR190W_S37	YLR190W	MMR1	Repressed		-1.23883		-0.872928	-0.683794
YHR119W_T875	YHR119W	SET1	Repressed		-1.57947		-0.733117	-0.605688
YDR128W_S950_S951	YDR128W	MTC5	Repressed		-2.46453		-3.31115	-1.70173
YGL021W_S351_S354	YGL021W	ALK1	Repressed		-1.07356		-0.6147	-0.936011
YDR348C_S418	YDR348C	PAL1	Repressed		-1.06617		-1.13964	-0.940812
YLR130C_S170	YLR130C	ZRT2	Repressed		-1.47587		-0.928177	-1.09751
YLR319C_S143	YLR319C	BUD6	Repressed		-2.37347		-1.55671	-1.48265
YGL197W_S693_S698	YGL197W	MDS3	Repressed		-1.17815		-0.943629	-0.937096
YLR237W_S591_S594	YLR237W	THI7	Repressed		-1.69426		-1.0064	-0.964015
YOR140W_T595	YOR140W	SFL1	Repressed		-1.88066		-1.14041	-0.884689
YKL175W_S239	YKL175W	ZRT3	Repressed		-1.95099		-2.21025	-0.984525
YLR425W_S789	YLR425W	TUS1	Repressed		-3.48899		-2.59815	-2.13331
YDR229W_S12_S15	YDR229W	IVY1	Repressed		-2.96388		-2.30304	-1.18607
YDR229W_S15	YDR229W	IVY1	Repressed		-1.7504		-1.6717	-1.14288
YBR069C_S44_T47	YBR069C	TAT1	Repressed		-2.67596		-1.94378	-1.22722
YNL161W_T743	YNL161W	CBK1	Repressed		-1.29592		-1.2636	-1.05337
YBR023C_S40	YBR023C	CHS3	Repressed		-2.55572		-2.11302	-1.50157
YNL076W_S429	YNL076W	MKS1	Repressed		-1.35052		-1.36317	-0.999417
YDR168W_S37	YDR168W	CDC37	Repressed		-1.28011		-1.71994	-1.31659
YDR507C_S483_S486	YDR507C	GIN4	Repressed		-2.03993		-1.0756	-0.982707
YOL070C_T373	YOL070C	NBA1	Repressed		-2.10726		-1.63337	-1.44295
YOR093C_S90	YOR093C	YOR093C	Repressed		-2.6578		-1.79185	-1.48146
YOR008C_T356	YOR008C	SLG1	Repressed		-1.52489		-0.967718	-0.737899
YDR005C_S209_S210	YDR005C	MAF1	Repressed		-1.91903		-1.52463	-1.24673
YLR410W_S1121	YLR410W	VIP1	Repressed		-3.84351		-2.19528	-2.41834
YFL021W_S270	YFL021W	GAT1	Repressed		-2.36093		-1.24197	-1.0794
YER114C_S630	YER114C	BOI2	Repressed		-2.17649		-1.29642	-1.38956
YHL003C_S23_S24	YHL003C	LAG1	Repressed		-1.74648		-1.40161	-1.08785
YNR031C_S118	YNR031C	SSK2	Repressed		-2.07741		-1.21652	-1.36383
YHR082C_S591	YHR082C	KSP1	Repressed		-1.07745		-0.838027	-0.611307
YKL010C_S136	YKL010C	UFD4	Repressed		-1.65116		0.856176	2.87729
YNL189W_T38	YNL189W	SRP1	Repressed		-4.44657		-2.11615	-4.81984
YDR005C_S177_S178	YDR005C	MAF1	Repressed		-1.39181		-1.344	-1.16589
YIL047C_S859_S860	YIL047C	SYG1	Repressed		-1.9747		-0.995819	-0.979659
YCR077C_S456_T467	YCR077C	PAT1	Repressed		-2.78981		-1.55216	-1.34418
YCR077C_S456_S457	YCR077C	PAT1	Repressed		-2.64983		-1.30384	-1.02161
YNL209W_T431	YNL209W	SSB2	Repressed		-1.39966		-1.24062	-1.17278
YPR190C_S392	YPR190C	RPC82	Repressed		-1.93971		-1.1747	0.954467
YMR219W_S74	YMR219W	ESC1	Repressed		-1.7896		-0.821054	-0.648134
YOR291W_S193	YOR291W	YPK9	Repressed		-4.27288		-3.13958	-2.48144
YNL192W_T373	YNL192W	CHS1	Repressed		-3.02824		-3.06839	-1.48805
YOR112W_S696	YOR112W	CEX1	Repressed		-2.8802		-2.09037	-1.61432
YPL019C_S195_S198	YPL019C	VTC3	Repressed		-1.52094		-1.56527	-1.90665
YDR423C_T332	YDR423C	CAD1	Repressed		-1.87529		-1.43992	-1.20374
YNL233W_S524	YNL233W	BNI4	Repressed		-1.01333		-1.05223	-0.971817
YBR102C_S490	YBR102C	EXO84	Repressed		-1.47232		-1.36284	-1.64627
YFL004W_S182_S187	YFL004W	VTC2	Repressed		-2.59301		-2.79829	-2.59093
YML119W_S4_S8	YML119W	YML119W	Repressed		-1.16848		-0.706725	-0.803659
YPR041W_T187_T191	YPR041W	TIF5	Repressed		-1.14224		0.627098	1.17238
YFR024C-A_S381_T384	YFR024C-A	LSB3	Repressed		-1.96333		-0.686475	-0.670746
YER114C_S652	YER114C	BOI2	Repressed		-1.03738		-1.18102	-2.38131
YJL100W_S319	YJL100W	LSB6	Repressed		-1.13404		-1.09109	-0.986073
YLR425W_T13	YLR425W	TUS1	Repressed		-1.96032		-0.95044	-1.89253
YGL181W_S6	YGL181W	GTS1	Repressed		-2.18163		-2.54078	-2.08622
YGL021W_S175	YGL021W	ALK1	Repressed		-1.14781		-1.05146	-0.999209
YDR293C_S491_T494	YDR293C	SSD1	Repressed		-3.02694		-2.31238	-1.85525
YMR173W_S191	YMR173W	DDR48	Repressed		-1.36704		-1.64667	-1.55608
YDR508C_T127	YDR508C	GNP1	Repressed		-1.33721		-0.936613	-0.862227
YEL032W_S794	YEL032W	MCM3	Repressed		-2.46844		-1.29662	-0.83107
YDR011W_S10_S11	YDR011W	SNQ2	Repressed		-1.76619		-1.14687	-1.95022
YHR023W_S1217	YHR023W	MYO1	Repressed		-1.36469		-1.14372	-0.858317
YLR190W_S83	YLR190W	MMR1	Repressed		-1.01586		-0.612752	-0.704743
YGR138C_S105	YGR138C	TPO2	Repressed		-1.46416		-1.12496	-0.714245
YER008C_S34_S35	YER008C	SEC3	Repressed		-1.47128		-1.38653	-0.911252
YGR281W_S18	YGR281W	YOR1	Repressed		-1.7336		-1.33869	-1.24405
YOR153W_T51_S54	YOR153W	PDR5	Repressed		-1.65678		-1.45797	-1.01499
YOR153W_S54_S61	YOR153W	PDR5	Repressed		-1.08797		-1.13388	-1.13455
YOR153W_T51	YOR153W	PDR5	Repressed		-2.19193		-1.52923	-1.41732
YLR371W_S372_S375	YLR371W	ROM2	Repressed		-1.56112		-1.07421	-0.925645
YOR092W_S303	YOR092W	ECM3	Repressed		-1.46242		-2.06821	-1.8836
YDR384C_S4_S6	YDR384C	ATO3	Repressed		-1.24345		-0.829941	-0.931201
YPR156C_T107_S110	YPR156C	TPO3	Repressed		-3.34832		-2.12327	-2.16966
YJR086W_S3	YJR086W	STE18	Repressed		-1.28102		-0.878378	-1.1432
YBL101C_S960	YBL101C	ECM21	Repressed		-1.93719		-1.4471	-1.21311
YNL156C_S74	YNL156C	NSG2	Repressed		-1.11995		-1.05769	-1.33735
YML075C_S285	YML075C	HMG1	Repressed		-2.21275		-1.04911	-0.741784
YDR475C_T662	YDR475C	JIP4	Repressed		-1.06671		-0.703115	-0.631554
YOR092W_T381	YOR092W	ECM3	Repressed		-2.48018		-1.80363	-1.86596
YOR093C_S99	YOR093C	YOR093C	Repressed		-1.83139		-1.2639	-1.02399
YOR042W_T364_T367	YOR042W	CUE5	Repressed		-1.26341		-0.802462	-0.723971
YJL076W_S317	YJL076W	NET1	Repressed		-1.3402		-1.0115	-1.49067
YHR082C_S815	YHR082C	KSP1	Repressed		-1.68489		-1.27983	-1.21429
YNL088W_S1392	YNL088W	TOP2	Repressed		-1.24623		0.326624	2.87558
YGR054W_S560_S561	YGR054W	YGR054W	Repressed		-1.44605		-0.555221	-1.40523
YBR086C_S847	YBR086C	IST2	Repressed		-2.32256		-1.37918	-0.325435
YJR083C_S288	YJR083C	ACF4	Repressed		-2.04213		0.290019	1.15551
YIL112W_S443	YIL112W	HOS4	Repressed		-1.74526		0.263814	-1.07143
YPL085W_S768	YPL085W	SEC16	Repressed		-1.56847		-1.27415	-0.568193
YPR185W_S280	YPR185W	ATG13	Repressed		-1.86312		-1.30578	-0.360252
YNL125C_S61	YNL125C	ESBP6	Repressed		-1.32608		-1.05185	-0.392716
YIR010W_S240	YIR010W	DSN1	Repressed		-2.53984		-1.14535	-0.508222
YJR059W_T56_S57	YJR059W	PTK2	Repressed		-2.11288		-1.32197	0.162737
YJL176C_T91	YJL176C	SWI3	Repressed		-1.76366		-1.21013	-0.0559879
YHR082C_S969	YHR082C	KSP1	Repressed		-1.14713		-2.32288	-0.469321
YMR205C_T173	YMR205C	PFK2	Repressed		-1.79837		-1.1573	0.448213
YMR219W_S433	YMR219W	ESC1	Repressed		-2.02675		-1.18713	-0.562778
YOR083W_T294	YOR083W	WHI5	Repressed		-1.69458		0.34827	1.01559
YPL141C_S86	YPL141C	FRK1	Repressed		-1.00231		-1.08058	-0.312984
YFR048W_S107	YFR048W	RMD8	Repressed		-3.42967		-2.96545	0.162593
YDR436W_S111	YDR436W	PPZ2	Repressed		-3.6011		-2.83941	-0.565844
YIL135C_S159	YIL135C	VHS2	Repressed		-2.21777		-1.01223	-0.371521
YOR267C_S536	YOR267C	HRK1	Repressed		-1.52101		-1.06333	0.0222554
YKL176C_S393	YKL176C	LST4	Repressed		-1.24474		-0.117366	1.9852
YBL051C_S191_S194	YBL051C	PIN4	Repressed		-1.76413		-1.18554	-0.522383
YHL023C_S458_S464	YHL023C	NPR3	Repressed		-2.44285		-1.58093	-0.5057
YDR216W_S397	YDR216W	ADR1	Repressed		-1.98842		-1.16496	-0.306484
YDR326C_S545	YDR326C	YSP2	Repressed		-1.48049		-1.40674	-0.594462
