# Supplementary material for: Network inference reveals novel connections in pathways regulating growth and defense in the yeast salt response
Source: PLoS Comput Biol. 2018 May 8;13(5):e1006088. doi: 10.1371/journal.pcbi.1006088 (PMC5940180; doi:10.1371/journal.pcbi.1006088)
Supplement: S2 Table — (XLSX) [file pcbi.1006088.s005.xlsx]

## Sheet: Information
Description of the data
Shown on each tab are phospho-peptides with dependencies on either Hog1, Cdc14, or Pde2. Their salt-dependent abundance changes in the wild-type and mutants is shown for two replicate experiments.
Peptides that reproducibly change in response to osmotic stress in the wild-type (see Methods) are classified as "Induced" and "Repressed" based on the directionality of abundance change.
For hog1Δ and pde2Δ mutants, peptides with >1.3-fold difference in abundance in both replicates (or 1.5-fold for peptides in only one of the two experiments) compared to wild type were considered affected in the mutant.
Fold-changes smaller than wild-type were termed "defective", changes that were greater in the mutant than wild-type were termed "amplified".
We relaxed the fold-change cutoffs for the cdc14-3-URA3MX mutant, requiring a reproducible 1.15-fold defect in phosphorylation compared to the mock-treated wild type, or a 1.3-fold defect for peptides detected in a single sample.
The cdc14-3-URA3MX parent strain (wild-type) is "MT1901"

## Sheet: Hog1-dependent
Phosphopeptide	YORF	Common Name	WT:5min post-NaCl vs. pre-stress	hog1Δ:5min post-NaCl vs. pre-stress	Log2 (WT:5min post-NaCl vs. pre-stress)-Replicate 1	Log2 (WT:5min post-NaCl vs. pre-stress)-Replicate 2	Log2 (hog1Δ:5min post-NaCl vs. pre-stress)-Replicate 1	Log2 (hog1Δ:5min post-NaCl vs. pre-stress)-Replicate 2	Log2 (WT pre-stress vs. hog1Δ pre-stress)-Replicate 1	Log2 (WT pre-stress vs. hog1Δ pre-stress)-Replicate 2
YLR150W_S254	YLR150W	STM1	Induced	Induced_Defective		2.36868		0.240736		-0.435926
YLR150W_S229	YLR150W	STM1	Induced	Induced_Defective	2.83455	2.32099	0.890418	0.0732348	1.02205	-0.435136
YPL180W_S138	YPL180W	TCO89	Induced	Induced_Defective		1.06416		-0.286104		0.332473
YCR088W_S481	YCR088W	ABP1	Induced	Induced_Defective	1.30861	1.30251	0.240498	-0.402049	1.0945	-0.0533181
YIR003W_T18_S36	YIR003W	AIM21	Induced	Induced_Defective		1.18381		-0.0283524		-0.525368
YIR003W_S476	YIR003W	AIM21	Induced	Induced_Defective	3.73266	0.564333	1.26626	0.477748	1.0178	-0.0163548
YBR059C_S458	YBR059C	AKL1	Induced	Induced_Defective		1.89457		0.838595		-0.450919
YBR151W_S19	YBR151W	APD1	Induced	Induced_Defective		1.44013		0.288663		-0.428538
YNR019W_S175	YNR019W	ARE2	Induced	Induced_Defective	1.82079	2.61811	-1.13362	-0.66964	1.06131	-0.43823
YGR068C_S158	YGR068C	ART5	Induced	Induced_Defective	1.88079	2.34434	-0.0597825	0.545481	0.988884	-0.160734
YGR068C_S156	YGR068C	ART5	Induced	Induced_Defective		1.941		0.611788		-0.00187058
YGR097W_S344	YGR097W	ASK10	Induced	Induced_Defective		1.23432		0.315383		0.334336
YGR097W_S948	YGR097W	ASK10	Induced	Induced_Defective	1.25571	1.14562	0.667978	-0.330066	1.08376	0.196778
YJL095W_S266	YJL095W	BCK1	Induced	Induced_Amplified	0.247265	1.66535	2.75556	2.35442	1.09309	0.156827
YNL271C_T324	YNL271C	BNI1	Induced	Induced_Defective	0.806308	0.807233	0.186069	0.348938	0.957881	-0.211745
YBL085W_S209	YBL085W	BOI1	Induced	Induced_Defective		1.29374		-0.207085		-0.303581
YER114C_S375	YER114C	BOI2	Induced	Induced_Defective	1.55634	1.71717	-0.563843	0.288799	1.02271	-0.150794
YMR275C_S70	YMR275C	BUL1	Induced	Induced_Defective	1.1546	1.83973	0.409853	0.631498	0.998112	-0.145735
YMR275C_T107	YMR275C	BUL1	Induced	Induced_Defective	0.836324	1.66655	0.408282	0.374512	1.05594	-0.185922
YML111W_S68	YML111W	BUL2	Induced	Induced_Defective	2.403	3.37446	1.90091	1.60326	1.01409	-0.209662
YNL278W_S463	YNL278W	CAF12	Induced	Induced_Amplified	0.796709	0.930385	2.17627	1.47908	1.00514	-0.160718
YJR076C_T321	YJR076C	CDC11	Induced	Induced_Defective		2.94948		1.01783		-0.0533134
YJR076C_S316_S317	YJR076C	CDC11	Induced	Induced_Defective		2.26393		0.443213		0.400825
YJR076C_S316	YJR076C	CDC11	Induced	Induced_Defective	1.44571	1.35118	0.300248	-0.0852086	1.02328	-0.165059
YJR076C_S320	YJR076C	CDC11	Induced	Induced_Defective	0.819793	0.276645	0.194101	0.655634	0.956684	-0.0936271
YLR133W_S30	YLR133W	CKI1	Induced	Induced_Defective	2.0625	0.975615	-0.900979	-0.943488	1.04122	-0.128365
YLR433C_T438	YLR433C	CNA1	Induced	Induced_Defective		1.22801		0.305312		-0.545261
YER157W_S645	YER157W	COG3	Induced	Induced_Defective	1.75041	1.2093	0.189969	0.0794513	1.00815	-0.189017
YLR429W_S463	YLR429W	CRN1	Induced	Induced_Defective		0.878197		-0.442571		-0.500397
YPR124W_T356	YPR124W	CTR1	Induced	Induced_Defective	1.11987	0.793406	0.252079	0.246408	1.04202	-0.190929
YML101C_S68	YML101C	CUE4	Induced	Induced_Defective		0.957765		-1.32893		0.0987949
YDL117W_S116_S122	YDL117W	CYK3	Induced	Induced_Defective		2.58332		0.292658		-0.305763
YDL117W_S159	YDL117W	CYK3	Induced	Induced_Defective	-0.591989	1.46717	-0.711234	0.842356	1.01585	0.0262022
YOR204W_S37	YOR204W	DED1	Induced	Induced_Defective	2.22551	2.03476	-1.09759	-2.03249	1.05272	-0.0608249
YKL054C_T133	YKL054C	DEF1	Induced	Induced_Defective	2.38113	1.89752	1.60388	1.22562	1.03657	-0.102514
YKL054C_S118	YKL054C	DEF1	Induced	Induced_Defective	1.02546	-0.205313	-0.317725	-0.71006	1.01732	-0.339901
YDR093W_T70	YDR093W	DNF2	Induced	Induced_Defective	0.651477	0.811298	-1.70953	-0.284172	0.999648	-0.1457
YOR264W_S152	YOR264W	DSE3	Induced	Induced_Defective		3.39809		-0.134213		-0.438608
YOL087C_S669	YOL087C	DUF1	Induced	Induced_Defective		3.22588		-0.0662278		-0.319128
YOL087C_S763	YOL087C	DUF1	Induced	Induced_Defective		2.06525		1.26217		-0.107699
YER176W_S212	YER176W	ECM32	Induced	Induced_Defective	1.59791	0.632996	0.89094	-0.186131	1.02959	-0.0703332
YMR212C_S737	YMR212C	EFR3	Induced	Induced_Defective		1.59429		0.181312		0.0231448
YDR385W_T763	YDR385W	EFT2	Induced	Induced_Defective	1.25102	0.884074	0.532665	0.430085	1.02534	-0.194131
YPL037C_S33	YPL037C	EGD1	Induced	Induced_Defective	2.00004	0.931375	1.04688	0.0950541	0.985053	-0.403677
YLR206W_T165_S172	YLR206W	ENT2	Induced	Induced_Defective		1.24777		0.275788		-0.527041
YHR007C_S458	YHR007C	ERG11	Induced	Induced_Defective	1.97577	1.85102	-0.0848617	0.265624	1.0577	-0.121886
YMR219W_S435	YMR219W	ESC1	Induced	Induced_Defective		1.39568		-1.22245		0.188101
YLL029W_S68	YLL029W	FRA1	Induced	Induced_Defective		1.30316		-0.110101		-0.00219535
YER083C_S45	YER083C	GET2	Induced	Induced_Defective	0.619023	0.924892	-0.241449	0.0855314	1.01304	-0.107505
YPL137C_S1042	YPL137C	GIP3	Induced	Induced_Defective		1.23746		-0.900293		-0.272199
YDR302W_S16	YDR302W	GPI11	Induced	Induced_Defective	2.13748	2.35795	0.359206	0.444615	0.996063	0.289767
YGL181W_S179_Y181_S187	YGL181W	GTS1	Induced	Induced_Defective		3.15439		2.41496		-0.470408
YGL181W_Y181	YGL181W	GTS1	Induced	Induced_Defective		2.15953		1.38175		-0.589828
YLR113W_T174	YLR113W	HOG1	Induced	Induced_Defective	1.81761	3.42794	-0.319621	0.139124	1.18559	0.40122
YLR113W_T174_Y176	YLR113W	HOG1	Induced	Induced_Defective		2.86845		-0.755206		-0.374131
YLR259C_S22	YLR259C	HSP6	Induced	Induced_Defective	1.86504	2.40959	0.492294	0.21144	1.02512	-0.459528
YLR309C_S857	YLR309C	IMH1	Induced	Induced_Defective		2.42691		1.46756		-0.149433
YOR109W_S975	YOR109W	INP53	Induced	Induced_Defective	1.76955	1.97029	-0.0429706	0.550427	1.04621	-0.13769
YDR072C_T386_S389	YDR072C	IPT1	Induced	Induced_Defective		1.13307		0.47068		-0.0475142
YPL242C_T30	YPL242C	IQG1	Induced	Induced_Defective		1.3362		0.340673		-0.332481
YBR086C_S720	YBR086C	IST2	Induced	Induced_Defective	0.593889	0.610486	0.352163	-0.0518091	1.00349	-0.0702897
YDR475C_S510	YDR475C	JIP4	Induced	Induced_Defective		1.62765		0.760169		0.103617
YDR475C_T672	YDR475C	JIP4	Induced	Induced_Defective		1.04749		-0.64667		-0.0779802
YHR158C_S20_S23_S25	YHR158C	KEL1	Induced	Induced_Defective		1.61926		0.657949		-0.28931
YLR096W_S151	YLR096W	KIN2	Induced	Induced_Defective	0.886276	1.3977	0.463538	0.824448	1.03755	-0.125315
YLR260W_S201	YLR260W	LCB5	Induced	Induced_Defective	1.36888	0.566841	0.303646	0.223529	1.00384	0.0838147
YCL005W_S241	YCL005W	LDB16	Induced	Induced_Defective	0.429002	1.03093	-0.135673	-0.506386	1.02932	-0.0695996
YGL009C_T43	YGL009C	LEU1	Induced	Induced_Defective		1.13416		0.43756		-0.507394
YGL099W_S103	YGL099W	LSG1	Induced	Induced_Defective		2.88879		0.453265		-0.379159
YGL099W_S107	YGL099W	LSG1	Induced	Induced_Defective		2.86122		1.40614		-0.326136
YKL176C_S531	YKL176C	LST4	Induced	Induced_Defective	2.14584	2.42436	0.644689	0.289768	0.947383	-0.178703
YDR219C_S319	YDR219C	MFB1	Induced	Induced_Defective		2.14247		0.212967		-0.335048
YMR002W_S23	YMR002W	MIX17	Induced	Induced_Defective	1.15786	1.44645	-0.291965	-0.167874	0.947491	-0.515246
YDR033W_S299	YDR033W	MRH1	Induced	Induced_Defective	1.95657	1.96228	-0.184934	-0.03846	1.01912	-0.460246
YDR033W_S289	YDR033W	MRH1	Induced	Induced_Amplified	0.951017	1.34027	1.81321	2.20799	0.997292	0.186129
YPL070W_S475	YPL070W	MUK1	Induced	Induced_Defective	1.34459	1.93164	0.597555	0.23052	1.01409	-0.03256
YPL190C_S557	YPL190C	NAB3	Induced	Induced_Amplified		1.40594		2.46485		-0.525083
YOL070C_S147	YOL070C	NBA1	Induced	Induced_Defective	1.05925	1.1691	-2.83084	0.3957	0.989425	-0.300075
YMR309C_S87	YMR309C	NIP1	Induced	Induced_Defective		1.52257		-0.0661088		-0.264247
YDR432W_S123	YDR432W	NPL3	Induced	Induced_Defective		1.26388		0.0744481		-0.113817
YNL156C_S81	YNL156C	NSG2	Induced	Induced_Defective	2.22596	0.871837	0.152507	-0.417547	0.980436	0.057671
YML059C_S670_T678	YML059C	NTE1	Induced	Induced_Defective		2.44181		0.481862		-0.575456
YML059C_S670_S680	YML059C	NTE1	Induced	Induced_Defective		2.2545		0.755162		-0.276334
YML059C_S680	YML059C	NTE1	Induced	Induced_Defective	2.12399	2.23026	0.136057	0.42427	1.0082	-0.222729
YDR150W_S2220_S2221	YDR150W	NUM1	Induced	Induced_Defective		1.03952		0.325028		-0.597891
YER105C_S44	YER105C	NUP157	Induced	Induced_Defective		1.64293		-0.0109636		-0.583164
YIL115C_S889	YIL115C	NUP159	Induced	Induced_Defective		1.35249		0.392011		-0.3193
YHR195W_S156	YHR195W	NVJ1	Induced	Induced_Defective		1.54666		0.0465873		-0.288201
YLR350W_T18	YLR350W	ORM2	Induced	Induced_Defective	1.80379	1.01199	0.74088	0.329312	1.08075	0.0552868
YER165W_S119	YER165W	PAB1	Induced	Induced_Amplified		0.991137		1.69369		0.296765
YDR348C_S195_S197	YDR348C	PAL1	Induced	Induced_Defective		1.87678		-1.10669		-0.379424
YDR348C_S195	YDR348C	PAL1	Induced	Induced_Defective	2.42965	0.77686	0.602094	-0.955533	1.00357	0.0100371
YER178W_Y321	YER178W	PDA1	Induced	Induced_Defective	1.10822	1.73308	0.497388	1.08898	1.01876	-0.396686
YMR205C_S42	YMR205C	PFK2	Induced	Induced_Defective	0.777359	0.782087	0.328791	0.273389	1.11132	-0.103033
YMR205C_S171	YMR205C	PFK2	Induced	Induced_Defective	1.29718	0.462226	0.290748	-0.3381	1.00917	0.071812
YNL267W_S396	YNL267W	PIK1	Induced	Induced_Defective	2.14806	1.73341	0.55793	0.531402	1.04839	0.0488399
YNL267W_S378_S384	YNL267W	PIK1	Induced	Induced_Defective		1.26535		0.49858		-0.00155981
YJR059W_S587	YJR059W	PTK2	Induced	Induced_Defective	0.853136	1.46973	0.36808	0.748485	1.0346	-0.458935
YGR253C_S56	YGR253C	PUP2	Induced	Induced_Defective	0.52938	0.96841	0.0346593	0.270887	1.0736	0.0416439
YLR248W_S224	YLR248W	RCK2	Induced	Induced_Defective		2.74008		0.464193		-0.144935
YLR248W_S32_S46	YLR248W	RCK2	Induced	Induced_Defective	3.90839	1.89722	0.875278	0.728266	1.04897	-0.24718
YLR248W_S187	YLR248W	RCK2	Induced	Induced_Defective	1.75007	1.43076	0.394602	0.379611	1.0492	-0.11966
YLR248W_S32	YLR248W	RCK2	Induced	Induced_Defective	4.68119	1.02204	1.19628	-0.150134	1.00712	-0.447559
YDR003W_S189	YDR003W	RCR2	Induced	Induced_Defective	0.605293	0.718171	-0.210193	0.052342	0.990595	-0.276739
YFR051C_S274	YFR051C	RET2	Induced	Induced_Defective		1.47936		0.310382		-0.22133
YNL180C_S262	YNL180C	RHO5	Induced	Induced_Defective		1.42153		0.407389		-0.472076
YJL026W_S374	YJL026W	RNR2	Induced	Induced_Defective		1.23432		0.160273		-0.20157
YGR180C_S321	YGR180C	RNR4	Induced	Induced_Defective		1.30266		0.316865		-0.302372
YOR018W_S720	YOR018W	ROD1	Induced	Induced_Defective	1.09104	0.930134	0.158895	-0.175616	0.990887	0.0853926
YOR151C_S919	YOR151C	RPB2	Induced	Induced_Defective		1.00932		0.217385		-0.0851668
YLR357W_S682	YLR357W	RSC2	Induced	Induced_Defective	1.34643	1.59509	0.886804	0.772	0.99923	-0.173379
YOL138C_S946	YOL138C	RTC1	Induced	Induced_Defective	2.08737	0.467755	0.795274	-0.466099	1.02799	0.442157
YDR233C_S206	YDR233C	RTN1	Induced	Induced_Defective	3.50059	3.01223	0.69782	0.426394	1.02053	-0.218565
YDR233C_S232	YDR233C	RTN1	Induced	Induced_Defective	2.01074	1.08096	1.04646	0.0434056	0.985787	-0.399599
YBR080C_S218	YBR080C	SEC18	Induced	Induced_Defective	2.02249	1.2562	0.0864317	-0.206766	0.9976	-0.456444
YDL195W_S836	YDL195W	SEC31	Induced	Induced_Amplified	0.914545	0.706257	1.97069	1.30195	1.04031	-0.0982887
YDR170C_S1804	YDR170C	SEC7	Induced	Induced_Defective	2.74703	2.40018	0.706109	0.519227	0.963081	-0.257523
YDR170C_T334	YDR170C	SEC7	Induced	Induced_Defective	0.819878	0.843508	0.245244	-0.0720668	1.063	-0.205448
YNL049C_S51	YNL049C	SFB2	Induced	Induced_Defective	0.367745	0.956911	-0.0895139	0.252338	1.02225	-0.0864674
YHR098C_S42	YHR098C	SFB3	Induced	Induced_Defective		2.99021		1.0156		-0.16455
YHR098C_Y38	YHR098C	SFB3	Induced	Induced_Defective		1.53947		0.349309		0.202921
YDL225W_S522	YDL225W	SHS1	Induced	Induced_Defective	0.667894	0.0117357	-0.0365632	-0.167821	0.975749	-0.219238
YGL208W_S136_S137	YGL208W	SIP2	Induced	Induced_Defective		1.27981		-0.383006		-0.511765
YMR140W_S419	YMR140W	SIP5	Induced	Induced_Defective		0.952688		-0.0540863		0.238555
YDR227W_S1134	YDR227W	SIR4	Induced	Induced_Defective	0.98175	0.914845	0.127446	0.275427	1.00262	-0.221124
YDR189W_S593	YDR189W	SLY1	Induced	Induced_Defective	0.635452	0.524707	-0.124609	0.59116	1.06213	-0.144692
YOR307C_S307	YOR307C	SLY41	Induced	Induced_Defective		1.30288		0.185851		-0.0031735
YNL224C_S105	YNL224C	SQS1	Induced	Induced_Defective	1.20792	1.38978	0.786301	0.825639	0.995184	-0.104685
YNL189W_S28	YNL189W	SRP1	Induced	Induced_Defective		1.93649		1.2283		-0.113048
YDR292C_S200	YDR292C	SRP11	Induced	Induced_Defective	2.25657	1.39019	-0.471126	-0.93679	0.992642	-0.587024
YDL229W_S515	YDL229W	SSB1	Induced	Induced_Defective	2.49025	1.56362	1.17868	1.04016	1.01301	-0.184303
YLR006C_S327	YLR006C	SSK1	Induced	Induced_Defective		2.13332		0.294262		-0.421743
YLR452C_S587	YLR452C	SST2	Induced	Induced_Defective	1.16413	0.748992	-0.17531	-0.260003	0.85933	-0.530196
YDR310C_T697	YDR310C	SUM1	Induced	Induced_Defective	1.50176	0.925771	0.0163036	-0.164178	1.03707	-0.166703
YDR145W_T141	YDR145W	TAF12	Induced	Induced_Defective		1.73768		0.141403		-0.166561
YML081W_S603	YML081W	TDA9	Induced	Induced_Defective		1.31467		0.0707414		-0.167543
YGR162W_T276	YGR162W	TIF4631	Induced	Induced_Defective		1.12362		0.0481678		-0.111564
YGR162W_S553	YGR162W	TIF4631	Induced	Induced_Defective	0.75755	0.931211	0.164471	0.468964	0.994974	-0.250934
YMR261C_S977	YMR261C	TPS3	Induced	Induced_Defective		2.98358		0.117964		-0.278347
YMR261C_S974	YMR261C	TPS3	Induced	Induced_Defective		2.56669		0.321653		0.165835
YDR407C_S709	YDR407C	TRS12	Induced	Induced_Defective		1.72601		-0.0650019		-0.358543
YML100W_S266	YML100W	TSL1	Induced	Induced_Defective	3.35773	2.82007	0.241494	0.627886	1.14145	-0.12354
YBL067C_S198	YBL067C	UBP13	Induced	Induced_Defective		1.45867		0.0708883		-0.282437
YER098W_S307	YER098W	UBP9	Induced	Induced_Defective		0.950083		0.0128112		-0.00294626
YML013W_S316	YML013W	UBX2	Induced	Induced_Defective	2.93383	1.70322	-0.267607	-0.198859	1.02957	-0.514677
YAR027W_T3	YAR027W	UIP3	Induced	Induced_Defective		1.2229		0.379757		-0.175029
YBL004W_S1827	YBL004W	UTP2	Induced	Induced_Defective	0.945058	0.941933	-0.187522	0.141743	1.00557	-0.218374
YML115C_S29	YML115C	VAN1	Induced	Induced_Defective	4.10303	2.83485	1.34528	0.299002	0.980123	-0.403643
YML115C_S25	YML115C	VAN1	Induced	Induced_Defective		1.5742		-0.175937		-0.0865338
YGR094W_S294	YGR094W	VAS1	Induced	Induced_Defective		1.01962		0.131572		0.511368
YNL321W_S110_S121	YNL321W	VNX1	Induced	Induced_Defective	0.792578	0.998066	0.0405102	-0.109687	0.986333	-0.0334841
YJL029C_S790	YJL029C	VPS53	Induced	Induced_Defective	2.00115	2.06283	0.0788231	-0.553735	1.02209	-0.00436554
YDR372C_S14	YDR372C	VPS74	Induced	Induced_Defective	0.877881	1.21117	-0.724692	0.232654	0.95227	-0.422012
YDL224C_S236	YDL224C	WHI4	Induced	Induced_Defective	0.729238	0.0504545	-0.0844744	0.205203	0.956351	0.0385878
YGL173C_S1329	YGL173C	XRN1	Induced	Induced_Defective	1.39669	1.08844	-0.652764	-0.708459	0.948393	-0.390846
YBL005W-B_S387	YBL005W-B	YBL005W-B	Induced	Induced_Defective	1.5598	1.34875	-0.6177	-0.160755	0.963088	0.1291
YFR016C_S448	YFR016C	YFR016C	Induced	Induced_Defective		1.70302		0.720862		-0.331858
YHR131C_S365	YHR131C	YHR131C	Induced	Induced_Defective	1.68194	1.80722	0.372405	0.571005	0.982731	-0.190813
YJL070C_T195	YJL070C	YJL070C	Induced	Induced_Defective	1.48101	0.618753	-0.722003	-0.106258	0.984298	0.00883679
YLR072W_S123	YLR072W	YLR072W	Induced	Induced_Defective		1.48025		-0.0450002		-0.534144
YLR257W_S197	YLR257W	YLR257W	Induced	Induced_Defective	3.32243	2.71957	0.130085	0.0829973	0.989391	-0.526801
YLR257W_S129	YLR257W	YLR257W	Induced	Induced_Defective	1.59028	2.18109	1.14808	1.68366	1.01277	-0.244649
YMR102C_S759	YMR102C	YMR102C	Induced	Induced_Defective		1.01075		0.242991		0.0124897
YER005W_S579	YER005W	YND1	Induced	Induced_Defective		1.35932		0.590151		-0.044303
YML027W_S58	YML027W	YOX1	Induced	Induced_Defective		2.51622		1.66792		-0.598992
YBR054W_S299	YBR054W	YRO2	Induced	Induced_Defective	1.75352	1.63453	-0.380038	0.28097	1.28529	0.462631
YDR326C_S1243	YDR326C	YSP2	Induced	Induced_Defective		2.51812		0.28557		-0.51809
YPL074W_S255	YPL074W	YTA6	Induced	Induced_Amplified	0.608905	1.03312	1.59965	1.69835	0.98658	-0.0420821
YOL081W_S433	YOL081W	IRA2	Repressed	Repressed_Amplified	-1.23677	0.209127	-2.00549	-1.24762	0.979961	-0.236402
YGL197W_S817	YGL197W	MDS3	Repressed	Repressed_Defective	-0.635371	-0.771405	0.0556442	-0.187375	1.00546	-0.00160327
YOR175C_S605	YOR175C	ALE1	Repressed	Repressed_Amplified	-0.728355	-0.671895	-2.03418	-1.08774	0.972726	-0.204836
YJL020C_S621	YJL020C	BBC1	Repressed	Repressed_Defective	-0.766429	-0.717923	0.0601395	-0.250467	1.03774	-0.0326694
YBL085W_S578	YBL085W	BOI1	Repressed	Repressed_Defective	-1.35304	-0.987699	-0.43729	-0.252169	0.972078	-0.295631
YBL085W_S626	YBL085W	BOI1	Repressed	Repressed_Defective	-2.13001	-2.30334	-0.430483	-0.168635	0.962105	0.158003
YER114C_S373	YER114C	BOI2	Repressed	Repressed_Defective	-0.736057	-0.728129	-0.256942	0.180344	0.977836	0.0736573
YNL027W_S410	YNL027W	CRZ1	Repressed	Repressed_Defective	-1.06228	-0.214541	0.527179	-0.0392402	1.09257	0.0306075
YPR124W_S344	YPR124W	CTR1	Repressed	Repressed_Amplified	-1.37753	-2.64325	-2.30706	-3.05675	1.02308	-0.574173
YOR204W_S576	YOR204W	DED1	Repressed	Repressed_Amplified	-1.87551	-3.06115	-2.66667	-3.48202	1.0093	0.137039
YER088C_S313	YER088C	DOT6	Repressed	Repressed_Defective	-1.4956	-1.54442	-1.07177	-0.912282	1.00766	0.32849
YLR436C_S1053	YLR436C	ECM30	Repressed	Repressed_Amplified	-1.3381	-1.22961	-1.9315	-1.86245	0.991415	0.0179961
YLR206W_S167_Y176	YLR206W	ENT2	Repressed	Repressed_Defective	-1.78735	-0.693652	-0.795445	-0.283386	1.01155	-0.162546
YLR206W_S167	YLR206W	ENT2	Repressed	Repressed_Defective	-1.48253	-2.73315	-0.971519	-0.93786	0.991449	-0.157506
YEL046C_S369	YEL046C	GLY1	Repressed	Repressed_Defective	-1.23651	-0.833659	-0.6454	-0.256144	1.05441	0.457365
YOL013C_S475	YOL013C	HRD1	Repressed	Repressed_Defective	-1.00903	-0.523111	-0.311491	-0.526216	1.02087	-0.237869
YBR133C_S718	YBR133C	HSL7	Repressed	Repressed_Defective	-0.660108	-1.26926	-0.0304911	-0.181877	0.97515	-0.251281
YLR096W_S609	YLR096W	KIN2	Repressed	Repressed_Defective	-0.694753	-0.43199	0.079112	0.146158	1.01882	0.0681066
YNR008W_S50	YNR008W	LRO1	Repressed	Repressed_Defective	-2.55222	-2.59887	-2.05536	-2.10627	1.0058	-0.0239023
YFL034C-B_S56	YFL034C-B	MOB2	Repressed	Repressed_Defective	-0.965022	-1.01698	-0.47254	-0.38216	0.989156	-0.0693341
YDR208W_S661	YDR208W	MSS4	Repressed	Repressed_Amplified	-0.605261	-0.564267	-1.54144	-1.21545	0.983642	-0.22104
YPL070W_S173	YPL070W	MUK1	Repressed	Repressed_Defective	-2.88076	-2.48431	-1.87725	-1.8387	1.00164	-0.0186829
YPL070W_S172	YPL070W	MUK1	Repressed	Repressed_Defective	-2.47091	-2.81728	-1.61858	-1.78625	0.9972	-0.0397825
YLR138W_T876	YLR138W	NHA1	Repressed	Repressed_Amplified	-1.15664	-2.23983	-1.9062	-2.69043	1.02373	0.0636132
YPR072W_S256	YPR072W	NOT5	Repressed	Repressed_Defective	-1.12176	-1.12673	-0.625174	-0.604171	0.989585	-0.156047
YDR432W_S349	YDR432W	NPL3	Repressed	Repressed_Defective	-1.19614	-1.16693	-0.557047	-0.31021	1.00663	0.218353
YJL128C_S68_S83	YJL128C	PBS2	Repressed	Repressed_Defective	-1.26885	-1.39038	-0.840849	-0.733567	1.02138	0.248731
YDR113C_S71	YDR113C	PDS1	Repressed	Repressed_Amplified	-0.689595	-0.387246	-1.86738	-0.357285	0.987678	-0.0233442
YIL107C_S147	YIL107C	PFK26	Repressed	Repressed_Defective	-1.32166	-0.726789	-0.883725	-0.238242	1.05079	0.030936
YJR059W_S82	YJR059W	PTK2	Repressed	Repressed_Amplified	-2.32707	-1.38491	-3.34193	-2.89759	0.978388	0.392736
YDR379W_S497	YDR379W	RGA2	Repressed	Repressed_Defective	-0.700812	-0.761375	0.0199672	0.352404	0.982728	-0.133207
YDR379W_S586	YDR379W	RGA2	Repressed	Repressed_Defective	-1.52606	-1.43168	0.163076	-0.00485192	1.00163	0.0717797
YBL103C_S246	YBL103C	RTG3	Repressed	Repressed_Defective	-1.63036	-2.33258	-0.948625	-1.84708	1.04383	0.235229
YPL085W_S806	YPL085W	SEC16	Repressed	Repressed_Defective	-1.67768	-1.33227	-0.730264	-0.49809	1.01367	0.297139
YOR195W_S23	YOR195W	SLK19	Repressed	Repressed_Defective	-1.23402	-0.93078	-0.128386	1.62182	1.04434	-0.0275786
YDR006C_S245	YDR006C	SOK1	Repressed	Repressed_Defective	-0.793882	-0.275727	0.121704	-0.135845	1.05307	-0.0196112
YDR293C_Y157	YDR293C	SSD1	Repressed	Repressed_Defective	-2.39189	-1.47138	-0.870663	-0.0343507	0.98634	-0.190353
YDR293C_S286	YDR293C	SSD1	Repressed	Repressed_Defective	-1.81683	-2.22933	-0.867312	-1.07733	1.01432	0.477606
YDR293C_S1139	YDR293C	SSD1	Repressed	Repressed_Defective	-3.45988	-4.40203	-2.36736	-3.68613	1.03568	0.332891
YIL129C_S1144	YIL129C	TAO3	Repressed	Repressed_Defective	-0.997764	-0.322118	0.189068	-0.0333429	0.97666	-0.359173
YIL129C_S986	YIL129C	TAO3	Repressed	Repressed_Defective	-1.34124	-0.815589	-0.663952	-0.196496	0.965457	-0.461654
YDL201W_S59	YDL201W	TRM8	Repressed	Repressed_Defective	-1.7358	-1.34491	-1.04122	-0.833004	1.02711	0.058511
YPL019C_S592	YPL019C	VTC3	Repressed	Repressed_Amplified	-1.06648	-1.49834	-2.51969	-1.92567	0.993567	0.0906885

## Sheet: Pde2-dependent
Phosphopeptide	YORF	Common Name	WT:5min post-NaCl vs. pre-stress	pde2Δ:5min post-NaCl vs. pre-stress	Log2 (WT:5min post-NaCl vs. pre-stress)-Replicate 1	Log2 (WT:5min post-NaCl vs. pre-stress)-Replicate 2	Log2 (pde2Δ:5min post-NaCl vs. pre-stress)-Replicate 1	Log2 (pde2Δ:5min post-NaCl vs. pre-stress)-Replicate 2	Log2 (WT pre-stress vs. pde2Δ pre-stress)-Replicate 1	Log2 (WT pre-stress vs. pde2Δ pre-stress)-Replicate 2
YBR059C_S541	YBR059C	AKL1	Induced	Induced_Amplified	1.30577		3.00911		0.441484
YMR011W_S17	YMR011W	HXT2	Induced	Induced_Amplified	0.633447	0.0423666	1.43108	0.894857	0.0214615	0.89909
YPL070W_S475	YPL070W	MUK1	Induced	Induced_Amplified	1.34459	1.9932	1.93298	2.53396	0.270437	0.302394
YGL122C_T254	YGL122C	NAB2	Induced	Induced_Amplified	1.55872		2.22478		0.46713
YOL138C_S946	YOL138C	RTC1	Induced	Induced_Amplified	2.08737	2.21435	2.73319	2.64565	0.182231	0.646511
YHR064C_S480	YHR064C	SSZ1	Induced	Induced_Amplified	0.622527	0.710891	1.29239	1.16284	0.578445	0.283818
YBR059C_S524	YBR059C	AKL1	Induced	Induced_Defective	1.17514	1.29088	0.143688	0.195961	-1.44412	-0.55497
YJL128C_S248	YJL128C	PBS2	Induced	Induced_Defective	0.68916	0.867945	-0.519018	0.353514	-0.304105	-0.648573
YLR248W_S46	YLR248W	RCK2	Induced	Induced_Defective	0.371032	0.954368	0.537763	0.343274	0.360964	-0.319131
YCL032W_S196_S202	YCL032W	STE50	Induced	Induced_Defective	0.425637	0.989812	0.249388	0.371315	-0.20031	-0.237067
YMR184W_T70	YMR184W	ADD37	Induced	Induced_Defective	0.882314	0.363488	0.0562044	0.109591	0.446963	0.0279395
YFL007W_S62_T64	YFL007W	BLM1	Induced	Induced_Defective	0.671616		-0.205529		0.257985
YNL271C_T324	YNL271C	BNI1	Induced	Induced_Defective	0.806308	-0.501581	-0.0337701	-0.289832	-0.598818	0.154814
YBL085W_S605	YBL085W	BOI1	Induced	Induced_Defective	-0.245119	1.08225	0.643827	0.452787	-0.453416	-0.50539
YBL085W_S655	YBL085W	BOI1	Induced	Induced_Defective	0.433811	1.2771	0.759997	0.638058	-0.0299789	-0.569238
YMR275C_T111	YMR275C	BUL1	Induced	Induced_Defective	2.48697	-0.0299009	1.34256	0.981388	-0.299586	1.40985
YIL036W_S396	YIL036W	CST6	Induced	Induced_Defective	0.656486	0.436517	-0.509226	0.699272	-0.523959	0.453726
YKL054C_T133	YKL054C	DEF1	Induced	Induced_Defective	2.38113		1.62079		0.459396
YDL160C_S14	YDL160C	DHH1	Induced	Induced_Defective	1.41125		0.679557		0.148441
YBL047C_T238	YBL047C	EDE1	Induced	Induced_Defective		2.31031		1.3384		-0.277803
YMR031C_T18	YMR031C	EIS1	Induced	Induced_Defective	1.18029		0.503739		-0.568836
YMR031C_S130	YMR031C	EIS1	Induced	Induced_Defective	1.78395	1.84564	1.14841	1.05541	0.282573	0.139743
YMR031C_S23	YMR031C	EIS1	Induced	Induced_Defective	2.06864		1.08734		0.564133
YMR031C_S27	YMR031C	EIS1	Induced	Induced_Defective	1.74728	1.5365	1.15101	0.909287	0.220381	0.225235
YLL043W_S212	YLL043W	FPS1	Induced	Induced_Defective	0.62817	0.351287	-0.0471989	-0.0894693	-0.128424	-0.683712
YAL019W_T131	YAL019W	FUN3	Induced	Induced_Defective	0.72022		-0.0186911		0.378553
YGL181W_T249	YGL181W	GTS1	Induced	Induced_Defective	0.973067	1.64116	0.414095	0.772982	-0.137817	-0.784993
YGL181W_S184	YGL181W	GTS1	Induced	Induced_Defective	1.79048	1.72738	1.30374	1.2854	-0.29307	-0.519233
YPL226W_T110_S125	YPL226W	NEW1	Induced	Induced_Defective		1.27479		0.603352		-0.265651
YNL156C_S81	YNL156C	NSG2	Induced	Induced_Defective	2.22596	2.59103	1.32779	1.43891	-0.0271467	-0.890608
YIR006C_T995	YIR006C	PAN1	Induced	Induced_Defective	2.015		0.651517		-0.0880557
YDR233C_S232	YDR233C	RTN1	Induced	Induced_Defective	2.01074	1.58428	1.10685	0.711843	-0.426046	-0.808201
YDR389W_S16	YDR389W	SAC7	Induced	Induced_Defective	0.333571	0.713373	0.447575	0.0670891	-0.26512	-0.348623
YER087C-B_S35	YER087C-B	SBH1	Induced	Induced_Defective	3.84	3.82445	2.87876	3.39767	0.354904	-0.26119
YPL085W_T595	YPL085W	SEC16	Induced	Induced_Defective		1.58804		0.88602		-0.588244
YDL225W_S522	YDL225W	SHS1	Induced	Induced_Defective	0.667894	0.646365	-0.0893252	0.166442	-0.505514	-0.500115
YOL004W_S1044	YOL004W	SIN3	Induced	Induced_Defective		0.907008		0.290194		-0.285248
YBL061C_S136	YBL061C	SKT5	Induced	Induced_Defective	1.17493	0.915941	0.475054	0.42011	-0.670643	-0.572628
YLR452C_S587	YLR452C	SST2	Induced	Induced_Defective	1.16413	1.0459	0.526975	0.565678	-2.0988	-0.140727
YPR041W_T191	YPR041W	TIF5	Induced	Induced_Defective	0.769475	0.135607	0.0931738	0.283462	0.350906	-0.0100677
YLL040C_T1379	YLL040C	VPS13	Induced	Induced_Defective	0.685579	0.682611	-6.62e-05	0.190934	1.66722	0.248734
YHR097C_S222	YHR097C	YHR097C	Induced	Induced_Defective	2.28475	1.72043	1.21862	1.13201	0.865686	0.200859
YJL070C_T195	YJL070C	YJL070C	Induced	Induced_Defective	1.48101		0.71651		0.087558
YKR023W_S487	YKR023W	YKR023W	Induced	Induced_Defective	3.92561	4.91597	3.42372	4.3045	0.662042	-0.0410498
YLR257W_S129	YLR257W	YLR257W	Induced	Induced_Defective	1.59028	1.57204	0.771012	1.03822	0.085376	-0.0783775
YLR257W_S200	YLR257W	YLR257W	Induced	Induced_Defective		3.12205		1.98352		-0.326267
YKL126W_S51	YKL126W	YPK1	Induced	Induced_Defective	0.91873	0.636313	-0.217926	0.142944	-0.325313	-0.383941
YML016C_S250	YML016C	PPZ1	Repressed	Repressed_Amplified	-1.47741	-2.52546	-2.69543	-3.13689	0.00513402	-0.0844668
YHL007C_T203_T218	YHL007C	STE20	Repressed	Repressed_Amplified	-1.23056	-2.2249	-2.64818	-2.66763	-0.982891	-0.285145
YHL007C_S522	YHL007C	STE20	Repressed	Repressed_Amplified	-0.68849	-0.170427	-1.78875	-1.08632	-0.548377	-0.7463
YCL032W_S211	YCL032W	STE50	Repressed	Repressed_Amplified	-1.73967	-2.20239	-4.20266	-3.13091	-0.475734	-0.0703889
YJL165C_S233	YJL165C	HAL5	Repressed	Repressed_Amplified	-0.831374	-1.28354	-2.13636	-1.99614	-0.203153	-0.181632
YJL165C_S217	YJL165C	HAL5	Repressed	Repressed_Amplified	-0.982618	-0.566186	-1.60298	-1.12763	-0.0162394	-0.199616
YJL165C_S19	YJL165C	HAL5	Repressed	Repressed_Amplified	-2.63356	-2.92882	-4.18263	-3.53147	0.0185517	-0.0155018
YOL081W_S433	YOL081W	IRA2	Repressed	Repressed_Amplified	-1.23677	-1.63084	-2.41161	-2.10123	-0.374221	0.162082
YNL098C_S214	YNL098C	RAS2	Repressed	Repressed_Amplified	-1.86105	-2.6018	-2.74539	-3.70002	-0.538478	-0.0225591
YKL112W_S467	YKL112W	ABF1	Repressed	Repressed_Amplified	-0.646983	-1.07304	-1.30955	-1.75225	0.658384	0.136701
YCR088W_S169	YCR088W	ABP1	Repressed	Repressed_Amplified	-0.790497	-0.48672	-1.88977	-0.837216	0.853606	0.0977245
YCR011C_S702	YCR011C	ADP1	Repressed	Repressed_Amplified	-0.956772	-1.12765	-2.00159	-2.52575	0.0229218	-0.00176503
YLR114C_S519	YLR114C	AVL9	Repressed	Repressed_Amplified	-0.941045	-1.73705	-1.35353	-2.18097	-0.640002	0.0225665
YJL020C_S565	YJL020C	BBC1	Repressed	Repressed_Amplified	-1.18192	-1.19853	-1.65881	-1.61441	0.416823	-0.222817
YER155C_S1813	YER155C	BEM2	Repressed	Repressed_Amplified	-2.51377	-2.8359	-4.0797	-3.67003	-0.57748	0.00644825
YER155C_S1054	YER155C	BEM2	Repressed	Repressed_Amplified	-0.750023		-1.47002		-0.303736
YBL085W_S578	YBL085W	BOI1	Repressed	Repressed_Amplified	-1.35304		-2.18563		-0.458937
YLL015W_S931_T934	YLL015W	BPT1	Repressed	Repressed_Amplified	-1.11618	-1.28937	-1.85989	-2.32102	-0.559801	-0.547841
YPR124W_S344	YPR124W	CTR1	Repressed	Repressed_Amplified	-1.37753	-0.704882	-2.55406	-2.46546	0.0698835	-1.41722
YOR204W_S539_S543	YOR204W	DED1	Repressed	Repressed_Amplified	-0.632566	-0.730677	-2.007	-1.9042	-0.876188	-0.55087
YOR204W_S576	YOR204W	DED1	Repressed	Repressed_Amplified	-1.87551	-2.12886	-2.46828	-2.8293	0.0448634	-0.252588
YLR436C_S1053	YLR436C	ECM30	Repressed	Repressed_Amplified	-1.3381	-1.46042	-2.20321	-1.99071	-0.0043751	-0.0554565
YMR219W_T1360	YMR219W	ESC1	Repressed	Repressed_Amplified	-0.783109		-1.71254		-0.058667
YLL043W_T168	YLL043W	FPS1	Repressed	Repressed_Amplified	-1.28031	-0.663737	-2.95829	-1.1825	-0.389593	0.0234035
YGR196C_S92	YGR196C	FYV8	Repressed	Repressed_Amplified	-0.781269		-1.38598		-0.168648
YEL022W_T313	YEL022W	GEA2	Repressed	Repressed_Amplified	-1.38164	-1.99431	-2.99523	-2.6441	-0.0884657	-0.41547
YDR507C_S805	YDR507C	GIN4	Repressed	Repressed_Amplified	-2.05278	-1.20835	-3.04669	-1.75993	-0.347872	-0.0311774
YAL031C_S536	YAL031C	GIP4	Repressed	Repressed_Amplified	-1.63018	-1.87456	-2.96648	-2.5996	-0.0750385	0.109958
YOL059W_S75	YOL059W	GPD2	Repressed	Repressed_Amplified	-1.29048	-0.998573	-2.44714	-1.55088	-0.777263	-0.314937
YGL181W_S170	YGL181W	GTS1	Repressed	Repressed_Amplified	-2.18591	-1.91659	-4.66505	-2.46534	0.0743968	-0.125612
YGL181W_S168	YGL181W	GTS1	Repressed	Repressed_Amplified	-1.78793	-2.59032	-2.55179	-3.42248	0.347522	0.178598
YOR227W_T215	YOR227W	HER1	Repressed	Repressed_Amplified	-2.99903	-2.09718	-3.5252	-3.06932	1.27464	0.0354712
YMR011W_T29	YMR011W	HXT2	Repressed	Repressed_Amplified	-1.94364		-2.76265		-0.178732
YNL265C_S244	YNL265C	IST1	Repressed	Repressed_Amplified	-1.03428	-0.801568	-1.44919	-1.36537	0.492986	0.138136
YHL003C_S24	YHL003C	LAG1	Repressed	Repressed_Amplified	-2.11403	-2.29922	-3.00252	-2.74945	-0.0510897	-0.369213
YFR024C-A_T384	YFR024C-A	LSB3	Repressed	Repressed_Amplified	-0.933798	-1.73963	-2.16936	-2.61373	0.176034	-0.586695
YML117W_S148	YML117W	NAB6	Repressed	Repressed_Amplified	-1.03389	-1.96355	-1.79581	-2.63209	0.836309	0.28595
YML117W_S1090	YML117W	NAB6	Repressed	Repressed_Amplified	-1.82886	-2.90954	-2.29916	-3.78736	0.617593	0.374355
YKR048C_S76	YKR048C	NAP1	Repressed	Repressed_Amplified	-0.91684	-0.832959	-2.16804	-1.29957	0.232244	-0.195638
YLR138W_S768	YLR138W	NHA1	Repressed	Repressed_Amplified	-0.711068		-1.8681		-0.0831831
YLR138W_S472	YLR138W	NHA1	Repressed	Repressed_Amplified	-1.07567		-2.88956		-0.0838485
YLR138W_T876	YLR138W	NHA1	Repressed	Repressed_Amplified	-1.15664	-1.93185	-2.16006	-2.56872	0.0391908	-0.2243
YPR052C_T3	YPR052C	NHP6A	Repressed	Repressed_Amplified	-0.772087		-1.68343		0.191183
YIL038C_S450	YIL038C	NOT3	Repressed	Repressed_Amplified	-1.50922	-1.82958	-3.65945	-2.3279	-0.889445	-0.562701
YIL038C_T454	YIL038C	NOT3	Repressed	Repressed_Amplified	-1.66608	-0.532768	-2.72389	-0.677335	-0.864456	-0.0419305
YDR432W_S379	YDR432W	NPL3	Repressed	Repressed_Amplified	-1.441		-2.10194		0.482353
YDL019C_S509	YDL019C	OSH2	Repressed	Repressed_Amplified	-1.16029	-1.04234	-2.32714	-1.70826	-0.786478	-0.458398
YDR348C_S202	YDR348C	PAL1	Repressed	Repressed_Amplified	-2.88041	-2.07268	-4.14704	-3.27711	-0.0914362	-0.401311
YGR004W_S432	YGR004W	PEX31	Repressed	Repressed_Amplified	-0.963127		-4.04364		-0.0992234
YNL102W_T321	YNL102W	POL1	Repressed	Repressed_Amplified	-0.97778		-2.22259		-0.165599
YIL095W_S540	YIL095W	PRK1	Repressed	Repressed_Amplified	-1.13733	-1.14433	-2.73352	-2.3168	-0.51073	-0.706785
YKL181W_S218	YKL181W	PRS1	Repressed	Repressed_Amplified	-2.24013	-2.66973	-6.02251	-4.16886	-0.264991	-0.0191653
YJR059W_S82	YJR059W	PTK2	Repressed	Repressed_Amplified	-2.32707	-4.12733	-2.98519	-4.6002	0.676755	0.515651
YJL026W_T5	YJL026W	RNR2	Repressed	Repressed_Amplified	-1.34778		-2.80276		0.131789
YBR181C_S232	YBR181C	RPS6B	Repressed	Repressed_Amplified	-1.56206	-1.2123	-2.64437	-2.05013	-0.285734	-0.0362975
YBL103C_S246	YBL103C	RTG3	Repressed	Repressed_Amplified	-1.63036	-1.51872	-3.15471	-2.2302	-0.154372	-0.347848
YPL274W_S20	YPL274W	SAM3	Repressed	Repressed_Amplified	-0.79646	-2.11307	-2.34589	-2.77867	-2.13097	-0.590436
YHR103W_S242	YHR103W	SBE22	Repressed	Repressed_Amplified	-3.67424		-4.52989		-0.00488835
YIL084C_S179	YIL084C	SDS3	Repressed	Repressed_Amplified	-0.87708	-0.731178	-1.40317	-2.45257	-0.855216	-0.110556
YDR170C_S1226	YDR170C	SEC7	Repressed	Repressed_Amplified	-0.850631	-0.867168	-1.65769	-1.3005	-0.401582	-0.305776
YBR130C_S372_S377	YBR130C	SHE3	Repressed	Repressed_Amplified	-2.81526	-2.09665	-4.36827	-2.49992	-0.397493	-0.30789
YBL007C_S447	YBL007C	SLA1	Repressed	Repressed_Amplified	-1.39756	-2.06463	-1.82795	-2.7495	-0.42169	0.30285
YDR293C_S267	YDR293C	SSD1	Repressed	Repressed_Amplified	-0.903058	-2.13154	-1.55711	-2.60403	-0.481169	-0.709004
YHR066W_T301	YHR066W	SSF1	Repressed	Repressed_Amplified	-0.780548	-0.131574	-1.55923	0.0146067	-0.165031	-0.0670346
YDR169C_S337	YDR169C	STB3	Repressed	Repressed_Amplified	-1.10698	-1.96182	-1.83982	-2.53355	0.388612	0.217549
YDR169C_S235	YDR169C	STB3	Repressed	Repressed_Amplified	-2.20749	-2.78289	-3.49375	-4.46206	-0.247803	-0.452074
YLR305C_T470	YLR305C	STT4	Repressed	Repressed_Amplified	-2.88652		-4.72406		-0.0557125
YDR310C_S623	YDR310C	SUM1	Repressed	Repressed_Amplified	-0.916266	-1.75344	-2.32554	-2.31439	-0.238499	-0.181532
YIL047C_S168	YIL047C	SYG1	Repressed	Repressed_Amplified	-1.69816		-3.46657		0.235587
YPR095C_S425	YPR095C	SYT1	Repressed	Repressed_Amplified	-1.13785	-1.68627	-2.73715	-2.61976	-0.134776	0.161052
YKL140W_S521	YKL140W	TGL1	Repressed	Repressed_Amplified	-0.883032	-1.18519	-2.07543	-1.78089	0.0326405	0.027901
YPR156C_S55	YPR156C	TPO3	Repressed	Repressed_Amplified	-0.921184		-2.1675		0.120852
YPR156C_S110	YPR156C	TPO3	Repressed	Repressed_Amplified	-0.87137	-1.67993	-2.26149	-2.21181	0.080967	-0.72773
YDR119W_S106	YDR119W	VBA4	Repressed	Repressed_Amplified	-0.645809	-0.911266	-2.12128	-2.44031	-0.605353	-0.563878
YFL004W_S187	YFL004W	VTC2	Repressed	Repressed_Amplified	-1.91973	-1.1548	-2.59461	-2.44913	-0.566429	-0.43908
YPL019C_S592	YPL019C	VTC3	Repressed	Repressed_Amplified	-1.06648	-1.07322	-2.30059	-1.54454	0.213703	0.120989
YEL043W_T154	YEL043W	YEL043W	Repressed	Repressed_Amplified	-0.852441	-1.31639	-2.43395	-2.32414	-0.613913	-0.127208
YGL140C_S1167	YGL140C	YGL140C	Repressed	Repressed_Amplified	-0.784129	-1.75124	-2.276	-2.38068	-0.526171	0.0112721
YHR097C_S288	YHR097C	YHR097C	Repressed	Repressed_Amplified	-0.715753	-1.85561	-3.79769	-2.78914	0.516899	0.278313
YLR257W_S121	YLR257W	YLR257W	Repressed	Repressed_Amplified	-1.10942	-1.81816	-2.06464	-2.61786	0.700488	0.2024
YLR363W-A_S51	YLR363W-A	YLR363W-A	Repressed	Repressed_Amplified	-1.28366	-1.86284	-1.96151	-2.45698	-0.360166	-0.301296
YML119W_S72	YML119W	YML119W	Repressed	Repressed_Amplified	-1.83721	-1.88664	-4.62636	-3.21262	-0.337298	-0.366975
YMR221C_S238	YMR221C	YMR221C	Repressed	Repressed_Amplified	-1.39007	-1.28994	-2.29494	-1.76908	0.249174	0.00752272
YCR002C_S312	YCR002C	CDC10	Repressed	Repressed_Defective	-1.27002	-1.27517	-0.657636	-0.611508	0.283309	0.910792
YLL043W_S190	YLL043W	FPS1	Repressed	Repressed_Defective	-3.9988	-5.05401	-1.82099	-3.9878	0.223776	0.768701
YEL046C_S369	YEL046C	GLY1	Repressed	Repressed_Defective	-1.23651	-0.572067	-0.284689	-0.520286	0.549937	0.175742
YJL162C_S105	YJL162C	JJJ2	Repressed	Repressed_Defective	-0.616216	-0.340249	0.0543921	-0.103361	-0.239606	0.325997
YEL032W_T798	YEL032W	MCM3	Repressed	Repressed_Defective	-1.18984		-0.506587		0.176377
YDR432W_S356	YDR432W	NPL3	Repressed	Repressed_Defective	-1.50454	-2.19885	-1.08442	-1.65563	0.231231	0.934347
YPR095C_S211	YPR095C	SYT1	Repressed	Repressed_Defective	-0.7254		0.0390032		-0.0992038
YIL129C_S1144	YIL129C	TAO3	Repressed	Repressed_Defective	-0.997764	-0.754957	-0.446236	-0.236971	-0.129203	0.0943199
YIL129C_S986	YIL129C	TAO3	Repressed	Repressed_Defective	-1.34124	-2.20975	-0.652531	-1.55174	0.297568	0.776271
YPL019C_S187	YPL019C	VTC3	Repressed	Repressed_Defective	-1.73596		0.234623		-0.180081

## Sheet: Cdc14-dependent
Phosphopeptide	YORF	Common Name	WT-MT1901:5min post-NaCl vs. pre-stress	cdc14-3-URA3MX:5min post-NaCl vs. pre-stress	Log2 (WT-MT1901:5min post-NaCl vs. pre-stress)-Replicate 1	Log2 (WT-MT1901:5min post-NaCl vs. pre-stress)-Replicate 2	Log2(cdc14-3-URA3MX:5min post-NaCl vs. pre-stress)-Replicate 1	Log2(cdc14-3-URA3MX:5min post-NaCl vs. pre-stress)-Replicate 2	Log2 (WT-MT1901 pre-stress vs. cdc14-3-URA3MX pre-stress)-Replicate 1	Log2 (WT-MT1901 pre-stress vs. cdc14-3-URA3MX pre-stress)-Replicate 2
YIR003W_S36	YIR003W	AIM21	Induced	Induced_Amplified	1.6494	1.94857	2.36887	2.25565	0.468386	0.378185
YDR033W_S289_T295	YDR033W	MRH1	Induced	Induced_Amplified	0.814519	1.18052	1.2886	1.50533	0.636679	-0.230785
YHR158C_T35	YHR158C	KEL1	Induced	Induced_Defective	2.64859	2.22467	2.43372	0.164982	0.287534	-2.07778
YGL181W_Y181	YGL181W	GTS1	Induced	Induced_Amplified		1.86341		2.53743		0.384417
YHR158C_S20_S23_S25	YHR158C	KEL1	Induced	Induced_Defective		2.26047		1.76499		-0.456371
YOR227W_S1039	YOR227W	HER1	Induced	Induced_Defective		4.18655		3.55001		-0.127021
YER165W_S119	YER165W	PAB1	Induced	Induced_Defective		1.56179		0.749201		-0.485689
YNL175C_S331	YNL175C	NOP13	Induced	Induced_Amplified		1.05265		1.48684		0.416607
YIR003W_S476	YIR003W	AIM21	Induced	Induced_Defective	5.14666	0.696271	4.53066	0.378208	-0.289903	-0.197225
YJR059W_S587	YJR059W	PTK2	Induced	Induced_Defective	1.39392	0.610426	1.0203	0.136308	-0.605913	0.422558
YDR310C_T697	YDR310C	SUM1	Induced	Induced_Amplified	1.26232	1.0087	1.72714	1.63827	-0.124559	0.355813
YML059C_T644_S661	YML059C	NTE1	Induced	Induced_Defective		1.47176		0.448866		0.0782746
YBR059C_S985	YBR059C	AKL1	Induced	Induced_Defective		2.41965		1.30412		-0.510674
YOR204W_S37	YOR204W	DED1	Induced	Induced_Defective	2.69306	2.67756	2.02121	2.37361	-0.581726	-0.124445
YMR309C_S87	YMR309C	NIP1	Induced	Induced_Defective		2.24602		1.80145		-0.162515
YNL180C_S262	YNL180C	RHO5	Induced	Induced_Defective		1.61606		1.13853		0.0134573
YPL226W_T110	YPL226W	NEW1	Induced	Induced_Amplified	1.79605	0.71002	2.02336	1.06033	-0.0656562	0.352647
YPL226W_T110_S125	YPL226W	NEW1	Induced	Induced_Amplified		1.4833		1.97421		0.46971
YFR016C_S448	YFR016C	YFR016C	Induced	Induced_Amplified		1.63553		2.06503		0.367827
YGL173C_S1329	YGL173C	XRN1	Induced	Induced_Amplified	0.824899	1.73516	1.86563	1.96805	0.673715	0.190929
YBR140C_S956	YBR140C	IRA1	Induced	Induced_Defective		1.32992		-0.410199		-0.285576
YMR140W_S419	YMR140W	SIP5	Induced	Induced_Defective		2.25222		1.4994		0.0351736
YMR002W_S23	YMR002W	MIX17	Induced	Induced_Defective	1.81675	1.42259	1.56476	0.779884	0.554842	-0.418503
YHR149C_T169	YHR149C	SKG6	Induced	Induced_Defective	0.819459	0.836554	0.437513	0.606237	-0.0964735	-0.223977
YBL085W_S209	YBL085W	BOI1	Induced	Induced_Amplified		1.10037		1.54353		0.288628
YFR048W_S175	YFR048W	RMD8	Induced	Induced_Defective		1.85973		1.01508		-0.13168
YNL074C_S257	YNL074C	MLF3	Induced	Induced_Amplified	3.02439	1.93745	3.78515	2.53471	-0.183904	0.669607
YOR220W_S201	YOR220W	RCN2	Induced	Induced_Amplified	1.0898	0.958076	1.68313	1.27574	-0.419778	0.474221
YPL265W_S60	YPL265W	DIP5	Induced	Induced_Amplified		1.1176		1.88232		0.412586
YML027W_S58	YML027W	YOX1	Induced	Induced_Amplified		2.60076		3.04908		0.250155
YDR233C_S232	YDR233C	RTN1	Induced	Induced_Amplified	0.982132	1.00076	1.77055	1.33312	0.306826	0.448685
YNL267W_S396	YNL267W	PIK1	Induced	Induced_Defective	2.4154	2.16662	2.18603	1.94473	-0.486138	-0.00333785
YDL019C_S422	YDL019C	OSH2	Induced	Induced_Defective	1.0451	0.688956	0.478014	0.44242	0.101019	-0.150388
YLR006C_S327	YLR006C	SSK1	Induced	Induced_Defective		1.6991		1.18423		0.141774
YKL204W_S327	YKL204W	EAP1	Induced	Induced_Amplified	2.65972	0.733501	2.9166	2.36816	0.0699139	1.84297
YNL267W_S378_S384	YNL267W	PIK1	Induced	Induced_Defective		2.14993		1.57612		-0.254501
YMR205C_T184	YMR205C	PFK2	Induced	Induced_Amplified	1.45131	1.24306	2.20561	1.4793	0.348108	0.567353
YBR140C_S390	YBR140C	IRA1	Induced	Induced_Defective	1.68147	0.869182	0.991442	0.508553	0.372337	-0.178351
YFL025C_S20	YFL025C	BST1	Induced	Induced_Defective	4.55824	5.53652	3.91779	4.94065	-0.706094	-0.547163
YGR130C_S44	YGR130C	YGR130C	Induced	Induced_Amplified	1.29265	1.42682	1.61151	1.6403	0.682587	0.00699223
YHR131C_S365	YHR131C	YHR131C	Induced	Induced_Amplified	1.68606	1.35998	1.92904	1.88481	0.596445	0.640463
YHR097C_S222	YHR097C	YHR097C	Induced	Induced_Amplified	2.07195		2.84521		-0.310626
YLR372W_S329	YLR372W	SUR4	Induced	Induced_Amplified	2.40832		3.10213		0.447333
YFR053C_S15	YFR053C	HXK1	Induced	Induced_Defective	1.50075		0.975516		-0.294052
YML072C_S88	YML072C	TCB3	Induced	Induced_Defective	4.85601		4.0943		-0.585977
YBL061C_S133	YBL061C	SKT5	Induced	Induced_Defective	1.21458		0.737712		-0.137929
YJL129C_S414	YJL129C	TRK1	Induced	Induced_Defective	2.15691		1.59475		0.0362947
YOR227W_S1082	YOR227W	HER1	Induced	Induced_Amplified	1.55575		2.3466		0.0908981
YMR031C_S23_S27	YMR031C	EIS1	Induced	Induced_Amplified	1.83876		2.38771		0.0631177
YDR119W_T187	YDR119W	VBA4	Repressed	Repressed_Defective		-2.49961		-1.43307		0.518004
YBR276C_T642	YBR276C	PPS1	Repressed	Repressed_Defective		-3.98405		-3.3619		0.45047
YGL014W_S241	YGL014W	PUF4	Repressed	Repressed_Defective	-1.50196	-1.85876	-0.761851	-1.25917	0.283707	0.308853
YJL165C_S17	YJL165C	HAL5	Repressed	Repressed_Defective		-1.85914		-1.40189		0.416364
YJL134W_T16_S18	YJL134W	LCB3	Repressed	Repressed_Defective		-2.61203		-2.15355		0.0763982
YHL007C_T218	YHL007C	STE20	Repressed	Repressed_Defective	-1.40984	-1.30396	-1.10502	-1.10364	0.316441	0.248132
YLL043W_S190	YLL043W	FPS1	Repressed	Repressed_Defective	-3.51344	-3.2787	-1.94873	-2.78089	0.509084	0.429382
YLR413W_S654_S657	YLR413W	INA1	Repressed	Repressed_Defective		-3.09354		-2.23612		0.219354
YOR204W_S539_S543	YOR204W	DED1	Repressed	Repressed_Defective	-0.935026	-1.1252	-0.543857	-0.688706	0.256174	0.598974
YOR078W_S40	YOR078W	BUD21	Repressed	Repressed_Amplified		-1.569		-2.1606		-0.15396
YGR008C_S69	YGR008C	STF2	Repressed	Repressed_Defective	-2.43913	-5.16954	-1.56276	-3.87339	-0.484096	0.849717
YMR231W_T608	YMR231W	PEP5	Repressed	Repressed_Defective	-1.40827	-0.917175	-1.20038	-0.637063	-0.340536	-0.180692
YOR092W_S338	YOR092W	ECM3	Repressed	Repressed_Defective	-2.19203	-1.56051	-1.69448	-1.10377	-0.174289	-0.0675638
YJL165C_S7	YJL165C	HAL5	Repressed	Repressed_Defective		-4.30037		-3.20707		0.275722
YKR092C_S394	YKR092C	SRP4	Repressed	Repressed_Defective	-1.91477	-1.28685	-1.27777	-0.991976	-0.0939199	0.132198
YML072C_S1400_S1403	YML072C	TCB3	Repressed	Repressed_Amplified		-1.76912		-2.25523		0.160088
YLR436C_S1053	YLR436C	ECM30	Repressed	Repressed_Defective	-1.95855	-1.38418	-1.43121	-1.16525	0.0551501	0.0706204
YJR001W_S64	YJR001W	AVT1	Repressed	Repressed_Defective	-3.46075	-3.76579	-2.97617	-2.96537	-0.0380534	0.145988
YPR042C_S902	YPR042C	PUF2	Repressed	Repressed_Defective		-3.30696		-2.6559		0.457189
YPR042C_S905	YPR042C	PUF2	Repressed	Repressed_Defective		-2.35005		-1.91388		0.0213697
YBL103C_T249	YBL103C	RTG3	Repressed	Repressed_Defective		-4.16816		-3.58651		-0.119446
YFL002W-A_S1019	YFL002W-A	YFL002W-A	Repressed	Repressed_Defective		-3.00026		-2.43824		-0.0569487
YBR133C_S718	YBR133C	HSL7	Repressed	Repressed_Defective	-1.24907	-1.1459	-0.924782	-0.944866	0.256111	0.133451
YFR024C-A_T393_S397	YFR024C-A	LSB3	Repressed	Repressed_Amplified		-1.46707		-1.98975		0.248199
YJR049C_S63	YJR049C	UTR1	Repressed	Repressed_Amplified		-3.21764		-3.80725		0.118679
YGR281W_T848	YGR281W	YOR1	Repressed	Repressed_Defective		-2.36464		-1.58475		0.492521
YER132C_S1715	YER132C	PMD1	Repressed	Repressed_Defective	-1.1506	-1.01642	-0.934174	-0.755494	0.218067	0.0109645
YBL058W_S106	YBL058W	SHP1	Repressed	Repressed_Amplified	-1.01492	-1.08016	-1.8132	-1.30632	-0.725543	0.0161662
YDR145W_S286	YDR145W	TAF12	Repressed	Repressed_Defective	-1.839	-0.626031	-1.31576	-0.203706	-0.0692836	0.190382
YOL051W_S783	YOL051W	GAL11	Repressed	Repressed_Defective	-0.876879	-0.994119	-0.198486	-0.651549	-0.15691	0.386938
YNL098C_S214	YNL098C	RAS2	Repressed	Repressed_Defective	-3.2427	-2.58874	-2.59355	-2.12547	0.200122	0.214819
YBL054W_S298	YBL054W	TOD6	Repressed	Repressed_Amplified		-1.12922		-1.59985		0.0511328
YHR082C_T501_T504	YHR082C	KSP1	Repressed	Repressed_Amplified		-1.20219		-1.71556		0.000454162
YKL181W_S218	YKL181W	PRS1	Repressed	Repressed_Defective	-6.08883	-4.80033	-2.40529	-4.28764	0.204246	-0.00581911
YHR082C_S416	YHR082C	KSP1	Repressed	Repressed_Defective	-2.06947	-1.74226	-1.55427	-1.4127	0.240507	0.079625
YDR293C_S152_S155	YDR293C	SSD1	Repressed	Repressed_Defective		-4.68258		-3.98485		0.30702
YDR293C_S152	YDR293C	SSD1	Repressed	Repressed_Defective		-2.81515		-2.35395		0.331366
YGR004W_S432	YGR004W	PEX31	Repressed	Repressed_Defective	-2.44797	-1.23862	-1.98679	-0.903599	0.356277	0.320631
YJL176C_T91	YJL176C	SWI3	Repressed	Repressed_Amplified		-1.67272		-2.12241		0.0039587
YMR011W_T29	YMR011W	HXT2	Repressed	Repressed_Defective	-2.94031	-1.97417	-2.66552	-1.57738	-0.0818845	0.330298
YKR048C_S76	YKR048C	NAP1	Repressed	Repressed_Defective	-1.8411	-0.668483	-1.36302	-0.440069	-0.0110602	0.133625
YBR028C_T107	YBR028C	YPK3	Repressed	Repressed_Amplified		-1.42676		-1.95388		-0.392161
YDL117W_S118_S122	YDL117W	CYK3	Repressed	Repressed_Defective		-2.20357		-1.65019		0.183992
YHR082C_S971	YHR082C	KSP1	Repressed	Repressed_Amplified		-1.37649		-1.99316		-0.355193
YHR082C_S969	YHR082C	KSP1	Repressed	Repressed_Amplified		-1.60342		-3.11099		0.233003
YNL297C_S564	YNL297C	MON2	Repressed	Repressed_Defective	-1.50283	-1.01194	-1.07169	-0.340776	0.581963	0.709325
YER123W_S374	YER123W	YCK3	Repressed	Repressed_Amplified		-1.73042		-2.30898		-0.5
YER155C_S1810_S1813	YER155C	BEM2	Repressed	Repressed_Defective		-3.2214		-2.46095		-0.0706039
YDR169C_S235	YDR169C	STB3	Repressed	Repressed_Defective	-3.00511	-0.94383	-2.35797	-0.402216	-0.0119292	0.0830423
YEL032W_S777	YEL032W	MCM3	Repressed	Repressed_Defective	-0.980478	-1.36173	-0.475725	-0.990901	0.599905	0.0684777
YDR168W_S37	YDR168W	CDC37	Repressed	Repressed_Defective		-2.61167		-1.68075		-0.0988004
YOL070C_T373	YOL070C	NBA1	Repressed	Repressed_Amplified		-2.22399		-3.42287		0.406966
YGL021W_S303	YGL021W	ALK1	Repressed	Repressed_Defective		-1.09524		-0.111431		0.341807
YFR048W_S107	YFR048W	RMD8	Repressed	Repressed_Defective		-3.48178		-2.4228		-0.258672
YER088C_S313	YER088C	DOT6	Repressed	Repressed_Defective	-1.5875	-2.18073	-1.18988	-1.265	0.382843	-0.232166
YOR008C_S353	YOR008C	SLG1	Repressed	Repressed_Defective	-1.50255	-0.746665	-1.12038	-0.505291	0.379583	0.0345476
YLR096W_S663	YLR096W	KIN2	Repressed	Repressed_Defective	-1.11404	-3.67941	-0.687983	-2.45506	0.340629	1.7639
YHR097C_S288	YHR097C	YHR097C	Repressed	Repressed_Defective	-2.49658	-1.45461	-1.57108	-1.22836	-0.372108	0.449616
YLR072W_S118	YLR072W	YLR072W	Repressed	Repressed_Defective		-1.53952		-0.832111		0.401965
YNR031C_S118	YNR031C	SSK2	Repressed	Repressed_Defective		-2.00252		-1.25666		0.276364
YHR082C_S591	YHR082C	KSP1	Repressed	Repressed_Defective		-1.28654		-0.666551		0.349341
YIL135C_S159	YIL135C	VHS2	Repressed	Repressed_Defective		-2.44088		-1.85854		0.418777
YDR229W_S59	YDR229W	IVY1	Repressed	Repressed_Defective	-1.26531	-1.08742	-0.795208	-0.860665	0.706721	0.308069
YOL036W_S481	YOL036W	YOL036W	Repressed	Repressed_Defective		-1.49796		-0.973656		0.271339
YBR235W_S870	YBR235W	VHC1	Repressed	Repressed_Amplified	-0.979865	-1.96454	-1.38599	-2.19167	-0.428521	0.0513953
YKL101W_S1284_S1287	YKL101W	HSL1	Repressed	Repressed_Defective		-2.14057		-1.45525		0.111211
YLR371W_S396	YLR371W	ROM2	Repressed	Repressed_Defective	-1.32353	-0.655782	-0.951582	-0.439621	-0.076613	0.337672
YDL022W_S24	YDL022W	GPD1	Repressed	Repressed_Defective	-2.63015	-4.9759	-1.89117	-4.64512	-1.64805	0.45402
YDL022W_S27	YDL022W	GPD1	Repressed	Repressed_Amplified	-2.37862	-3.39734	-3.79044	-3.69752	-1.47217	0.280339
YOR291W_S193	YOR291W	YPK9	Repressed	Repressed_Amplified		-4.32361		-5.20945		0.0457016
YOR112W_S696	YOR112W	CEX1	Repressed	Repressed_Defective		-4.09063		-3.09837		0.340972
YLR257W_S242	YLR257W	YLR257W	Repressed	Repressed_Defective	-1.28039	-1.66523	-0.611734	-1.40509	0.235293	-0.050019
YBL007C_S449	YBL007C	SLA1	Repressed	Repressed_Defective	-3.01941	-2.41844	-2.44114	-2.20849	0.0381626	0.272536
YDR186C_S542	YDR186C	YDR186C	Repressed	Repressed_Defective	-1.92914	-1.22049	-1.6425	-0.904195	-0.139999	0.194017
YHR094C_S26	YHR094C	HXT1	Repressed	Repressed_Defective	-1.97254	-1.19096	-1.73451	-0.780412	0.111705	0.194908
YPL019C_S187	YPL019C	VTC3	Repressed	Repressed_Defective	-4.99368	-2.39106	-4.36614	-1.89916	0.436586	0.408435
YPR041W_T187_T191	YPR041W	TIF5	Repressed	Repressed_Amplified		-1.26541		-2.02237		0.157502
YML029W_S376_S379	YML029W	USA1	Repressed	Repressed_Defective		-1.05585		-0.504641		0.205913
YGR278W_S540	YGR278W	CWC22	Repressed	Repressed_Defective		-1.9422		-1.43294		0.186141
YCR002C_S316	YCR002C	CDC10	Repressed	Repressed_Defective		-2.08294		-1.6628		0.212249
YML016C_S198	YML016C	PPZ1	Repressed	Repressed_Amplified		-2.8165		-4.75372		-0.295833
YLR425W_T13	YLR425W	TUS1	Repressed	Repressed_Defective		-2.11502		-1.20592		0.286224
YGL181W_S7	YGL181W	GTS1	Repressed	Repressed_Amplified	-2.84297	-3.41954	-3.43966	-4.12888	-0.59235	-0.435524
YGL181W_S6	YGL181W	GTS1	Repressed	Repressed_Amplified		-2.69582		-3.30044		-0.428386
YAL031C_S536	YAL031C	GIP4	Repressed	Repressed_Defective	-2.38431	-2.37648	-1.98841	-1.93565	0.0215096	0.447089
YHL023C_S458_S464	YHL023C	NPR3	Repressed	Repressed_Amplified		-1.50528		-3.24059		-0.304989
YLL013C_S86	YLL013C	PUF3	Repressed	Repressed_Amplified	-0.773523	-1.01014	-1.11546	-1.23796	-0.140122	0.23581
YER008C_S34_S35	YER008C	SEC3	Repressed	Repressed_Defective		-2.3475		-1.71951		0.297459
YOR153W_T51_S54	YOR153W	PDR5	Repressed	Repressed_Amplified		-1.13575		-1.69701		0.351449
YOR153W_S54_S61	YOR153W	PDR5	Repressed	Repressed_Defective		-1.80583		-1.22259		0.407221
YOR153W_T51	YOR153W	PDR5	Repressed	Repressed_Defective		-2.00529		-1.40014		0.4101
YIL038C_S446	YIL038C	NOT3	Repressed	Repressed_Amplified		-2.97953		-4.36604		0.208668
YMR212C_T231	YMR212C	EFR3	Repressed	Repressed_Amplified		-2.39828		-2.86174		-0.187738
YLR371W_S372_S375	YLR371W	ROM2	Repressed	Repressed_Amplified		-1.04187		-1.57429		-0.26791
YDR293C_S151	YDR293C	SSD1	Repressed	Repressed_Defective		-1.99694		-1.16494		0.423838
YLR192C_T223	YLR192C	HCR1	Repressed	Repressed_Defective		-5.18028		-4.1376		0.00928622
YOR093C_S99	YOR093C	YOR093C	Repressed	Repressed_Defective		-2.30227		-1.85132		-0.18103
YJL076W_S317	YJL076W	NET1	Repressed	Repressed_Defective		-1.96417		-0.720461		0.462292
YMR266W_S949	YMR266W	RSN1	Repressed	Repressed_Defective	-1.50967	-1.25699	-0.371421	-0.814907	0.972598	0.112583
YOR204W_S572	YOR204W	DED1	Repressed	Repressed_Defective	-1.30512		-0.411381		0.198344
YCL029C_S86	YCL029C	BIK1	Repressed	Repressed_Defective	-2.4688		-1.71398		0.00679637
YDR432W_S411	YDR432W	NPL3	Repressed	Repressed_Amplified	-2.22094		-3.16977		-0.348531
YNL298W_S367	YNL298W	CLA4	Repressed	Repressed_Defective	-1.15435		-0.17402		0.388659
YHL007C_T203_T218	YHL007C	STE20	Repressed	Repressed_Defective	-1.3849		-0.963112		0.209904
YKL008C_S24	YKL008C	LAC1	Repressed	Repressed_Defective	-2.18787		-1.36094		0.286956
YOR070C_S87	YOR070C	GYP1	Repressed	Repressed_Defective	-1.12462		-0.504073		0.263536
YBL007C_S447	YBL007C	SLA1	Repressed	Repressed_Defective	-4.51655		-3.45929		0.294129
YPL019C_S187_S190	YPL019C	VTC3	Repressed	Repressed_Defective	-3.20867		-2.61483		0.596432
YPR095C_S425	YPR095C	SYT1	Repressed	Repressed_Defective	-2.0769		-1.09501		0.349989
YHL023C_S458	YHL023C	NPR3	Repressed	Repressed_Defective	-1.70205		-0.818403		0.226409
YBR130C_S372_S377	YBR130C	SHE3	Repressed	Repressed_Defective	-3.77148		-3.0671		-0.238634
YPR156C_S110	YPR156C	TPO3	Repressed	Repressed_Defective	-2.1392		-0.913158		0.0914855
