# Supplementary material for: Network inference reveals novel connections in pathways regulating growth and defense in the yeast salt response
Source: PLoS Comput Biol. 2018 May 8;13(5):e1006088. doi: 10.1371/journal.pcbi.1006088 (PMC5940180; doi:10.1371/journal.pcbi.1006088)
Supplement: S3 Table — (XLSX) [file pcbi.1006088.s006.xlsx]

## Sheet: Information
Functional enrichments were calculated by the hypergeometric test using the website
FunSpec, taking categories with P<1x10-4 (representing the Bonferroni-corrected threshold) as significant.
All other enrichments and their corresponding p-values are also displayed in the tables.

## Sheet: Hog1-dependent
GO category	p-value	Pass Bonferroni threshold	In Category from Cluster
cytoplasm [GO:0005737]	3.30834e-10	yes	UTP20 RTG3 AKL1 SEC18 HSL7 APD1 ABP1 CYK3 WHI4 SSB1 RCR2 PDS1 SEC7 SLY1 SSD1 VPS74 EFT2 NPL3 DOT6 UBP9 BOI2 PAB1 ECM32 MOB2 YFR016C RET2 LSG1 KEM1 GTS1 MDS3 SIP2 VAS1 ASK10 TIF4631 RNR4 PUP2 SFB3 YHR131C KEL1 PFK26 AIM21 BBC1 RNR2 VPS53 YJL070C BCK1 PBS2 PTK2 FRA1 SSK1 YLR072W KIN2 HOG1 CKI1 STM1 ENT2 RCK2 YLR257W HSP60 IMH1 CNA1 ECM30 TSL1 CUE4 BUL2 MIC17 SIP5 PFK2 TPS3 BUL1 NIP1 CRZ1 SFB2 RHO5 …
mating projection tip [GO:0043332]	4.26131e-09	yes	BOI1 SEC18 ABP1 SEC31 SHS1 YDR348C MOB2 LSG1 SFB3 KEL1 TAO3 AIM21 BCK1 CDC11 ENT2 BNI1
cellular bud neck [GO:0005935]	3.32286e-08	yes	BOI1 AKL1 HSL7 CYK3 SHS1 SSD1 YDR348C BOI2 MOB2 KEL1 PBS2 CDC11 BNI1 CAF120 NBA1 DSE3 IQG1
cytoplasm [725]	1.18017e-07	yes	UIP3 UTP20 BOI1 RTG3 AKL1 SEC18 HSL7 APD1 ABP1 CYK3 SEC31 WHI4 SSB1 RCR2 IPT1 SEC7 SLY1 MSS4 RTN1 SSD1 YDR348C VPS74 RGA2 EFT2 GLY1 DOT6 UBP9 BOI2 COG3 PAB1 ECM32 MOB2 YFR016C RET2 LEU1 LSG1 KEM1 GTS1 MDS3 SIP2 ART5 VAS1 ASK10 TIF4631 RNR4 PUP2 YHR131C KEL1 PFK26 AIM21 BBC1 RNR2 VPS53 YJL070C BCK1 PBS2 PTK2 DEF1 FRA1 SSK1 KIN2 HOG1 CKI1 STM1 RCK2 YLR257W IMH1 CRN1 CNA1 ECM30 SST2 YOX1 NTE1 TSL1 C…
neck [705.03]	5.27172e-07	yes	BOI1 AKL1 HSL7 CYK3 SHS1 YDR348C BOI2 KEL1 CDC11 BNI1 CAF120 NBA1 DSE3 IQG1
cell periphery [715]	1.25339e-06	yes	BOI1 YRO2 AKL1 IST2 SHS1 MRH1 DNF2 RTN1 YDR348C BOI2 MOB2 KEL1 CDC11 NHA1 EFR3 CAF120 NBA1 IRA2 CTR1
ER to Golgi transport [20.09.07.03]	7.06113e-06	yes	SEC18 SEC31 SEC7 SLY1 TRS120 COG3 RET2 SFB3 SFB2 SLY41
cell growth / morphogenesis [40.01]	1.48968e-05	yes	BOI1 HSL7 ABP1 SHS1 SSD1 BOI2 GTS1 TAO3 CDC11 ENT2 CRN1 CNA1 EFR3 RHO5 BNI1 IQG1
cellular bud [GO:0005933]	1.60916e-05	yes	BOI1 YRO2 MRH1 SSD1 BOI2 MOB2 YFR016C TAO3
bud [705]	1.88979e-05	yes	BOI1 YRO2 IST2 MRH1 DNF2 BOI2 YFR016C KEL1 CAF120 CTR1
budding, cell polarity and filament formation [43.01.03.05]	2.37214e-05		BOI1 HSL7 ABP1 SHS1 MSS4 SSD1 RGA2 DOT6 BOI2 MOB2 KEM1 GTS1 SIP2 KEL1 TAO3 BCK1 CDC11 ENT2 CRN1 BNI1 IQG1
budding cell apical bud growth [GO:0007118]	7.57383e-05		BOI1 RGA2 BOI2 MOB2 TAO3
protein binding [16.01]	7.98604e-05		ABP1 TRM8 SSB1 PDS1 NUM1 SLY1 MFB1 SIR4 SRP101 RET2 NVJ1 BBC1 PBS2 SSK1 ENT2 CRN1 SST2 BUL1 NSG2 BNI1 HRD1 EGD1 IQG1
actin cytoskeleton [42.04.03]	0.000115643		AKL1 ABP1 MSS4 RGA2 BBC1 PBS2 ENT2 CRN1 BNI1 IQG1
endoplasmic reticulum [GO:0005783]	0.000202871		SEC31 SLY1 RTN1 SRP101 GPI11 GET2 ERG11 SFB3 ORM2 UBX2 NTE1 CUE4 VAN1 SFB2 NSG2 LRO1 ARE2 HRD1 ALE1 SLY41 VTC3 SEC16 GIP3
osmosensory signaling pathway [GO:0007231]	0.000279674		PBS2 HOG1 RCK2
ER-golgi transport vesicles [745.01]	0.000295292		SEC31 SFB3 SFB2 SEC16
establishment of cell polarity [GO:0030010]	0.000453494		BOI1 SHS1 RGA2 BOI2 BCK1 CDC11
actin cortical patch [GO:0030479]	0.000459701		ABP1 GTS1 AIM21 BBC1 ENT2 CRN1 INP53
poly(A) RNA binding [GO:0008143]	0.000480561		NPL3 PAB1 NAB3
cell morphogenesis [GO:0000902]	0.000516548		SHS1 KEL1 TAO3 CDC11
enzyme binding [GO:0019899]	0.000605739		PDS1 VPS74
deoxyribonucleoside diphosphate metabolic process [GO:0009186]	0.000605739		RNR4 RNR2
stress response [32.01]	0.000623566		YRO2 MRH1 SIR4 SSD1 GTS1 PUP2 BCK1 PBS2 HSP60 TSL1 TPS3 CRZ1
vesicle-mediated transport [GO:0016192]	0.00064246		SEC18 SEC31 RCR2 SLY1 GET2 RET2 SFB3 LST4 IMH1 SFB2 SEC16
Golgi apparatus [GO:0005794]	0.000741341		SEC7 RTN1 VPS74 TRS120 YND1 GET2 COG3 RET2 SFB3 VPS53 LCB5 IMH1 VAN1 SFB2
phosphate metabolism [01.04]	0.000802906		AKL1 SEC18 SSB1 IPT1 MSS4 YND1 SIP2 PFK26 BCK1 PBS2 PTK2 KIN2 HOG1 CKI1 RCK2 LCB5 CNA1 PFK2 PIK1 INP53 YTA6
protein transport [GO:0015031]	0.000979477		SEC18 SEC31 DNF2 SEC7 SLY1 VPS74 NUP157 COG3 RET2 LSG1 SFB3 NUP159 VPS53 LST4 IMH1 SFB2 SRP1 INP53 EGD1 SEC16
cellular response to glucose starvation [GO:0042149]	0.001112		SSB1 SIP2 SIP5
COPII vesicle coat [GO:0030127]	0.001112		SEC31 SFB3 SFB2
stress granule [GO:0010494]	0.00127307		SSD1 PAB1 TIF4631 NIP1
kinase activity [GO:0016301]	0.00166043		AKL1 MSS4 PFK26 BCK1 PBS2 PTK2 KIN2 HOG1 CKI1 RCK2 LCB5 PFK2 PIK1
phosphorylation [GO:0016310]	0.00166043		AKL1 MSS4 PFK26 BCK1 PBS2 PTK2 KIN2 HOG1 CKI1 RCK2 LCB5 PFK2 PIK1
alpha,alpha-trehalose-phosphate synthase (UDP-forming) activity [GO:0003825]	0.00178767		TSL1 TPS3
sodium:hydrogen antiporter activity [GO:0015385]	0.00178767		NHA1 VNX1
transition metal ion binding [GO:0046914]	0.00178767		RNR4 RNR2
trehalose-phosphatase activity [GO:0004805]	0.00178767		TSL1 TPS3
positive regulation of Ras GTPase activity [GO:0032320]	0.00178767		IRA2 IQG1
cargo loading into COPII-coated vesicle [GO:0090110]	0.00178767		SFB3 SFB2
endoplasmic reticulum membrane [GO:0005789]	0.00207256		SEC31 RTN1 SRP101 GPI11 GET2 SFB3 ORM2 UBX2 NTE1 VAN1 SFB2 NSG2 VNX1 ARE2 HRD1 ALE1 SEC16
nucleotide binding [GO:0000166]	0.00228648		AKL1 SEC18 WHI4 SHS1 SSB1 DNF2 MSS4 SRP101 EFT2 NPL3 YND1 PAB1 ECM32 LSG1 VAS1 PFK26 BCK1 PBS2 PTK2 CDC11 KIN2 HOG1 CKI1 RCK2 HSP60 LCB5 PFK2 RHO5 PIK1 DED1 YTA6 NAB3
Golgi membrane [GO:0000139]	0.00230843		SLY1 GET2 COG3 RET2 SFB3 LCB5 IMH1 VAN1 SFB2
plasma membrane [GO:0005886]	0.0023536		UIP3 IST2 MRH1 DNF2 MSS4 YDR348C SIP2 PTK2 KIN2 NHA1 SST2 EFR3 BUL1 RHO5 BNI1 ROD1 TCO89 CTR1
small GTPase mediated signal transduction [30.01.05.05.01]	0.00289081		BOI1 RGA2 BOI2 RHO5 BNI1 IRA2
cytoplasmic and nuclear protein degradation [14.13.01]	0.00343392		UBP13 UBP9 SST2 BUL2 BUL1 YTA6
golgi-ER transport vesicles [745.03]	0.00343392		SEC18 SLY1 YND1 COG3 RET2 VPS53
ER to Golgi vesicle-mediated transport [GO:0006888]	0.00343979		SEC7 SLY1 COG3 RET2 SFB3 SFB2 SLY41
ubiquitin-ubiquitin ligase activity [GO:0034450]	0.00351732		BUL2 BUL1
Ras GTPase activator activity [GO:0005099]	0.00351732		IRA2 IQG1
ribonucleoside-diphosphate reductase activity [GO:0004748]	0.00351732		RNR4 RNR2
establishment or maintenance of cell polarity [GO:0007163]	0.00351732		DNF2 MOB2
alpha,alpha-trehalose-phosphate synthase complex (UDP-forming) [GO:0005946]	0.00351732		TSL1 TPS3
ribonucleoside-diphosphate reductase complex [GO:0005971]	0.00351732		RNR4 RNR2
calmodulin binding [GO:0005516]	0.00352036		SSB1 RCK2 CNA1
golgi [740]	0.00361498		SEC18 SEC7 SLY1 TRS120 YND1 COG3 RET2 VPS53 VAN1
regulation of C-compound and carbohydrate metabolism [01.05.25]	0.00381251		RTG3 PFK26 PBS2 CDC11 SSK1 HOG1 STM1 PFK2 EGD1
actin filament organization [GO:0007015]	0.00388869		RGA2 PBS2 ENT2 CRN1 IQG1
transport vesicles [745]	0.00388869		SEC18 SEC31 SEC7 RET2 SEC16
protein localization [GO:0008104]	0.00439993		ABP1 PDS1 RTN1
perinuclear region of cytoplasm [GO:0048471]	0.00439993		KEM1 STM1 SRP1
retrograde vesicle-mediated transport, Golgi to ER [GO:0006890]	0.00461457		SLY1 VPS74 GET2 RET2
GTPase activator activity [GO:0005096]	0.00474439		RGA2 SST2 IRA2 MUK1 IQG1
protein phosphorylation [GO:0006468]	0.00544337		AKL1 MOB2 SIP2 BCK1 PBS2 PTK2 KIN2 HOG1 RCK2
O-acyltransferase activity [GO:0008374]	0.00576725		ARE2 ALE1
'de novo' cotranslational protein folding [GO:0051083]	0.00576725		SSB1 EGD1
mRNA processing (splicing, 5'-, 3'-end processing) [11.04.03]	0.00594484		NPL3 PAB1 KEM1 NAB3
TOR signaling cascade [GO:0031929]	0.00652839		MDS3 STM1 TCO89
Rho protein signal transduction [GO:0007266]	0.00652839		BOI1 BOI2 RHO5
intracellular protein transport [GO:0006886]	0.00659173		DNF2 COG3 RET2 SFB3 LST4 SFB2 SRP1
membrane fraction [GO:0005624]	0.00659173		MRH1 IPT1 DNF2 LCB5 RHO5 INP53 CTR1
lipid binding [16.09]	0.00778535		BOI1 BOI2 CDC11
cytokinesis (cell division) /septum formation and hydrolysis [10.03.03]	0.00786933		CYK3 SHS1 CDC11 PIK1 BNI1 IQG1
deoxyribonucleotide biosynthetic process [GO:0009263]	0.00851104		RNR4 RNR2
Golgi to plasma membrane protein transport [GO:0043001]	0.00851104		SEC18 IMH1

## Sheet: Pde2-dependent
GO category	p-value	Pass Bonferroni threshold	In Category from Cluster
budding, cell polarity and filament formation [43.01.03.05]	4.75544e-09	yes	SLA1 SKT5 BOI1 SHE3 STE50 CDC10 ABP1 SHS1 SSD1 GIN4 BEM2 GTS1 STE20 SBE22 PRK1 TAO3 PAN1 PRS1 NAP1 RAS2 BNI1 NHP6A
cellular bud neck [GO:0005935]	5.07829e-09	yes	EDE1 SKT5 BOI1 AKL1 CDC10 OSH2 SHS1 SSD1 YDR348C GIN4 LSB3 PBS2 YPK1 NAP1 BNI1
mating projection tip [GO:0043332]	1.2905e-08	yes	SLA1 EDE1 BOI1 CDC10 ABP1 SHS1 YDR348C BEM2 STE20 PRK1 TAO3 PAN1 BNI1
cytoplasm [GO:0005737]	3.02487e-08	yes	GIP4 SLA1 EDE1 RTG3 AKL1 SHE3 RPS6B STE50 ADP1 ABP1 DHH1 STB3 SEC7 SSD1 SAC7 NPL3 GIN4 GEA2 MCM3 BEM2 BLM10 LSB3 NAB2 GTS1 FYV8 STE20 SSZ1 YHR097C SBE22 NOT3 PRK1 PAN1 BBC1 RNR2 YJL070C PBS2 JJJ2 PTK2 YPK1 PRS1 YKR023W NAP1 FPS1 AVL9 RCK2 YLR257W ECM30 PPZ1 NAB6 EIS1 ADD37 BUL1 IST1 BNI1 GPD2 IRA2 DED1 HER1 MUK1 NEW1 SYT1
cell periphery [715]	6.80746e-08	yes	BOI1 AKL1 SHE3 CDC10 SHS1 RTN1 YDR348C LSB3 PAN1 FPS1 NHA1 PPZ1 HXT2 RAS2 IRA2 CTR1 TPO3
actin cytoskeleton [42.04.03]	4.07114e-07	yes	SLA1 AKL1 ABP1 BEM2 LSB3 PRK1 PAN1 BBC1 PBS2 STT4 BNI1
cytoplasm [725]	6.00684e-07	yes	GIP4 SLA1 SKT5 BOI1 RTG3 AKL1 SHE3 RPS6B STE50 ADP1 ABP1 OSH2 DHH1 STB3 SEC7 RTN1 SSD1 YDR348C SAC7 GIN4 GEA2 MCM3 YEL043W GLY1 BEM2 VTC2 BLM10 LSB3 GTS1 PEX31 FYV8 STE20 SSZ1 YHR097C SBE22 NOT3 SYG1 PRK1 BBC1 RNR2 YJL070C PBS2 JJJ2 PTK2 DEF1 YPK1 TGL1 PRS1 YKR023W NAP1 VPS13 FPS1 AVL9 RCK2 YLR257W ECM30 SST2 PPZ1 NAB6 ADD37 BUL1 RAS2 POL1 BNI1 SIN3 GPD2 IRA2 DED1 HER1 MUK1 SEC16 NEW1 TIF5
plasma membrane [GO:0005886]	8.36644e-07	yes	SLA1 SKT5 OSH2 YDR348C BEM2 SYG1 PAN1 PTK2 YPK1 FPS1 NHA1 STT4 SST2 HXT2 BUL1 RAS2 BNI1 SAM3 CTR1 TPO3
neck [705.03]	1.94378e-06	yes	EDE1 SKT5 BOI1 AKL1 CDC10 SHS1 YDR348C GIN4 BEM2 LSB3 BNI1
cell growth / morphogenesis [40.01]	2.2616e-06	yes	SLA1 SKT5 BOI1 SHE3 STE50 CDC10 ABP1 SHS1 SSD1 GTS1 STE20 TAO3 BNI1 NHP6A
ARF guanyl-nucleotide exchange factor activity [GO:0005086]	2.36784e-06	yes	SEC7 GEA2 SBH1 SYT1
intermediate filaments [730.07]	4.37731e-06	yes	CDC10 SHS1 GIN4
actin cortical patch [GO:0030479]	3.68883e-05		SLA1 EDE1 ABP1 GTS1 PRK1 PAN1 BBC1
regulation of ARF protein signal transduction [GO:0032012]	4.27253e-05		SEC7 GEA2 SYT1
protein localization [GO:0008104]	6.19257e-05		ABP1 RTN1 VTC2 VPS13
actin cortical patch assembly [GO:0000147]	6.19257e-05		SLA1 ABP1 PRK1 PAN1
GTPase activator activity [GO:0005096]	8.50551e-05		SAC7 BEM2 SST2 IRA2 MUK1 TIF5
cytokinesis (cell division) /septum formation and hydrolysis [10.03.03]	0.000153502		SKT5 CDC10 SHS1 GIN4 PRK1 PAN1 BNI1
GTPase activator (GAP) [18.02.01.01.01]	0.000157824		SAC7 BEM2 SST2 IRA2 TIF5
protein serine/threonine kinase activity [GO:0004674]	0.000168521		AKL1 GIN4 STE20 PRK1 PBS2 HAL5 PTK2 YPK1 RCK2
signal transduction [GO:0007165]	0.000183046		STE50 SAC7 BEM2 SYG1 SST2 RAS2 IRA2
actin cytoskeleton organization [GO:0030036]	0.000212428		AKL1 GEA2 BEM2 BBC1 BNI1
protein kinase activity [GO:0004672]	0.000215382		AKL1 GIN4 STE20 PRK1 PBS2 HAL5 PTK2 YPK1 RCK2
nucleotide binding [GO:0000166]	0.000286591		FUN30 AKL1 CDC10 ADP1 DHH1 SHS1 NPL3 GIN4 MCM3 STE20 SSZ1 PRK1 PBS2 HAL5 PTK2 YPK1 PRS1 BPT1 RCK2 STT4 NAB6 RAS2 POL1 DED1 NEW1 TIF5
protein phosphorylation [GO:0006468]	0.000323388		AKL1 GIN4 STE20 PRK1 PBS2 HAL5 PTK2 YPK1 RCK2
cellular response to heat [GO:0034605]	0.000341951		STE50 STE20 PBS2
small GTPase mediated signal transduction [30.01.05.05.01]	0.000355237		BOI1 SAC7 BEM2 RAS2 BNI1 IRA2
cytoskeleton [730]	0.000358493		SLA1 SHE3 CDC10 ABP1 SAC7 LSB3 PAN1 BNI1
cytokinesis [GO:0000910]	0.000363614		SKT5 CDC10 SHS1 PRK1 PAN1
endocytosis [20.09.18.09.01]	0.000390208		SLA1 EDE1 AKL1 PRK1 PAN1 YPK1
kinase activity [GO:0016301]	0.000549409		AKL1 GIN4 STE20 PRK1 PBS2 HAL5 PTK2 YPK1 PRS1 RCK2 STT4
phosphorylation [GO:0016310]	0.000549409		AKL1 GIN4 STE20 PRK1 PBS2 HAL5 PTK2 YPK1 PRS1 RCK2 STT4
modification by phosphorylation, dephosphorylation, autophosphorylation [14.07.03]	0.000938497		AKL1 GIN4 STE20 PRK1 PBS2 HAL5 PTK2 YPK1 RCK2 PPZ1
incipient cellular bud site [GO:0000131]	0.00156774		SKT5 BEM2 STE20 TAO3 BNI1
bud / growth tip [42.29]	0.00156825		GIN4 BEM2 NAP1 BNI1
regulation of endocytosis [GO:0030100]	0.00158545		AKL1 PRK1
vacuolar transporter chaperone complex [GO:0033254]	0.00158545		VTC2 VTC3
actin cytoskeleton [730.01]	0.00185856		SLA1 ABP1 GTS1 PRK1 PAN1
cell morphogenesis [GO:0000902]	0.00209539		CDC10 SHS1 TAO3
endocytosis [GO:0006897]	0.00223243		SLA1 EDE1 OSH2 GTS1 PAN1 YPK1
phosphate metabolism [01.04]	0.00228507		AKL1 ADP1 GIN4 VTC2 STE20 PRK1 PBS2 HAL5 PTK2 YPK1 PRS1 RCK2 STT4 PPZ1 NEW1
chromatin silencing at silent mating-type cassette [GO:0030466]	0.00248091		FUN30 SUM1 MCM3 ABF1
cytoskeleton/structural proteins [42.04]	0.00252933		SKT5 BOI1 SHE3 STE50 CDC10 SHS1 STE20
osmosensory signaling pathway via Sho1 osmosensor [GO:0007232]	0.00261394		STE50 STE20
budding cell bud growth [GO:0007117]	0.00298087		GIN4 BEM2 NAP1
guanyl-nucleotide exchange factor (GEF) [18.02.03]	0.00298087		SEC7 GEA2 SYT1
plasma membrane [720]	0.00323136		ADP1 SYG1 NHA1 SST2 HXT2 RAS2 IRA2 SAM3 CTR1
actin binding [GO:0003779]	0.00370526		SLA1 ABP1 PAN1 BNI1
positive regulation of GTPase activity [GO:0043547]	0.00370526		SAC7 BEM2 IRA2 MUK1
pheromone response, mating-type determination, sex-specific proteins [34.11.03.07]	0.00386252		SHE3 STE50 CDC10 STE20 SSF1 SYG1 SST2 BNI1 SIN3
osmosensory signaling pathway [GO:0007231]	0.00387869		PBS2 RCK2
conjugation with cellular fusion [GO:0000747]	0.00406582		CDC10 SSF1 FPS1
establishment of cell polarity [GO:0030010]	0.00444843		BOI1 CDC10 SHS1 BEM2
poly(A) RNA binding [GO:0008143]	0.00537179		NPL3 NAB2
eisosome assembly [GO:0070941]	0.00537179		YPK1 EIS1
stress granule assembly [GO:0034063]	0.00537179		DHH1 STE20
endoplasmic reticulum organization [GO:0007029]	0.00537179		RTN1 HER1
septin complex [GO:0031105]	0.00537179		CDC10 SHS1
ATP binding [GO:0005524]	0.00590941		FUN30 AKL1 ADP1 DHH1 GIN4 MCM3 STE20 SSZ1 PRK1 PBS2 HAL5 PTK2 YPK1 PRS1 BPT1 RCK2 STT4 DED1 NEW1
enzyme activator [18.02.01.01]	0.00609365		SKT5 BLM10 NSG2
polyphosphate metabolic process [GO:0006797]	0.00708547		VTC2 VTC3
cellular protein localization [GO:0034613]	0.00708547		HAL5 PPZ1
regulation of small GTPase mediated signal transduction [GO:0051056]	0.00708547		BEM2 IRA2
cytoskeleton [GO:0005856]	0.00758671		SLA1 ABP1 SAC7 PRK1 PAN1 BBC1 BNI1
cellular bud tip [GO:0005934]	0.00772056		EDE1 SHE3 BEM2 PBS2 BNI1
mitotic cell cycle and cell cycle control [10.03.01]	0.0088533		CDC10 SHS1 SSD1 BEM2 GTS1 PRK1 RCK2 STT4 RAS2
bud [705]	0.0090839		BOI1 SHE3 GIN4 STE20 CTR1
MAPKKK cascade [30.01.05.01.03]	0.00959534		STE50 PBS2 STT4
transmembrane signal transduction [30.05]	0.00959534		STE50 STE20 PBS2

## Sheet: Cdc14-dependent
GO category	p-value	Pass Bonferroni threshold	In Category from Cluster
cell periphery [715]	5.55112e-14	yes	BOI1 AKL1 SHE3 CDC10 MRH1 IVY1 RTN1 SEC3 LSB3 YOR1 SKG6 KEL1 FPS1 YLR413W PPZ1 TCB3 HXT2 EFR3 RSN1 RAS2 CLA4 NBA1 SLG1 PDR5 DIP5 TPO3
cellular bud neck [GO:0005935]	1.13741e-09	yes	SKT5 BOI1 AKL1 HSL7 CDC10 OSH2 CYK3 SSD1 SEC3 LSB3 SKG6 KEL1 HSL1 NAP1 SSK2 NBA1 SLG1
neck [705.03]	3.98396e-09	yes	SKT5 BOI1 AKL1 HSL7 CDC10 CYK3 SEC3 BEM2 LSB3 SKG6 KEL1 HSL1 ROM2 NBA1 SLG1
budding, cell polarity and filament formation [43.01.03.05]	7.14923e-09	yes	SLA1 SHP1 SKT5 BOI1 SHE3 HSL7 CDC10 SSD1 SEC3 DOT6 BEM2 KEM1 GTS1 STE20 SKG6 KEL1 HSL1 PRS1 NAP1 ROM2 SUR4 RAS2 CLA4 SLG1
cytoplasm [725]	9.05283e-08	yes	GIP4 SLA1 TOD6 SHP1 SKT5 BOI1 RTG3 YPK3 AKL1 SHE3 HSL7 IRA1 BIK1 OSH2 GPD1 CYK3 CDC37 STB3 YDR186C RTN1 SSD1 MCM3 SEC3 DOT6 PMD1 BEM2 PAB1 YFR016C LSB3 RMD8 HXK1 PUF4 KEM1 GTS1 PEX31 STF2 YGR130C CWC22 YOR1 STE20 KSP1 YHR097C YHR131C SKG6 KEL1 NOT3 VHS2 AIM21 AVT1 UTR1 PTK2 PRS1 EAP1 NAP1 PUF3 FPS1 SSK1 KIN2 HCR1 YLR257W ROM2 ECM30 PPZ1 YOX1 NTE1 MIC17 SIP5 PFK2 NIP1 MLF3 RAS2 RHO5 PIK1 CLA4 SSK2…
cytoplasm [GO:0005737]	2.6043e-07	yes	GIP4 SLA1 TOD6 SHP1 RTG3 YPK3 AKL1 SHE3 HSL7 IRA1 BIK1 GPD1 CYK3 CDC37 STB3 YDR186C SSD1 NPL3 MCM3 DOT6 PMD1 BEM2 PAB1 YFR016C LSB3 RMD8 HXK1 PUF4 KEM1 GTS1 YGR130C CWC22 STE20 YHR097C YHR131C KEL1 NOT3 VHS2 AIM21 UTR1 PTK2 PRS1 EAP1 NAP1 PUF3 FPS1 SSK1 YLR072W KIN2 HCR1 YLR257W ECM30 PPZ1 MIC17 EIS1 SIP5 PFK2 NIP1 MLF3 RHO5 NBA1 CEX1 DED1 RCN2 HER1 NEW1 PUF2 SYT1
bud [705]	3.09077e-07	yes	BOI1 SHE3 MRH1 SEC3 YFR016C STE20 SKG6 KEL1 ROM2 CLA4 SLG1
kinase activity [GO:0016301]	5.27057e-07	yes	YPK3 AKL1 YCK3 HXK1 ALK1 STE20 KSP1 HAL5 UTR1 PTK2 HSL1 PRS1 KIN2 PFK2 PIK1 CLA4 SSK2
phosphorylation [GO:0016310]	5.27057e-07	yes	YPK3 AKL1 YCK3 HXK1 ALK1 STE20 KSP1 HAL5 UTR1 PTK2 HSL1 PRS1 KIN2 PFK2 PIK1 CLA4 SSK2
plasma membrane [GO:0005886]	4.35768e-06	yes	SLA1 SKT5 OSH2 MRH1 YCK3 BEM2 YOR1 HXT1 PTK2 FPS1 KIN2 YLR413W TCB3 HXT2 EFR3 RAS2 RHO5 SLG1 PDR5 DIP5 TPO3
protein serine/threonine kinase activity [GO:0004674]	4.55278e-06	yes	YPK3 AKL1 YCK3 ALK1 STE20 KSP1 HAL5 PTK2 HSL1 KIN2 CLA4 SSK2
mating projection tip [GO:0043332]	6.28316e-06	yes	SLA1 BOI1 BIK1 CDC10 SEC3 BEM2 STE20 KEL1 AIM21 ROM2 SLG1
protein kinase activity [GO:0004672]	6.38388e-06		YPK3 AKL1 YCK3 ALK1 STE20 KSP1 HAL5 PTK2 HSL1 KIN2 CLA4 SSK2
phosphate metabolism [01.04]	1.06924e-05		YPK3 AKL1 PPS1 YCK3 HXK1 ALK1 STE20 KSP1 LCB3 HAL5 UTR1 PTK2 HSL1 PRS1 KIN2 PPZ1 PFK2 PIK1 CLA4 SSK2 ECM3 NEW1
protein phosphorylation [GO:0006468]	1.11779e-05		YPK3 AKL1 YCK3 ALK1 STE20 KSP1 HAL5 PTK2 HSL1 KIN2 CLA4 SSK2
plasma membrane [720]	1.4649e-05		IRA1 MRH1 SEC3 YCK3 YOR1 HXT1 TRK1 KIN2 HXT2 RAS2 RHO5 SLG1 PDR5 DIP5
small GTPase mediated signal transduction [30.01.05.05.01]	1.61351e-05		BOI1 IRA1 BEM2 ROM2 RAS2 RHO5 CLA4 SLG1
modification by phosphorylation, dephosphorylation, autophosphorylation [14.07.03]	1.65701e-05		YPK3 AKL1 PPS1 YCK3 ALK1 STE20 KSP1 HAL5 PTK2 HSL1 KIN2 PPZ1 CLA4 SSK2
nucleotide binding [GO:0000166]	3.5926e-05		YPK3 AKL1 CDC10 NPL3 MCM3 YCK3 PAB1 HXK1 ALK1 YOR1 STE20 KSP1 HAL5 UTR1 PTK2 HSL1 PRS1 EAP1 KIN2 PFK2 RAS2 NOP13 RHO5 PIK1 CLA4 SSK2 PDR5 DED1 YPK9 NEW1 TIF5 PUF2
cell growth / morphogenesis [40.01]	8.629e-05		SLA1 SKT5 BOI1 SHE3 HSL7 CDC10 SSD1 GTS1 STE20 SKG6 EFR3 RHO5 CLA4
establishment of cell polarity [GO:0030010]	0.000138248		BOI1 CDC10 BEM2 ROM2 CLA4 SLG1
mRNA binding [GO:0003729]	0.000184334		SHE3 SSD1 NPL3 PUF4 PUF3 PFK2 PUF2
Rho protein signal transduction [GO:0007266]	0.000223817		BOI1 RHO5 CLA4 SLG1
guanyl-nucleotide exchange factor activity [GO:0005085]	0.00027237		BEM2 ROM2 TUS1 MON2 SYT1
cell wall [42.01]	0.000285873		SLA1 SKT5 CDC10 SSD1 BEM2 STF2 HAL5 ROM2 TUS1 ECM30 SSK2 SLG1 ECM3
cellular bud [GO:0005933]	0.000299511		BOI1 MRH1 SSD1 YFR016C TCB3 CLA4
RNA processing [11.04]	0.000319627		SHE3 PUF4 NOT3 PUF3 PUF2
stress response [32.01]	0.000345151		MRH1 SSD1 ALK1 GTS1 STF2 LCB3 HAL5 FPS1 PPZ1 RAS2 SSK2
incipient cellular bud site [GO:0000131]	0.000523679		SKT5 SEC3 BEM2 STE20 SKG6 ROM2
stress granule [GO:0010494]	0.000560221		SSD1 PAB1 EAP1 NIP1
cellular bud tip [GO:0005934]	0.000666368		SHE3 SEC3 BEM2 SKG6 KEL1 ROM2 SSK2
negative regulation of translation [GO:0017148]	0.000827051		SSD1 PUF4 EAP1
protein autophosphorylation [GO:0046777]	0.000827051		HSL1 KIN2 SSK2
actin cap [GO:0030478]	0.000827051		SHE3 CLA4 SLG1
regulation of C-compound and carbohydrate metabolism [01.05.25]	0.000839988		SKT5 RTG3 CDC10 SWI3 SSK1 ROM2 PFK2 RAS2 GAL11
cytokinesis [GO:0000910]	0.000844924		SKT5 CDC10 CYK3 SEC3 CLA4
drug/toxin transport [20.01.27]	0.000953938		VBA4 GTS1 YOR1 PDR5 TPO3
ATP binding [GO:0005524]	0.00104291		YPK3 AKL1 MCM3 YCK3 HXK1 ALK1 YOR1 STE20 KSP1 HAL5 UTR1 PTK2 HSL1 PRS1 EAP1 KIN2 PFK2 PIK1 CLA4 SSK2 PDR5 DED1 YPK9 NEW1
translation initiation [12.04.01]	0.00107308		EAP1 HCR1 NIP1 DED1 TIF5
RNA binding [16.03.03]	0.00125717		SHE3 SSD1 NPL3 PAB1 PUF4 NET1 PUF3 HCR1 NOP13 BUD21 PUF2
nuclear-transcribed mRNA catabolic process, deadenylation-dependent decay [GO:0000288]	0.00147276		PUF4 PUF3 PUF2
cytoskeleton/structural proteins [42.04]	0.00173045		SKT5 BOI1 SHE3 HSL7 CDC10 STE20 SKG6 CLA4
membrane fraction [GO:0005624]	0.00196208		MRH1 YOR1 HXT1 HXT2 RHO5 SLG1 TPO3
cell aging [40.20]	0.00209394		PUF4 GTS1 LAC1 RAS2
fungal-type vacuole membrane [GO:0000329]	0.00227776		VBA4 IVY1 YCK3 AVT1 PEP5 YPK9 VTC3 TPO3
pentose transmembrane transporter activity [GO:0015146]	0.00228332		HXT1 HXT2
xenobiotic-transporting ATPase activity [GO:0008559]	0.00228332		YOR1 PDR5
negative regulation of gene expression [GO:0010629]	0.00228332		STE20 CLA4
osmosensory signaling pathway via two-component system [GO:0007234]	0.00228332		SSK1 SSK2
sterol import [GO:0035376]	0.00228332		STE20 CLA4
intracellular mRNA localization [GO:0008298]	0.00236696		SHE3 SSD1 PUF3
cytokinesis (cell division) /septum formation and hydrolysis [10.03.03]	0.00271059		SKT5 CDC10 CYK3 SEC3 PIK1 CLA4
actin cytoskeleton [42.04.03]	0.00283787		SLA1 AKL1 BEM2 LSB3 ROM2 SSK2 SLG1
bud / growth tip [42.29]	0.00307352		BEM2 NAP1 ROM2 CLA4
GTPase activator (GAP) [18.02.01.01.01]	0.00345933		IRA1 BEM2 GYP1 TIF5
RNA degradation [01.03.16.01]	0.00350637		PUF4 KEM1 NOT3 PUF3 PUF2
MAPKKK cascade involved in osmosensory signaling pathway [GO:0000161]	0.00375611		CDC37 SSK2
regulation of fungal-type cell wall organization [GO:0060237]	0.00375611		SSD1 ROM2
fungal-type cell wall organization [GO:0031505]	0.00377507		SLA1 CDC10 BEM2 PRS1 TUS1 ECM30 SLG1 ECM3
filamentous growth [GO:0030447]	0.00423362		DOT6 KEM1 KSP1
lipid binding [16.09]	0.00423362		BOI1 CDC10 IVY1
actin cytoskeleton organization [GO:0030036]	0.00432719		AKL1 BEM2 SSK2 SLG1
cell cortex [GO:0005938]	0.00432719		SLA1 BIK1 BEM2 SKG6
guanyl-nucleotide exchange factor (GEF) [18.02.03]	0.00500736		ROM2 TUS1 SYT1
cytoskeleton [730]	0.00518912		SLA1 SHE3 HSL7 BIK1 CDC10 LSB3 HSL1
Rho guanyl-nucleotide exchange factor activity [GO:0005089]	0.0055611		ROM2 TUS1
small GTPase regulator activity [GO:0005083]	0.0055611		ROM2 TUS1
positive regulation of endocytosis [GO:0045807]	0.0055611		ROM2 SLG1
post Golgi transport [20.09.07.06]	0.0055611		SUR4 PIK1
regulation of cell cycle [GO:0051726]	0.00586091		HSL7 CDC37 HSL1
membrane raft [GO:0045121]	0.00586091		YGR130C TRK1 EIS1
translation initiation factor activity [GO:0003743]	0.00648019		HCR1 NIP1 DED1 TIF5
regulation of exit from mitosis [GO:0007096]	0.00679632		STE20 NET1 CLA4
poly(A) RNA binding [GO:0008143]	0.00768474		NPL3 PAB1
glucose transport [GO:0015758]	0.00768474		HXT1 HXT2
regulation of Rho protein signal transduction [GO:0035023]	0.00768474		ROM2 TUS1
endoplasmic reticulum organization [GO:0007029]	0.00768474		RTN1 HER1
eukaryotic translation initiation factor 3 complex [GO:0005852]	0.00768474		HCR1 NIP1
ATP catabolic process [GO:0006200]	0.00778273		YOR1 PDR5 YPK9 NEW1
exocytosis [GO:0006887]	0.00778273		OSH2 SEC3 KIN2 SYT1
protein homodimerization activity [GO:0042803]	0.00781546		BIK1 GPD1 SSK1
chemical agent resistance [32.05.01.03]	0.00891998		YOR1 MLF3 PDR5
cell cycle [GO:0007049]	0.00961587		HSL7 PPS1 BIK1 CDC10 CYK3 CDC37 SSD1 ALK1 STE20 VHS2 NET1 YOX1 SLG1
