# Supplementary material for: Network inference reveals novel connections in pathways regulating growth and defense in the yeast salt response
Source: PLoS Comput Biol. 2018 May 8;13(5):e1006088. doi: 10.1371/journal.pcbi.1006088 (PMC5940180; doi:10.1371/journal.pcbi.1006088)
Supplement: S4 Table — (XLSX) [file pcbi.1006088.s007.xlsx]

## Sheet: Sheet1
Phosphopeptide	YORF	Common Name	subModule	Peptide sequence
YMR031C_S23_S27	YMR031C	EIS1	Induced_.....s..S..._cdc14_Induced_Amplified	KTSGGGSRTSSIT
YHR131C_S365	YHR131C	YHR131C	Induced_.....s..S..._cdc14_Induced_Amplified	DLIQRYSTGSSTN
YHR158C_S20_S23_S25	YHR158C	KEL1	Induced_.....s..S..._cdc14_Induced_Defective	PSDASISDQSREA
YNL267W_S378_S384	YNL267W	PIK1	Induced_.....s..S..._cdc14_Induced_Defective	NIQPRTSSASSAS
YNL180C_S262	YNL180C	RHO5	Induced_.....s..S..._cdc14_Induced_Defective	QPHHNNSTDSTLP
YBL061C_S133	YBL061C	SKT5	Induced_.....s..S..._cdc14_Induced_Defective	ALRQTNSSTSLTK
YJR076C_S316	YJR076C	CDC11	Induced_.....s..S..._hog1_Induced_Defective	LTKLNGSSSSSTT
YJR076C_S316_S317	YJR076C	CDC11	Induced_.....s..S..._hog1_Induced_Defective	LTKLNGSSSSSTT
YJR076C_S316_S317	YJR076C	CDC11	Induced_.....s..S..._hog1_Induced_Defective	TKLNGSSSSSTTT
YLR206W_T165_S172	YLR206W	ENT2	Induced_.....s..S..._hog1_Induced_Defective	RSNPHDSSPSYQD
YHR158C_S20_S23_S25	YHR158C	KEL1	Induced_.....s..S..._hog1_Induced_Defective	PSDASISDQSREA
YLR260W_S201	YLR260W	LCB5	Induced_.....s..S..._hog1_Induced_Defective	LSRGSNSSSSLLT
YGL099W_S107	YGL099W	LSG1	Induced_.....s..S..._hog1_Induced_Defective	MDSGNDSATSQGF
YER105C_S44	YER105C	NUP157	Induced_.....s..S..._hog1_Induced_Defective	NGKPNLSSRSFLS
YNL267W_S378_S384	YNL267W	PIK1	Induced_.....s..S..._hog1_Induced_Defective	NIQPRTSSASSAS
YNL180C_S262	YNL180C	RHO5	Induced_.....s..S..._hog1_Induced_Defective	QPHHNNSTDSTLP
YBR080C_S218	YBR080C	SEC18	Induced_.....s..S..._hog1_Induced_Defective	GLVNLKSSNSLRP
YDR407C_S709	YDR407C	TRS12	Induced_.....s..S..._hog1_Induced_Defective	KRVQPTSFVSNNS
YHR131C_S365	YHR131C	YHR131C	Induced_.....s..S..._hog1_Induced_Defective	DLIQRYSTGSSTN
YGL181W_S184_S187	YGL181W	GTS1	Induced_.....s..S..._No_Phenotype_Exists	RSDYGGSRDSFQS
YGR097W_S944	YGR097W	ASK10	Induced_.....s..S..._No_Phenotype_Exists	NYTQRNSEGSSPC
YNL166C_S270	YNL166C	BNI5	Induced_.....s..S..._No_Phenotype_Exists	ENCPNRSGGSTPL
YFL009W_S71	YFL009W	CDC4	Induced_.....s..S..._No_Phenotype_Exists	RKRAAGSGESTPE
YNL118C_S679	YNL118C	DCP2	Induced_.....s..S..._No_Phenotype_Exists	RDMPTESNKSINE
YER166W_S348	YER166W	DNF1	Induced_.....s..S..._No_Phenotype_Exists	TSGPRSSLDSIDS
YDR093W_S386	YDR093W	DNF2	Induced_.....s..S..._No_Phenotype_Exists	SFGPRGSLDSIGS
YBL047C_S241_S249	YBL047C	EDE1	Induced_.....s..S..._No_Phenotype_Exists	NRTTPLSANSTGV
YDL146W_S463_S466	YDL146W	LDB17	Induced_.....s..S..._No_Phenotype_Exists	NRELDVSAESLTK
YGR038W_S29_S32	YGR038W	ORM1	Induced_.....s..S..._No_Phenotype_Exists	DLKPFPSAGSASS
YIR006C_S1002	YIR006C	PAN1	Induced_.....s..S..._No_Phenotype_Exists	PVDDRSSSPSYSQ
YDR490C_S513	YDR490C	PKH1	Induced_.....s..S..._No_Phenotype_Exists	KNRASVSSPSIST
YER087C-B_S35_S38	YER087C-B	SBH1	Induced_.....s..S..._No_Phenotype_Exists	PKKNTNSNNSILK
YDL225W_S519	YDL225W	SHS1	Induced_.....s..S..._No_Phenotype_Exists	QNKLNGSSSSINS
YPL032C_S542	YPL032C	SVL3	Induced_.....s..S..._No_Phenotype_Exists	QQRFNNSNNSIPR
YOL093W_S283	YOL093W	TRM10	Induced_.....s..S..._No_Phenotype_Exists	LDAEAKSASSSPA
YLR410W_S1137	YLR410W	VIP1	Induced_.....s..S..._No_Phenotype_Exists	ASSGSSSSTSVNK
YLR410W_S1137_S1140	YLR410W	VIP1	Induced_.....s..S..._No_Phenotype_Exists	ASSGSSSSTSVNK
YLL040C_S450	YLL040C	VPS13	Induced_.....s..S..._No_Phenotype_Exists	NIEPQTSNKSATK
YIL036W_S396	YIL036W	CST6	Induced_.....s..S..._pde2_Induced_Defective	ALRESHSNPSFTP
YGL181W_S184	YGL181W	GTS1	Induced_.....s..S..._pde2_Induced_Defective	RSDYGGSRDSFQS
YMR031C_S23	YMR031C	EIS1	Induced_.....s..S..._pde2_Induced_Defective	KTSGGGSRTSSIT
YER087C-B_S35	YER087C-B	SBH1	Induced_.....s..S..._pde2_Induced_Defective	PKKNTNSNNSILK
YBR059C_S985	YBR059C	AKL1	Induced_.....sP....._cdc14_Induced_Defective	HRNKNDSPAPNSH
YBR140C_S390	YBR140C	IRA1	Induced_.....sP....._cdc14_Induced_Defective	KTTNTNSPNSISK
YBR140C_S956	YBR140C	IRA1	Induced_.....sP....._cdc14_Induced_Defective	TTKRYASPNDSER
YML059C_T644_S661	YML059C	NTE1	Induced_.....sP....._cdc14_Induced_Defective	HDHIHPSPVHLKG
YLR006C_S327	YLR006C	SSK1	Induced_.....sP....._cdc14_Induced_Defective	HLDDHISPGEQGL
YJL095W_S266	YJL095W	BCK1	Induced_.....sP....._hog1_Induced_Amplified	TSESALSPTKSGP
YNL278W_S463	YNL278W	CAF12	Induced_.....sP....._hog1_Induced_Amplified	RADGVLSPKLSYG
YDR033W_S289	YDR033W	MRH1	Induced_.....sP....._hog1_Induced_Amplified	PKAPVASPRPAAT
YDL195W_S836	YDL195W	SEC31	Induced_.....sP....._hog1_Induced_Amplified	SQPSMASPFVNKT
YML081W_S603	YML081W	TDA9	Induced_.....sP....._hog1_Induced_Defective	KNVNLYSPLFQNQ
YBR059C_S458	YBR059C	AKL1	Induced_.....sP....._hog1_Induced_Defective	EINTIQSPGIEDK
YGR097W_S344	YGR097W	ASK10	Induced_.....sP....._hog1_Induced_Defective	IGNDRASPTNKKP
YGR097W_S948	YGR097W	ASK10	Induced_.....sP....._hog1_Induced_Defective	RNSEGSSPCYNDD
YDL117W_S116_S122	YDL117W	CYK3	Induced_.....sP....._hog1_Induced_Defective	SSSMPNSPKKPVD
YHR007C_S458	YHR007C	ERG11	Induced_.....sP....._hog1_Induced_Defective	ISKGVSSPYLPFG
YER083C_S45	YER083C	GET2	Induced_.....sP....._hog1_Induced_Defective	SHLNAESPLDAPS
YML059C_S670_S680	YML059C	NTE1	Induced_.....sP....._hog1_Induced_Defective	HLKGRVSPRPNLL
YML059C_S670_T678	YML059C	NTE1	Induced_.....sP....._hog1_Induced_Defective	HLKGRVSPRPNLL
YIL115C_S889	YIL115C	NUP159	Induced_.....sP....._hog1_Induced_Defective	SNTSTVSPMEEAD
YMR205C_S42	YMR205C	PFK2	Induced_.....sP....._hog1_Induced_Defective	SLENRSSPDENST
YGR253C_S56	YGR253C	PUP2	Induced_.....sP....._hog1_Induced_Defective	VEKRATSPLLESD
YLR248W_S32_S46	YLR248W	RCK2	Induced_.....sP....._hog1_Induced_Defective	VSQITSSPKKSFQ
YDR003W_S189	YDR003W	RCR2	Induced_.....sP....._hog1_Induced_Defective	NRNEQHSPTVESS
YOR151C_S919	YOR151C	RPB2	Induced_.....sP....._hog1_Induced_Defective	GKTTPISPDEEEL
YLR357W_S682	YLR357W	RSC2	Induced_.....sP....._hog1_Induced_Defective	PLSRVGSPGAGGP
YGL208W_S136_S137	YGL208W	SIP2	Induced_.....sP....._hog1_Induced_Defective	DRSGHSSPREEGQ
YDR227W_S1134	YDR227W	SIR4	Induced_.....sP....._hog1_Induced_Defective	KNVKPSSPPDVKS
YLR006C_S327	YLR006C	SSK1	Induced_.....sP....._hog1_Induced_Defective	HLDDHISPGEQGL
YBL004W_S1827	YBL004W	UTP2	Induced_.....sP....._hog1_Induced_Defective	ESEMSNSPQIPKK
YGR094W_S294	YGR094W	VAS1	Induced_.....sP....._hog1_Induced_Defective	REAFTLSPELTKS
YNL321W_S110_S121	YNL321W	VNX1	Induced_.....sP....._hog1_Induced_Defective	NTATPSSPKRMHS
YDL224C_S236	YDL224C	WHI4	Induced_.....sP....._hog1_Induced_Defective	YGKTSSSPLGPSA
YLR257W_S129	YLR257W	YLR257W	Induced_.....sP....._hog1_Induced_Defective	NSESFSSPSLRAS
YPL133C_S194	YPL133C	RDS2	Induced_.....sP....._No_Phenotype_Exists	ARQENRSPTIMSG
YER169W_S575	YER169W	RPH1	Induced_.....sP....._No_Phenotype_Exists	LIKRVKSPNIVTL
YML081W_S527	YML081W	TDA9	Induced_.....sP....._No_Phenotype_Exists	SVSENISPREQMS
YHL009C_S128	YHL009C	YAP3	Induced_.....sP....._No_Phenotype_Exists	SKNNGISPSSRSP
YIR003W_S477	YIR003W	AIM21	Induced_.....sP....._No_Phenotype_Exists	LEKKLSSPDTESK
YBR059C_S496_S504	YBR059C	AKL1	Induced_.....sP....._No_Phenotype_Exists	PTISEQSPRLNTQ
YBR059C_S504	YBR059C	AKL1	Induced_.....sP....._No_Phenotype_Exists	PTISEQSPRLNTQ
YJL020C_S78	YJL020C	BBC1	Induced_.....sP....._No_Phenotype_Exists	GKEAESSPNTGST
YJL095W_S344	YJL095W	BCK1	Induced_.....sP....._No_Phenotype_Exists	TLTKSASPPASPS
YER155C_S124	YER155C	BEM2	Induced_.....sP....._No_Phenotype_Exists	STLKDDSPSVCSE
YER155C_S170	YER155C	BEM2	Induced_.....sP....._No_Phenotype_Exists	SRSSSLSPPQSRC
YER155C_S38	YER155C	BEM2	Induced_.....sP....._No_Phenotype_Exists	STASSSSPSSSSQ
YFL007W_S29_S35	YFL007W	BLM1	Induced_.....sP....._No_Phenotype_Exists	LKRFERSPGRPSS
YNL166C_S346_S349	YNL166C	BNI5	Induced_.....sP....._No_Phenotype_Exists	SLNKYDSPVSSPI
YNL166C_S346_S350	YNL166C	BNI5	Induced_.....sP....._No_Phenotype_Exists	YDSPVSSPITSAS
YNL166C_S346_S350	YNL166C	BNI5	Induced_.....sP....._No_Phenotype_Exists	SLNKYDSPVSSPI
YNL278W_S538	YNL278W	CAF12	Induced_.....sP....._No_Phenotype_Exists	TRVTEGSPYAKQR
YNL278W_S556	YNL278W	CAF12	Induced_.....sP....._No_Phenotype_Exists	ASSVNDSPSDRAK
YHR146W_S390	YHR146W	CRP1	Induced_.....sP....._No_Phenotype_Exists	TAEGRKSPAVSEE
YBR112C_S741	YBR112C	CYC8	Induced_.....sP....._No_Phenotype_Exists	KKQKLNSPNSNIN
YDR093W_S1542	YDR093W	DNF2	Induced_.....sP....._No_Phenotype_Exists	ERRDQLSPVTTTN
YGL222C_S82_S86	YGL222C	EDC1	Induced_.....sP....._No_Phenotype_Exists	KHSPPSSPSSTTT
YGL222C_S82_S86	YGL222C	EDC1	Induced_.....sP....._No_Phenotype_Exists	FNQKKHSPPSSPS
YCR034W_S338	YCR034W	ELO2	Induced_.....sP....._No_Phenotype_Exists	VPTPSPSPKPQHR
YPL221W_S707	YPL221W	FLC1	Induced_.....sP....._No_Phenotype_Exists	ITQQEVSPDRASS
YPL141C_S845	YPL141C	FRK1	Induced_.....sP....._No_Phenotype_Exists	DNKAAQSPEHSTA
YMR311C_S184	YMR311C	GLC8	Induced_.....sP....._No_Phenotype_Exists	DENDEDSPEARHK
YOR267C_S152	YOR267C	HRK1	Induced_.....sP....._No_Phenotype_Exists	KKHSTHSPPPSKS
YMR011W_S32	YMR011W	HXT2	Induced_.....sP....._No_Phenotype_Exists	KLETDESPIQTKS
YOR109W_S1035	YOR109W	INP53	Induced_.....sP....._No_Phenotype_Exists	STSNLASPMSSKV
YOL081W_S928	YOL081W	IRA2	Induced_.....sP....._No_Phenotype_Exists	VNSLNSSPKNLSS
YOL081W_S967	YOL081W	IRA2	Induced_.....sP....._No_Phenotype_Exists	IPTTLTSPPGTEK
YDR475C_S86	YDR475C	JIP4	Induced_.....sP....._No_Phenotype_Exists	PRSRVSSPLDEEK
YHR158C_S613	YHR158C	KEL1	Induced_.....sP....._No_Phenotype_Exists	NQIKNNSPILETL
YHR158C_S67	YHR158C	KEL1	Induced_.....sP....._No_Phenotype_Exists	NVNKTSSPPMFAR
YOR233W_S388	YOR233W	KIN4	Induced_.....sP....._No_Phenotype_Exists	ATSRPASPTFSTG
YNL293W_S402	YNL293W	MSB3	Induced_.....sP....._No_Phenotype_Exists	KNNKTFSPSNKKV
YMR109W_S1045	YMR109W	MYO5	Induced_.....sP....._No_Phenotype_Exists	QSNARPSPPTAAT
YOL070C_S38	YOL070C	NBA1	Induced_.....sP....._No_Phenotype_Exists	DDRLFPSPTTTRT
YPL226W_S1181	YPL226W	NEW1	Induced_.....sP....._No_Phenotype_Exists	YIEWLSSPKGTPK
YNL078W_S125	YNL078W	NIS1	Induced_.....sP....._No_Phenotype_Exists	YKMRSRSPTINAK
YOR056C_S367	YOR056C	NOB1	Induced_.....sP....._No_Phenotype_Exists	NRYSVASPLSKNS
YNR053C_S126	YNR053C	NOG2	Induced_.....sP....._No_Phenotype_Exists	EKDADESPKARIL
YIL038C_S344_S348	YIL038C	NOT3	Induced_.....sP....._No_Phenotype_Exists	VKTSIKSPRSSAD
YML059C_S634	YML059C	NTE1	Induced_.....sP....._No_Phenotype_Exists	KKFSSLSPELRNA
YAR002W_S49	YAR002W	NUP60	Induced_.....sP....._No_Phenotype_Exists	KDSARVSPRNNVA
YIR006C_S1003	YIR006C	PAN1	Induced_.....sP....._No_Phenotype_Exists	VDDRSSSPSYSQF
YIR006C_S748	YIR006C	PAN1	Induced_.....sP....._No_Phenotype_Exists	EQSSFSSPSAKSV
YDL173W_S246	YDL173W	PAR32	Induced_.....sP....._No_Phenotype_Exists	GAGNIISPKSSRN
YDL173W_S36_S39	YDL173W	PAR32	Induced_.....sP....._No_Phenotype_Exists	KSMSKPSPVLLPL
YGR178C_S436	YGR178C	PBP1	Induced_.....sP....._No_Phenotype_Exists	PSAKTVSPTTQIS
YDR490C_S514	YDR490C	PKH1	Induced_.....sP....._No_Phenotype_Exists	NRASVSSPSISTT
YOL100W_S595	YOL100W	PKH2	Induced_.....sP....._No_Phenotype_Exists	KSSRSSSPATTSR
YDR004W_S370	YDR004W	RAD57	Induced_.....sP....._No_Phenotype_Exists	VERNSSSPISRQS
YOR018W_S815	YOR018W	ROD1	Induced_.....sP....._No_Phenotype_Exists	RSNNSNSPLRQGT
YLR371W_S391	YLR371W	ROM2	Induced_.....sP....._No_Phenotype_Exists	SGTSLSSPRRSSM
YOR329C_S564	YOR329C	SCD5	Induced_.....sP....._No_Phenotype_Exists	IEPSNISPQHTYS
YJL080C_S85	YJL080C	SCP16	Induced_.....sP....._No_Phenotype_Exists	KPAVSNSPSPSPS
YGL083W_S704	YGL083W	SCY1	Induced_.....sP....._No_Phenotype_Exists	PTRILNSPPQTPS
YDL195W_S980	YDL195W	SEC31	Induced_.....sP....._No_Phenotype_Exists	SSVSMVSPPPLHK
YPR161C_S549	YPR161C	SGV1	Induced_.....sP....._No_Phenotype_Exists	ESRYKNSPNDSRY
YLL021W_S1080	YLL021W	SPA2	Induced_.....sP....._No_Phenotype_Exists	PNSQIVSPELAKN
YLL021W_S910	YLL021W	SPA2	Induced_.....sP....._No_Phenotype_Exists	SDSRVESPGMTGQ
YLL021W_S937	YLL021W	SPA2	Induced_.....sP....._No_Phenotype_Exists	ADSRVESPGMKEQ
YLR006C_S351	YLR006C	SSK1	Induced_.....sP....._No_Phenotype_Exists	GKDGNSSPQEFKL
YCL032W_S202	YCL032W	STE50	Induced_.....sP....._No_Phenotype_Exists	SPSRRESPVTVFR
YBR198C_S95	YBR198C	TAF5	Induced_.....sP....._No_Phenotype_Exists	TPQNKQSPANTKT
YIL129C_S322	YIL129C	TAO3	Induced_.....sP....._No_Phenotype_Exists	NNSATSSPSIANS
YHR159W_S244	YHR159W	TDA11	Induced_.....sP....._No_Phenotype_Exists	VKNRAFSPVYQNI
YHR159W_S369	YHR159W	TDA11	Induced_.....sP....._No_Phenotype_Exists	PGARQKSPSQGSV
YML064C_S233_S240	YML064C	TEM1	Induced_.....sP....._No_Phenotype_Exists	IRKPSSSPSSKAP
YOR352W_S105	YOR352W	TFB6	Induced_.....sP....._No_Phenotype_Exists	PRINVSSPFSSAT
YMR261C_S148	YMR261C	TPS3	Induced_.....sP....._No_Phenotype_Exists	PSARVCSPSQEAS
YML100W_S135	YML100W	TSL1	Induced_.....sP....._No_Phenotype_Exists	SVERFFSPSSNIP
YML100W_S147	YML100W	TSL1	Induced_.....sP....._No_Phenotype_Exists	PTDRIASPIQHEH
YML100W_S161	YML100W	TSL1	Induced_.....sP....._No_Phenotype_Exists	SGSRIASPIQQQQ
YGR184C_S292	YGR184C	UBR1	Induced_.....sP....._No_Phenotype_Exists	TTTAKTSPSNSPE
YGR184C_S296	YGR184C	UBR1	Induced_.....sP....._No_Phenotype_Exists	KTSPSNSPEASPS
YCR061W_S225	YCR061W	YCR061W	Induced_.....sP....._No_Phenotype_Exists	SARGSPSPSSNRD
YGR281W_S24	YGR281W	YOR1	Induced_.....sP....._No_Phenotype_Exists	SQNVVLSPKASAS
YPL150W_S620	YPL150W	YPL150W	Induced_.....sP....._No_Phenotype_Exists	SFDGKVSPPPIRN
YBL085W_S605	YBL085W	BOI1	Induced_.....sP....._pde2_Induced_Defective	SQSNPTSPTKQTF
YBL085W_S655	YBL085W	BOI1	Induced_.....sP....._pde2_Induced_Defective	PLKTSLSPINSKS
YLL043W_S212	YLL043W	FPS1	Induced_.....sP....._pde2_Induced_Defective	NMESNESPRNVPI
YJL128C_S248	YJL128C	PBS2	Induced_.....sP....._pde2_Induced_Defective	PQQFAPSPSNKKH
YLR248W_S46	YLR248W	RCK2	Induced_.....sP....._pde2_Induced_Defective	VSQITSSPKKSFQ
YDR389W_S16	YDR389W	SAC7	Induced_.....sP....._pde2_Induced_Defective	SKIENVSPSKGHV
YCL032W_S196_S202	YCL032W	STE50	Induced_.....sP....._pde2_Induced_Defective	SPSRRESPVTVFR
YCL032W_S196_S202	YCL032W	STE50	Induced_.....sP....._pde2_Induced_Defective	TVHNRQSPSRRES
YLR257W_S129	YLR257W	YLR257W	Induced_.....sP....._pde2_Induced_Defective	NSESFSSPSLRAS
YDR310C_T697	YDR310C	SUM1	Induced_.....tP....._cdc14_Induced_Amplified	AEYERKTPGDEET
YDR033W_S289_T295	YDR033W	MRH1	Induced_.....tP....._cdc14_Induced_Amplified	SPRPAATPNLSKD
YPL226W_T110	YPL226W	NEW1	Induced_.....tP....._cdc14_Induced_Amplified	YKQSAVTPNQSGT
YPL226W_T110_S125	YPL226W	NEW1	Induced_.....tP....._cdc14_Induced_Amplified	YKQSAVTPNQSGT
YHR158C_T35	YHR158C	KEL1	Induced_.....tP....._cdc14_Induced_Defective	REASLSTPPNEKF
YHR149C_T169	YHR149C	SKG6	Induced_.....tP....._cdc14_Induced_Defective	YNVRSATPPAIGR
YDR310C_T697	YDR310C	SUM1	Induced_.....tP....._hog1_Induced_Defective	AEYERKTPGDEET
YLR433C_T438	YLR433C	CNA1	Induced_.....tP....._hog1_Induced_Defective	ATKETGTPSDEKA
YPR124W_T356	YPR124W	CTR1	Induced_.....tP....._hog1_Induced_Defective	ENNQKKTPTQEEG
YKL054C_T133	YKL054C	DEF1	Induced_.....tP....._hog1_Induced_Defective	NKKKVQTPRAHTT
YDR093W_T70	YDR093W	DNF2	Induced_.....tP....._hog1_Induced_Defective	PMKDISTPDLSKV
YDR385W_T763	YDR385W	EFT2	Induced_.....tP....._hog1_Induced_Defective	EEQRPGTPLFTVK
YPL242C_T30	YPL242C	IQG1	Induced_.....tP....._hog1_Induced_Defective	NLGTNVTPPLRPQ
YDR475C_T672	YDR475C	JIP4	Induced_.....tP....._hog1_Induced_Defective	PPRHVATPQRSML
YLR350W_T18	YLR350W	ORM2	Induced_.....tP....._hog1_Induced_Defective	FEESPLTPNVSNL
YDR170C_T334	YDR170C	SEC7	Induced_.....tP....._hog1_Induced_Defective	DAADGITPPPKQK
YDR145W_T141	YDR145W	TAF12	Induced_.....tP....._hog1_Induced_Defective	MIKQVLTPEENQE
YGR162W_T276	YGR162W	TIF4631	Induced_.....tP....._hog1_Induced_Defective	PEVKQETPAEEGE
YJL070C_T195	YJL070C	YJL070C	Induced_.....tP....._hog1_Induced_Defective	TGTGAATPHRHGY
YFL021W_T297	YFL021W	GAT1	Induced_.....tP....._No_Phenotype_Exists	SVQSSATPPSNTS
YNL166C_T257	YNL166C	BNI5	Induced_.....tP....._No_Phenotype_Exists	SRLADQTPHDDNS
YNL166C_T274	YNL166C	BNI5	Induced_.....tP....._No_Phenotype_Exists	NRSGGSTPLDSQT
YMR275C_T107_T111	YMR275C	BUL1	Induced_.....tP....._No_Phenotype_Exists	RSTANATPVETGR
YKL204W_T391	YKL204W	EAP1	Induced_.....tP....._No_Phenotype_Exists	KESRSSTPNAESQ
YDL226C_T161	YDL226C	GCS1	Induced_.....tP....._No_Phenotype_Exists	AQSREGTPLENRR
YML075C_T552	YML075C	HMG1	Induced_.....tP....._No_Phenotype_Exists	PVQKASTPVLTNK
YLR450W_T565	YLR450W	HMG2	Induced_.....tP....._No_Phenotype_Exists	ASSGLETPVTAKD
YBR245C_T792	YBR245C	ISW1	Induced_.....tP....._No_Phenotype_Exists	NTGRSSTPSHPRM
YHR102W_T1073	YHR102W	KIC1	Induced_.....tP....._No_Phenotype_Exists	KEQLISTPIKDNE
YPL226W_T110_T127	YPL226W	NEW1	Induced_.....tP....._No_Phenotype_Exists	YKQSAVTPNQSGT
YKR090W_T108	YKR090W	PXL1	Induced_.....tP....._No_Phenotype_Exists	SERRSVTPPKNSN
YCL037C_T69	YCL037C	SRO9	Induced_.....tP....._No_Phenotype_Exists	RKKKNRTPTPKSS
YBR225W_T146	YBR225W	YBR225W	Induced_.....tP....._No_Phenotype_Exists	HSHRSGTPTSEVK
YHR097C_T76	YHR097C	YHR097C	Induced_.....tP....._No_Phenotype_Exists	YEEAAGTPKQQAP
YGL181W_T249	YGL181W	GTS1	Induced_.....tP....._pde2_Induced_Defective	AAATTSTPPLPRR
YMR184W_T70	YMR184W	ADD37	Induced_.....tP....._pde2_Induced_Defective	NTKTATTPPPVLR
YFL007W_S62_T64	YFL007W	BLM1	Induced_.....tP....._pde2_Induced_Defective	LRARSATPTLQDQ
YMR275C_T111	YMR275C	BUL1	Induced_.....tP....._pde2_Induced_Defective	RSTANATPVETGR
YKL054C_T133	YKL054C	DEF1	Induced_.....tP....._pde2_Induced_Defective	NKKKVQTPRAHTT
YBL047C_T238	YBL047C	EDE1	Induced_.....tP....._pde2_Induced_Defective	NQPNRTTPLSANS
YAL019W_T131	YAL019W	FUN3	Induced_.....tP....._pde2_Induced_Defective	SPKKSETPPPVKK
YPL226W_T110_S125	YPL226W	NEW1	Induced_.....tP....._pde2_Induced_Defective	YKQSAVTPNQSGT
YIR006C_T995	YIR006C	PAN1	Induced_.....tP....._pde2_Induced_Defective	VPSSTPTPVDDRS
YPL085W_T595	YPL085W	SEC16	Induced_.....tP....._pde2_Induced_Defective	TKTGLGTPNQQVS
YPR041W_T191	YPR041W	TIF5	Induced_.....tP....._pde2_Induced_Defective	DGTGSSTPQHHDE
YLL040C_T1379	YLL040C	VPS13	Induced_.....tP....._pde2_Induced_Defective	ESERTATPQSLQG
YJL070C_T195	YJL070C	YJL070C	Induced_.....tP....._pde2_Induced_Defective	TGTGAATPHRHGY
YIR003W_S36	YIR003W	AIM21	Induced_..K..s......_cdc14_Induced_Amplified	GDIKANSEPPTPA
YOR227W_S1082	YOR227W	HER1	Induced_..K..s......_cdc14_Induced_Amplified	LLFKSSSNTSLAG
YFR016C_S448	YFR016C	YFR016C	Induced_..K..s......_cdc14_Induced_Amplified	GPTKRISDNEKNL
YGR130C_S44	YGR130C	YGR130C	Induced_..K..s......_cdc14_Induced_Amplified	FLQKVVSNEPKGK
YIR003W_S476	YIR003W	AIM21	Induced_..K..s......_cdc14_Induced_Defective	SLEKKLSSPDTES
YFL025C_S20	YFL025C	BST1	Induced_..K..s......_cdc14_Induced_Defective	IINKVNSSGQYSR
YHR158C_S20_S23_S25	YHR158C	KEL1	Induced_..K..s......_cdc14_Induced_Defective	KHGKTPSDASISD
YJR059W_S587	YJR059W	PTK2	Induced_..K..s......_cdc14_Induced_Defective	ELRKSTSTNDFSE
YFR048W_S175	YFR048W	RMD8	Induced_..K..s......_cdc14_Induced_Defective	GSMKSNSFDRLPR
YML072C_S88	YML072C	TCB3	Induced_..K..s......_cdc14_Induced_Defective	PEGKKQSSKDIFV
YIR003W_T18_S36	YIR003W	AIM21	Induced_..K..s......_hog1_Induced_Defective	GDIKANSEPPTPA
YIR003W_S476	YIR003W	AIM21	Induced_..K..s......_hog1_Induced_Defective	SLEKKLSSPDTES
YER157W_S645	YER157W	COG3	Induced_..K..s......_hog1_Induced_Defective	VLKKTKSSSILTL
YDL117W_S116_S122	YDL117W	CYK3	Induced_..K..s......_hog1_Induced_Defective	RPKKKLSSSMPNS
YKL054C_S118	YKL054C	DEF1	Induced_..K..s......_hog1_Induced_Defective	TSTKHNSSNNYTQ
YOR264W_S152	YOR264W	DSE3	Induced_..K..s......_hog1_Induced_Defective	LGHKTHSDHIIDK
YOL087C_S763	YOL087C	DUF1	Induced_..K..s......_hog1_Induced_Defective	THNKLRSSENSRA
YPL037C_S33	YPL037C	EGD1	Induced_..K..s......_hog1_Induced_Defective	LNKKAGSSAGANK
YMR219W_S435	YMR219W	ESC1	Induced_..K..s......_hog1_Induced_Defective	KNEKSTSEETENT
YDR302W_S16	YDR302W	GPI11	Induced_..K..s......_hog1_Induced_Defective	TVKKTVSFSDDTT
YOR109W_S975	YOR109W	INP53	Induced_..K..s......_hog1_Induced_Defective	PAHKSVSAPAPST
YBR086C_S720	YBR086C	IST2	Induced_..K..s......_hog1_Induced_Defective	STEKRNSLVKVPT
YHR158C_S20_S23_S25	YHR158C	KEL1	Induced_..K..s......_hog1_Induced_Defective	KHGKTPSDASISD
YLR096W_S151	YLR096W	KIN2	Induced_..K..s......_hog1_Induced_Defective	PSPKNESEILERQ
YOL070C_S147	YOL070C	NBA1	Induced_..K..s......_hog1_Induced_Defective	TLTKHLSDNQSTK
YHR195W_S156	YHR195W	NVJ1	Induced_..K..s......_hog1_Induced_Defective	QFGKNRSEPIILS
YMR205C_S171	YMR205C	PFK2	Induced_..K..s......_hog1_Induced_Defective	LSSKVHSYTDLAY
YJR059W_S587	YJR059W	PTK2	Induced_..K..s......_hog1_Induced_Defective	ELRKSTSTNDFSE
YLR248W_S187	YLR248W	RCK2	Induced_..K..s......_hog1_Induced_Defective	IPAKNSSNEFLTK
YLR248W_S32	YLR248W	RCK2	Induced_..K..s......_hog1_Induced_Defective	FKGKTRSSGTNNK
YLR248W_S32_S46	YLR248W	RCK2	Induced_..K..s......_hog1_Induced_Defective	FKGKTRSSGTNNK
YJL026W_S374	YJL026W	RNR2	Induced_..K..s......_hog1_Induced_Defective	FFEKRVSDYQKAG
YGR180C_S321	YGR180C	RNR4	Induced_..K..s......_hog1_Induced_Defective	FFEKKVSDYQKAS
YDR233C_S206	YDR233C	RTN1	Induced_..K..s......_hog1_Induced_Defective	YLDKVESKLGPIS
YDR292C_S200	YDR292C	SRP11	Induced_..K..s......_hog1_Induced_Defective	TKGKKQSTGNVGS
YLR452C_S587	YLR452C	SST2	Induced_..K..s......_hog1_Induced_Defective	KPSKNLSNENCSF
YML100W_S266	YML100W	TSL1	Induced_..K..s......_hog1_Induced_Defective	LLAKQPSNLKYSE
YNL321W_S110_S121	YNL321W	VNX1	Induced_..K..s......_hog1_Induced_Defective	LSSKSHSVPDLNT
YFR016C_S448	YFR016C	YFR016C	Induced_..K..s......_hog1_Induced_Defective	GPTKRISDNEKNL
YLR257W_S197	YLR257W	YLR257W	Induced_..K..s......_hog1_Induced_Defective	HLAKGESYQSAEQ
YER005W_S579	YER005W	YND1	Induced_..K..s......_hog1_Induced_Defective	YRMKSSSMFDLGK
YDR326C_S1243	YDR326C	YSP2	Induced_..K..s......_hog1_Induced_Defective	TVNKRKSSPSTIK
YBR059C_S496	YBR059C	AKL1	Induced_..K..s......_No_Phenotype_Exists	ELVKQSSDPTISE
YBR059C_S496_S504	YBR059C	AKL1	Induced_..K..s......_No_Phenotype_Exists	ELVKQSSDPTISE
YNL020C_S478	YNL020C	ARK1	Induced_..K..s......_No_Phenotype_Exists	ELKKTRSLGSYST
YGR097W_S1045	YGR097W	ASK10	Induced_..K..s......_No_Phenotype_Exists	TLKKTNSTGNVPC
YBR068C_S47	YBR068C	BAP2	Induced_..K..s......_No_Phenotype_Exists	SKQKSGSDKLIHR
YDL223C_S711	YDL223C	HBT1	Induced_..K..s......_No_Phenotype_Exists	DLSKNKSGPTPTR
YHR158C_S20	YHR158C	KEL1	Induced_..K..s......_No_Phenotype_Exists	KHGKTPSDASISD
YKL195W_S245	YKL195W	MIA4	Induced_..K..s......_No_Phenotype_Exists	SSKKTVSDSENSA
YER002W_S176	YER002W	NOP16	Induced_..K..s......_No_Phenotype_Exists	VIRKERSQSEREE
YMR153W_S369	YMR153W	NUP53	Induced_..K..s......_No_Phenotype_Exists	INNKTSSQTSLSS
YER165W_S125	YER165W	PAB1	Induced_..K..s......_No_Phenotype_Exists	SLRKKGSGNIFIK
YDL173W_S36_S39	YDL173W	PAR32	Induced_..K..s......_No_Phenotype_Exists	NIHKSMSKPSPVL
YJR059W_S752	YJR059W	PTK2	Induced_..K..s......_No_Phenotype_Exists	QLDKRMSDLSLKS
YMR086W_S85	YMR086W	SEG1	Induced_..K..s......_No_Phenotype_Exists	RPGKINSLTQRSS
YGR162W_S195	YGR162W	TIF4631	Induced_..K..s......_No_Phenotype_Exists	NDSKASSEENISE
YNR012W_S12	YNR012W	URK1	Induced_..K..s......_No_Phenotype_Exists	APSKERSSSFISI
YLR410W_S1123	YLR410W	VIP1	Induced_..K..s......_No_Phenotype_Exists	TRRKSVSVEKLKR
YNL321W_S110	YNL321W	VNX1	Induced_..K..s......_No_Phenotype_Exists	LSSKSHSVPDLNT
YGL173C_S1275	YGL173C	XRN1	Induced_..K..s......_No_Phenotype_Exists	TPSKQQSEEKLRK
YLR452C_S587	YLR452C	SST2	Induced_..K..s......_pde2_Induced_Defective	KPSKNLSNENCSF
YKR023W_S487	YKR023W	YKR023W	Induced_..K..s......_pde2_Induced_Defective	TYVKKNSDTAQQN
YML027W_S58	YML027W	YOX1	Induced_..R..s......_cdc14_Induced_Amplified	SINRPRSVESALR
YMR031C_S23_S27	YMR031C	EIS1	Induced_..R..s......_cdc14_Induced_Amplified	GGSRTSSITSSKK
YOR204W_S37	YOR204W	DED1	Induced_..R..s......_cdc14_Induced_Defective	RSARNNSSNYNNN
YFR053C_S15	YFR053C	HXK1	Induced_..R..s......_cdc14_Induced_Defective	PQARKGSMADVPK
YMR002W_S23	YMR002W	MIX17	Induced_..R..s......_cdc14_Induced_Defective	TQTRSASTMAAPV
YER165W_S119	YER165W	PAB1	Induced_..R..s......_cdc14_Induced_Defective	WSQRDPSLRKKGS
YNL267W_S396	YNL267W	PIK1	Induced_..R..s......_cdc14_Induced_Defective	KLNRTNSQPLSRQ
YJL129C_S414	YJL129C	TRK1	Induced_..R..s......_cdc14_Induced_Defective	NTHRSNSGPIAIT
YPL190C_S557	YPL190C	NAB3	Induced_..R..s......_hog1_Induced_Amplified	KNNRNNSRPTDYR
YER165W_S119	YER165W	PAB1	Induced_..R..s......_hog1_Induced_Amplified	WSQRDPSLRKKGS
YML027W_S58	YML027W	YOX1	Induced_..R..s......_hog1_Induced_Defective	SINRPRSVESALR
YGR068C_S158	YGR068C	ART5	Induced_..R..s......_hog1_Induced_Defective	LSKRSLSSPVFNK
YMR275C_S70	YMR275C	BUL1	Induced_..R..s......_hog1_Induced_Defective	SWIRSASATGILG
YML111W_S68	YML111W	BUL2	Induced_..R..s......_hog1_Induced_Defective	DDIRSASTTNLDR
YLR133W_S30	YLR133W	CKI1	Induced_..R..s......_hog1_Induced_Defective	SSQRRHSLTRQRS
YML101C_S68	YML101C	CUE4	Induced_..R..s......_hog1_Induced_Defective	RLNRHGSDRKRAV
YOR204W_S37	YOR204W	DED1	Induced_..R..s......_hog1_Induced_Defective	RSARNNSSNYNNN
YLR259C_S22	YLR259C	HSP6	Induced_..R..s......_hog1_Induced_Defective	LLRRAYSSHKELK
YCL005W_S241	YCL005W	LDB16	Induced_..R..s......_hog1_Induced_Defective	KLRRNASDADIVN
YGL099W_S103	YGL099W	LSG1	Induced_..R..s......_hog1_Induced_Defective	KIIRMDSGNDSAT
YMR002W_S23	YMR002W	MIX17	Induced_..R..s......_hog1_Induced_Defective	TQTRSASTMAAPV
YPL070W_S475	YPL070W	MUK1	Induced_..R..s......_hog1_Induced_Defective	DVTRSNSYDGFRT
YDR348C_S195	YDR348C	PAL1	Induced_..R..s......_hog1_Induced_Defective	SSHREHSNSGTYI
YDR348C_S195_S197	YDR348C	PAL1	Induced_..R..s......_hog1_Induced_Defective	SSHREHSNSGTYI
YNL267W_S396	YNL267W	PIK1	Induced_..R..s......_hog1_Induced_Defective	KLNRTNSQPLSRQ
YOR018W_S720	YOR018W	ROD1	Induced_..R..s......_hog1_Induced_Defective	PLPRNNSGSSVSL
YOL138C_S946	YOL138C	RTC1	Induced_..R..s......_hog1_Induced_Defective	QAFRANSDEPSDA
YDR170C_S1804	YDR170C	SEC7	Induced_..R..s......_hog1_Induced_Defective	HMKRNESNEDIRR
YNL049C_S51	YNL049C	SFB2	Induced_..R..s......_hog1_Induced_Defective	LNNRANSFTQLAQ
YNL224C_S105	YNL224C	SQS1	Induced_..R..s......_hog1_Induced_Defective	PGNRYDSSTDLQA
YPL180W_S138	YPL180W	TCO89	Induced_..R..s......_hog1_Induced_Defective	KPRRSKSTQSVLS
YMR261C_S974	YMR261C	TPS3	Induced_..R..s......_hog1_Induced_Defective	SLSRTSSSMSVGN
YML115C_S29	YML115C	VAN1	Induced_..R..s......_hog1_Induced_Defective	PISRNGSSNNIKD
YJL029C_S790	YJL029C	VPS53	Induced_..R..s......_hog1_Induced_Defective	VMKRIVSTPQIQQ
YDR372C_S14	YDR372C	VPS74	Induced_..R..s......_hog1_Induced_Defective	RVNRADSGDTSSI
YGR097W_S985	YGR097W	ASK10	Induced_..R..s......_No_Phenotype_Exists	TAMRSTSAGNSIT
YER167W_S38	YER167W	BCK2	Induced_..R..s......_No_Phenotype_Exists	YYRRSASGSTQAS
YFL007W_S29_S35	YFL007W	BLM1	Induced_..R..s......_No_Phenotype_Exists	SPGRPSSSQGEIK
YFL007W_S35	YFL007W	BLM1	Induced_..R..s......_No_Phenotype_Exists	SPGRPSSSQGEIK
YFL007W_S62	YFL007W	BLM1	Induced_..R..s......_No_Phenotype_Exists	SPLRARSATPTLQ
YLR133W_S14	YLR133W	CKI1	Induced_..R..s......_No_Phenotype_Exists	GSVRSYSVGYQAR
YMR031C_S130_T132	YMR031C	EIS1	Induced_..R..s......_No_Phenotype_Exists	KVVRNNSITSATS
YLR259C_S22_S23	YLR259C	HSP6	Induced_..R..s......_No_Phenotype_Exists	LLRRAYSSHKELK
YDR017C_S471	YDR017C	KCS1	Induced_..R..s......_No_Phenotype_Exists	HVKRSLSSSNQPS
YPL023C_S359	YPL023C	MET12	Induced_..R..s......_No_Phenotype_Exists	KRRRHSSLDSAKL
YPR079W_S334	YPR079W	MRL1	Induced_..R..s......_No_Phenotype_Exists	GGIRLRSSPSASS
YNL175C_S335	YNL175C	NOP13	Induced_..R..s......_No_Phenotype_Exists	NVSRNNSSSFDIS
YAR002W_S63	YAR002W	NUP6	Induced_..R..s......_No_Phenotype_Exists	KQPRNESFNRRIS
YGR240C_S189	YGR240C	PFK1	Induced_..R..s......_No_Phenotype_Exists	IISRASSDASDLL
YOL100W_S51	YOL100W	PKH2	Induced_..R..s......_No_Phenotype_Exists	TPQRSTSNRNVGD
YOL045W_S156	YOL045W	PSK2	Induced_..R..s......_No_Phenotype_Exists	VIQRATSLMVLPD
YDR450W_S43	YDR450W	RPS18A	Induced_..R..s......_No_Phenotype_Exists	GVGRRYSNLVCKK
YOR329C_S57	YOR329C	SCD5	Induced_..R..s......_No_Phenotype_Exists	QGSRSHSDTTLSY
YMR086W_S903	YMR086W	SEG1	Induced_..R..s......_No_Phenotype_Exists	LSLRAASEAEPAK
YKL105C_S137	YKL105C	SEG2	Induced_..R..s......_No_Phenotype_Exists	SKSRTTSLGNSGS
YKL105C_S80	YKL105C	SEG2	Induced_..R..s......_No_Phenotype_Exists	YSKRTSSLPNQGH
YBR172C_S84	YBR172C	SMY2	Induced_..R..s......_No_Phenotype_Exists	PLSRTSSLIDSIG
YOR052C_S58	YOR052C	TMC1	Induced_..R..s......_No_Phenotype_Exists	LNSRSSSNSSVTS
YOR052C_S58_S61	YOR052C	TMC1	Induced_..R..s......_No_Phenotype_Exists	LNSRSSSNSSVTS
YDR338C_S101	YDR338C	YDR338C	Induced_..R..s......_No_Phenotype_Exists	ELSRTISLPSRVS
YPL070W_S475	YPL070W	MUK1	Induced_..R..s......_pde2_Induced_Amplified	DVTRSNSYDGFRT
YOL138C_S946	YOL138C	RTC1	Induced_..R..s......_pde2_Induced_Amplified	QAFRANSDEPSDA
YFL007W_S62_T64	YFL007W	BLM1	Induced_..R..s......_pde2_Induced_Defective	SPLRARSATPTLQ
YMR031C_S130	YMR031C	EIS1	Induced_..R..s......_pde2_Induced_Defective	KVVRNNSITSATS
YMR031C_S27	YMR031C	EIS1	Induced_..R..s......_pde2_Induced_Defective	GGSRTSSITSSKK
YBL085W_S209	YBL085W	BOI1	Induced_..S..s......_cdc14_Induced_Amplified	SNISTKSLEPSSE
YPL265W_S60	YPL265W	DIP5	Induced_..S..s......_cdc14_Induced_Amplified	SSRSSTSTSPSAR
YPL226W_T110_S125	YPL226W	NEW1	Induced_..S..s......_cdc14_Induced_Amplified	PSASTTSLTSLNE
YOR220W_S201	YOR220W	RCN2	Induced_..S..s......_cdc14_Induced_Amplified	NRSSQTSLPSQLE
YHR158C_S20_S23_S25	YHR158C	KEL1	Induced_..S..s......_cdc14_Induced_Defective	KTPSDASISDQSR
YNL267W_S378_S384	YNL267W	PIK1	Induced_..S..s......_cdc14_Induced_Defective	SSASSASLEGTPK
YGL181W_S179_Y181_S187	YGL181W	GTS1	Induced_..S..s......_hog1_Induced_Defective	YGGSRDSFQSSGS
YCR088W_S481	YCR088W	ABP1	Induced_..S..s......_hog1_Induced_Defective	SLPSRNSIPAPKQ
YBR151W_S19	YBR151W	APD1	Induced_..S..s......_hog1_Induced_Defective	DEASQLSAKGREE
YGR068C_S156	YGR068C	ART5	Induced_..S..s......_hog1_Induced_Defective	IFLSKRSLSSPVF
YBL085W_S209	YBL085W	BOI1	Induced_..S..s......_hog1_Induced_Defective	SNISTKSLEPSSE
YJR076C_S320	YJR076C	CDC11	Induced_..S..s......_hog1_Induced_Defective	NGSSSSSTTTRRN
YLR429W_S463	YLR429W	CRN1	Induced_..S..s......_hog1_Induced_Defective	PLKSASSSSTINH
YMR212C_S737	YMR212C	EFR3	Induced_..S..s......_hog1_Induced_Defective	APISSLSDRSSIG
YLL029W_S68	YLL029W	FRA1	Induced_..S..s......_hog1_Induced_Defective	LENSRRSSSMLLN
YLR309C_S857	YLR309C	IMH1	Induced_..S..s......_hog1_Induced_Defective	KIRSSSSLELDSE
YHR158C_S20_S23_S25	YHR158C	KEL1	Induced_..S..s......_hog1_Induced_Defective	KTPSDASISDQSR
YDR219C_S319	YDR219C	MFB1	Induced_..S..s......_hog1_Induced_Defective	KLSSSLSANDEDF
YDR150W_S2220_S2221	YDR150W	NUM1	Induced_..S..s......_hog1_Induced_Defective	DDTSVASSIDLDH
YNL267W_S378_S384	YNL267W	PIK1	Induced_..S..s......_hog1_Induced_Defective	SSASSASLEGTPK
YFR051C_S274	YFR051C	RET2	Induced_..S..s......_hog1_Induced_Defective	SAISSASSGTPPP
YDL225W_S522	YDL225W	SHS1	Induced_..S..s......_hog1_Induced_Defective	LNGSSSSINSLQQ
YGL208W_S136_S137	YGL208W	SIP2	Induced_..S..s......_hog1_Induced_Defective	DDRSGHSSPREEG
YMR261C_S977	YMR261C	TPS3	Induced_..S..s......_hog1_Induced_Defective	RTSSSMSVGNNKK
YLR072W_S123	YLR072W	YLR072W	Induced_..S..s......_hog1_Induced_Defective	PSISNCSSRSSFF
YMR102C_S759	YMR102C	YMR102C	Induced_..S..s......_hog1_Induced_Defective	CPKSSTSLKTLGS
YBR054W_S299	YBR054W	YRO2	Induced_..S..s......_hog1_Induced_Defective	SFKSSDSDSSIKE
YGL181W_S184_S187	YGL181W	GTS1	Induced_..S..s......_No_Phenotype_Exists	YGGSRDSFQSSGS
YGL181W_S187	YGL181W	GTS1	Induced_..S..s......_No_Phenotype_Exists	YGGSRDSFQSSGS
YBR059C_S430	YBR059C	AKL1	Induced_..S..s......_No_Phenotype_Exists	QRKSTLSEDKSSR
YBL037W_S736	YBL037W	APL3	Induced_..S..s......_No_Phenotype_Exists	DVNSKISSSEDFS
YKL004W_S389	YKL004W	AUR1	Induced_..S..s......_No_Phenotype_Exists	TSVSRSSATSITS
YNL166C_S346_S349	YNL166C	BNI5	Induced_..S..s......_No_Phenotype_Exists	KYDSPVSSPITSA
YJR092W_S241	YJR092W	BUD4	Induced_..S..s......_No_Phenotype_Exists	SDTSVDSTGRELD
YOL087C_S671	YOL087C	DUF1	Induced_..S..s......_No_Phenotype_Exists	RTQSSGSLLSRKF
YLR436C_S1106	YLR436C	ECM30	Induced_..S..s......_No_Phenotype_Exists	HLRSSSSSSSITL
YOL081W_S547	YOL081W	IRA2	Induced_..S..s......_No_Phenotype_Exists	EQQSRASYDAHKT
YLR096W_S888	YLR096W	KIN2	Induced_..S..s......_No_Phenotype_Exists	RLTSVYSQELTEK
YHR082C_S815	YHR082C	KSP1	Induced_..S..s......_No_Phenotype_Exists	NRYSHSSDSKELE
YDL146W_S463_S466	YDL146W	LDB17	Induced_..S..s......_No_Phenotype_Exists	LDVSAESLTKRKA
YKL064W_S632	YKL064W	MNR2	Induced_..S..s......_No_Phenotype_Exists	TNTSSSSYKRRVK
YHR086W_S259	YHR086W	NAM8	Induced_..S..s......_No_Phenotype_Exists	YNRSSSSLNNENV
YPL226W_S125	YPL226W	NEW1	Induced_..S..s......_No_Phenotype_Exists	PSASTTSLTSLNE
YPL226W_S128	YPL226W	NEW1	Induced_..S..s......_No_Phenotype_Exists	STTSLTSLNEKLS
YGR038W_S29_S32	YGR038W	ORM1	Induced_..S..s......_No_Phenotype_Exists	PFPSAGSASSSIK
YIR006C_S1050	YIR006C	PAN1	Induced_..S..s......_No_Phenotype_Exists	SSRSISSENSREQ
YDL173W_S134	YDL173W	PAR32	Induced_..S..s......_No_Phenotype_Exists	NTRSRISATRSHQ
YOR153W_S61	YOR153W	PDR5	Induced_..S..s......_No_Phenotype_Exists	MQNSTQSAPNKSD
YGR240C_S188	YGR240C	PFK1	Induced_..S..s......_No_Phenotype_Exists	EIISRASSDASDL
YLR371W_S388	YLR371W	ROM2	Induced_..S..s......_No_Phenotype_Exists	TSVSGTSLSSPRR
YER087C-B_S35_S38	YER087C-B	SBH1	Induced_..S..s......_No_Phenotype_Exists	NTNSNNSILKIYS
YER087C-B_S38	YER087C-B	SBH1	Induced_..S..s......_No_Phenotype_Exists	NTNSNNSILKIYS
YPL085W_S663	YPL085W	SEC16	Induced_..S..s......_No_Phenotype_Exists	RFGSGNSFSSLDK
YHL007C_S484_S486	YHL007C	STE20	Induced_..S..s......_No_Phenotype_Exists	KPPSSASASAPII
YOR052C_S58_S61	YOR052C	TMC1	Induced_..S..s......_No_Phenotype_Exists	RSSSNSSVTSTGQ
YLR410W_S1137_S1140	YLR410W	VIP1	Induced_..S..s......_No_Phenotype_Exists	GSSSSTSVNKTLD
YGR281W_S31	YGR281W	YOR1	Induced_..S..s......_No_Phenotype_Exists	PKASASSDISTDV
YBR059C_S524	YBR059C	AKL1	Induced_..S..s......_pde2_Induced_Defective	STSSYSSGGRSMK
YPL226W_T110_S125	YPL226W	NEW1	Induced_..S..s......_pde2_Induced_Defective	PSASTTSLTSLNE
YDL225W_S522	YDL225W	SHS1	Induced_..S..s......_pde2_Induced_Defective	LNGSSSSINSLQQ
YOL004W_S1044	YOL004W	SIN3	Induced_..S..s......_pde2_Induced_Defective	QNVSESSGSDDGS
YBL061C_S136	YBL061C	SKT5	Induced_..S..s......_pde2_Induced_Defective	QTNSSTSLTKEQI
YLR257W_S200	YLR257W	YLR257W	Induced_..S..s......_pde2_Induced_Defective	KGESYQSAEQEID
YJL020C_S621	YJL020C	BBC1	Repressed_.....sP....._hog1_Repressed_Defective	NVLPVSSPQTRVA
YLR096W_S609	YLR096W	KIN2	Repressed_.....sP....._hog1_Repressed_Defective	PEQAHTSPTSRKS
YGL197W_S817	YGL197W	MDS3	Repressed_.....sP....._hog1_Repressed_Defective	NPHNHLSPRRFSR
YJL128C_S68_S83	YJL128C	PBS2	Repressed_.....sP....._hog1_Repressed_Defective	DKGSSQSPKHIQQ
YIL107C_S147	YIL107C	PFK26	Repressed_.....sP....._hog1_Repressed_Defective	DLKDIKSPTRHHK
YPL085W_S806	YPL085W	SEC16	Repressed_.....sP....._hog1_Repressed_Defective	NKYAPVSPTVQQK
YDR293C_S286	YDR293C	SSD1	Repressed_.....sP....._hog1_Repressed_Defective	QPQQQLSPFRHRG
YBL103C_S142	YBL103C	RTG3	Repressed_.....sP....._No_Phenotype_Exists	YSMAYDSPVDRAM
YER111C_S166	YER111C	SWI4	Repressed_.....sP....._No_Phenotype_Exists	PGTKITSPSSYNK
YOR058C_S745	YOR058C	ASE1	Repressed_.....sP....._No_Phenotype_Exists	SSDLSSSPRINHT
YPR185W_S346_S348	YPR185W	ATG13	Repressed_.....sP....._No_Phenotype_Exists	RRSLSLSPCTRAN
YPL115C_S324	YPL115C	BEM3	Repressed_.....sP....._No_Phenotype_Exists	NKALGFSPASKEK
YER114C_S652	YER114C	BOI2	Repressed_.....sP....._No_Phenotype_Exists	KSSFMLSPFRQQF
YGR217W_S161	YGR217W	CCH1	Repressed_.....sP....._No_Phenotype_Exists	SRRVSNSPSSTDR
YML057W_S489	YML057W	CMP2	Repressed_.....sP....._No_Phenotype_Exists	QPATSASPKHASI
YLR429W_S454	YLR429W	CRN1	Repressed_.....sP....._No_Phenotype_Exists	KQEAPKSPSPLKS
YBR102C_T474_S482	YBR102C	EXO84	Repressed_.....sP....._No_Phenotype_Exists	GRENNRSPNKNKR
YDR229W_S12_S15	YDR229W	IVY1	Repressed_.....sP....._No_Phenotype_Exists	TEQLQGSPSSDQR
YDR017C_S581	YDR017C	KCS1	Repressed_.....sP....._No_Phenotype_Exists	NARLGSSPSFLTQ
YPR159W_S134	YPR159W	KRE6	Repressed_.....sP....._No_Phenotype_Exists	HRAIASSPSLNSN
YHR082C_S646	YHR082C	KSP1	Repressed_.....sP....._No_Phenotype_Exists	ARNHHVSPTNQFL
YDR439W_S220	YDR439W	LRS4	Repressed_.....sP....._No_Phenotype_Exists	SKIAGKSPSRLSA
YDR439W_S308	YDR439W	LRS4	Repressed_.....sP....._No_Phenotype_Exists	VNKLTSSPVKRDC
YDL054C_S255	YDL054C	MCH1	Repressed_.....sP....._No_Phenotype_Exists	QTDVEQSPLLERS
YEL032W_S777_S781	YEL032W	MCM3	Repressed_.....sP....._No_Phenotype_Exists	PASNSGSPIKSTP
YPR019W_S69	YPR019W	MCM4	Repressed_.....sP....._No_Phenotype_Exists	RAAIGSSPLNFPS
YGL197W_S693_S698	YGL197W	MDS3	Repressed_.....sP....._No_Phenotype_Exists	DDEDPVSPKPVSK
YLR190W_S37	YLR190W	MMR1	Repressed_.....sP....._No_Phenotype_Exists	FQNLLNSPTKLKL
YGL023C_S53	YGL023C	PIB2	Repressed_.....sP....._No_Phenotype_Exists	GADTVTSPITFEK
YER132C_S1642	YER132C	PMD1	Repressed_.....sP....._No_Phenotype_Exists	LKFASSSPISEGF
YER132C_S877	YER132C	PMD1	Repressed_.....sP....._No_Phenotype_Exists	ALRFIASPNQSRQ
YDR436W_S338	YDR436W	PPZ2	Repressed_.....sP....._No_Phenotype_Exists	DSSSSLSPRGKGQ
YOR220W_S152_S160	YOR220W	RCN2	Repressed_.....sP....._No_Phenotype_Exists	KGGSSLSPDKSSL
YOR220W_S152_S160	YOR220W	RCN2	Repressed_.....sP....._No_Phenotype_Exists	DKSSLESPTMLKL
YBR275C_S181	YBR275C	RIF1	Repressed_.....sP....._No_Phenotype_Exists	NGNIFTSPYKETR
YHR205W_S726	YHR205W	SCH9	Repressed_.....sP....._No_Phenotype_Exists	MTATPLSPAMQAK
YNL243W_T296_S308	YNL243W	SLA2	Repressed_.....sP....._No_Phenotype_Exists	VAEPAISPRPVSQ
YBR172C_S602	YBR172C	SMY2	Repressed_.....sP....._No_Phenotype_Exists	PIGTVVSPYSKTN
YMR005W_S49	YMR005W	TAF4	Repressed_.....sP....._No_Phenotype_Exists	LSHSLPSPSQIKS
YKR089C_S713	YKR089C	TGL4	Repressed_.....sP....._No_Phenotype_Exists	ASTYGRSPSGFRP
YDR186C_S542_S569	YDR186C	YDR186C	Repressed_.....sP....._No_Phenotype_Exists	DSAGASSPKRSTS
YLR049C_S80	YLR049C	YLR049C	Repressed_.....sP....._No_Phenotype_Exists	GSPVAPSPNHRST
YML119W_S4_S8	YML119W	YML119W	Repressed_.....sP....._No_Phenotype_Exists	SPSPSVSPRRTLN
YCR088W_S169	YCR088W	ABP1	Repressed_.....sP....._pde2_Repressed_Amplified	SFTPSKSPAPVSK
YDR293C_S267	YDR293C	SSD1	Repressed_.....sP....._pde2_Repressed_Amplified	TRNNEYSPGINSN
YJL162C_S105	YJL162C	JJJ2	Repressed_.....sP....._pde2_Repressed_Defective	KESQGASPTLGQS
YDR432W_S356	YDR432W	NPL3	Repressed_.....sP....._pde2_Repressed_Defective	PRGGYDSPRGGYS
YHR082C_T501_T504	YHR082C	KSP1	Repressed_.....tP....._cdc14_Repressed_Amplified	KPLGIPTPNTHMN
YJL176C_T91	YJL176C	SWI3	Repressed_.....tP....._cdc14_Repressed_Amplified	KLDSQETPSTEES
YPR041W_T187_T191	YPR041W	TIF5	Repressed_.....tP....._cdc14_Repressed_Amplified	DGTGSSTPQHHDE
YBR028C_T107	YBR028C	YPK3	Repressed_.....tP....._cdc14_Repressed_Amplified	TNRLSITPQDIIS
YBL103C_T249	YBL103C	RTG3	Repressed_.....tP....._cdc14_Repressed_Defective	RHGSINTPRTRHT
YHL007C_T218	YHL007C	STE20	Repressed_.....tP....._cdc14_Repressed_Defective	KPSMTTTPRQINS
YHL007C_T203_T218	YHL007C	STE20	Repressed_.....tP....._cdc14_Repressed_Defective	KPSMTTTPRQINS
YHL007C_T203_T218	YHL007C	STE20	Repressed_.....tP....._cdc14_Repressed_Defective	TDIRRATPVSTPV
YLR425W_T13	YLR425W	TUS1	Repressed_.....tP....._cdc14_Repressed_Defective	SSPFERTPEKRVS
YBL103C_S246_T249	YBL103C	RTG3	Repressed_.....tP....._No_Phenotype_Exists	RHGSINTPRTRHT
YOR140W_T595	YOR140W	SFL1	Repressed_.....tP....._No_Phenotype_Exists	NSPLKLTPRSSLN
YNL309W_T125	YNL309W	STB1	Repressed_.....tP....._No_Phenotype_Exists	KEDTPSTPRASAT
YOR344C_T237	YOR344C	TYE7	Repressed_.....tP....._No_Phenotype_Exists	AETAATTPLPSAA
YJL084C_T777	YJL084C	ALY2	Repressed_.....tP....._No_Phenotype_Exists	DVKSLSTPQREES
YLR319C_T169	YLR319C	BUD6	Repressed_.....tP....._No_Phenotype_Exists	EGTREGTPLSSRK
YLR220W_T32	YLR220W	CCC1	Repressed_.....tP....._No_Phenotype_Exists	LGGSESTPLLRGS
YLR310C_T635	YLR310C	CDC25	Repressed_.....tP....._No_Phenotype_Exists	SVNSVVTPRTSIQ
YOR042W_T364	YOR042W	CUE5	Repressed_.....tP....._No_Phenotype_Exists	ETTYIDTPDTETK
YOR042W_T364_T367	YOR042W	CUE5	Repressed_.....tP....._No_Phenotype_Exists	ETTYIDTPDTETK
YBR102C_T474_S482	YBR102C	EXO84	Repressed_.....tP....._No_Phenotype_Exists	LQSTQQTPGRENN
YDR507C_T397	YDR507C	GIN4	Repressed_.....tP....._No_Phenotype_Exists	SKKVSTTPQRRRN
YFR024C-A_S381_T384	YFR024C-A	LSB3	Repressed_.....tP....._No_Phenotype_Exists	RISSASTPQTSQG
YFR024C-A_S383_T384	YFR024C-A	LSB3	Repressed_.....tP....._No_Phenotype_Exists	RISSASTPQTSQG
YDR033W_T295	YDR033W	MRH1	Repressed_.....tP....._No_Phenotype_Exists	SPRPAATPNLSKD
YKR048C_T20	YKR048C	NAP1	Repressed_.....tP....._No_Phenotype_Exists	QIDNAPTPHNTPA
YKR048C_T20_T24	YKR048C	NAP1	Repressed_.....tP....._No_Phenotype_Exists	APTPHNTPASVLN
YKR048C_T20_T24	YKR048C	NAP1	Repressed_.....tP....._No_Phenotype_Exists	QIDNAPTPHNTPA
YOR310C_T409	YOR310C	NOP58	Repressed_.....tP....._No_Phenotype_Exists	GRDLRTTPKVVRE
YIL038C_S450_T454	YIL038C	NOT3	Repressed_.....tP....._No_Phenotype_Exists	IGSALNTPKLSTS
YIL038C_T431	YIL038C	NOT3	Repressed_.....tP....._No_Phenotype_Exists	SNTSTKTPTTAAA
YNL326C_T318	YNL326C	PFA3	Repressed_.....tP....._No_Phenotype_Exists	QLLRRVTPRPSLE
YBL035C_T185_T190	YBL035C	POL12	Repressed_.....tP....._No_Phenotype_Exists	QTPTTNTPTTSRQ
YBL035C_T185_T190	YBL035C	POL12	Repressed_.....tP....._No_Phenotype_Exists	GSSTFQTPTTNTP
YDL150W_S224_T228_T232	YDL150W	RPC53	Repressed_.....tP....._No_Phenotype_Exists	KPTREPTPSVKTE
YOR014W_T257	YOR014W	RTS1	Repressed_.....tP....._No_Phenotype_Exists	DLELIKTPQRHSS
YHR119W_T875	YHR119W	SET1	Repressed_.....tP....._No_Phenotype_Exists	NERNEYTPELCQR
YNL243W_T296	YNL243W	SLA2	Repressed_.....tP....._No_Phenotype_Exists	TPARTPTPTPPVV
YNL243W_T296_S308	YNL243W	SLA2	Repressed_.....tP....._No_Phenotype_Exists	TPARTPTPTPPVV
YBR172C_T129	YBR172C	SMY2	Repressed_.....tP....._No_Phenotype_Exists	PESRVSTPVQQHP
YPR133C_T120	YPR133C	SPN1	Repressed_.....tP....._No_Phenotype_Exists	DRDSSATPSSRQE
YPR133C_T15	YPR133C	SPN1	Repressed_.....tP....._No_Phenotype_Exists	PKVVEATPEDGTA
YHL007C_T203	YHL007C	STE20	Repressed_.....tP....._No_Phenotype_Exists	TDIRRATPVSTPV
YPL032C_T452	YPL032C	SVL3	Repressed_.....tP....._No_Phenotype_Exists	EYKATGTPNLRDI
YDR407C_T375	YDR407C	TRS12	Repressed_.....tP....._No_Phenotype_Exists	STTASSTPRNSIS
YBR028C_T82	YBR028C	YPK3	Repressed_.....tP....._No_Phenotype_Exists	SKFPILTPPNTRR
YIL063C_T31	YIL063C	YRB2	Repressed_.....tP....._No_Phenotype_Exists	IDKLDGTPKRPRE
YOR227W_T215	YOR227W	HER1	Repressed_.....tP....._pde2_Repressed_Amplified	RQSKISTPTSTPT
YFR024C-A_T384	YFR024C-A	LSB3	Repressed_.....tP....._pde2_Repressed_Amplified	RISSASTPQTSQG
YLR138W_T876	YLR138W	NHA1	Repressed_.....tP....._pde2_Repressed_Amplified	LKKRTLTPAPPRG
YIL038C_T454	YIL038C	NOT3	Repressed_.....tP....._pde2_Repressed_Amplified	IGSALNTPKLSTS
YNL102W_T321	YNL102W	POL1	Repressed_.....tP....._pde2_Repressed_Amplified	IGIKGLTPSKSLQ
YHL007C_T203_T218	YHL007C	STE20	Repressed_.....tP....._pde2_Repressed_Amplified	KPSMTTTPRQINS
YHL007C_T203_T218	YHL007C	STE20	Repressed_.....tP....._pde2_Repressed_Amplified	TDIRRATPVSTPV
YPL070W_S172	YPL070W	MUK1	Repressed_...R.s......_hog1_Repressed_Defective	FGRSRSSSGNSLM
YDR293C_S1139	YDR293C	SSD1	Repressed_...R.s......_hog1_Repressed_Defective	PKSYRNSIKNKFR
YGL181W_S196	YGL181W	GTS1	Repressed_...R.s......_No_Phenotype_Exists	SSGSRYSRQLAEL
YOR140W_S599	YOR140W	SFL1	Repressed_...R.s......_No_Phenotype_Exists	KLTPRSSLNEDSL
YNL039W_S211	YNL039W	BDP1	Repressed_...R.s......_No_Phenotype_Exists	AGAHRISIVSKIS
YER155C_S1046	YER155C	BEM2	Repressed_...R.s......_No_Phenotype_Exists	NQKMRDSLDTTGR
YNL233W_S524	YNL233W	BNI4	Repressed_...R.s......_No_Phenotype_Exists	MNSQRRSLTDTLS
YBL097W_S245_S254	YBL097W	BRN1	Repressed_...R.s......_No_Phenotype_Exists	ELIERDSLVDDEN
YLR319C_S143	YLR319C	BUD6	Repressed_...R.s......_No_Phenotype_Exists	QQEHRISVKSHHQ
YBR023C_S29	YBR023C	CHS3	Repressed_...R.s......_No_Phenotype_Exists	LLRSRHSVGSGAP
YOR092W_S303	YOR092W	ECM3	Repressed_...R.s......_No_Phenotype_Exists	TTESRTSHVHNNR
YBR207W_S449	YBR207W	FTH1	Repressed_...R.s......_No_Phenotype_Exists	PDSQRRSKDSSVP
YGR196C_S372	YGR196C	FYV8	Repressed_...R.s......_No_Phenotype_Exists	ADINRQSKQLDTT
YML006C_S153	YML006C	GIS4	Repressed_...R.s......_No_Phenotype_Exists	NNNNRNSIPPPTI
YOR233W_S22	YOR233W	KIN4	Repressed_...R.s......_No_Phenotype_Exists	TDRDRHSLQRNNE
YFR024C-A_S380_S381	YFR024C-A	LSB3	Repressed_...R.s......_No_Phenotype_Exists	FSKSRISSASTPQ
YJL100W_S319	YJL100W	LSB6	Repressed_...R.s......_No_Phenotype_Exists	HSFHRKSSGEDIN
YGL197W_S770	YGL197W	MDS3	Repressed_...R.s......_No_Phenotype_Exists	GELLRSSISEAEH
YJL112W_S376	YJL112W	MDV1	Repressed_...R.s......_No_Phenotype_Exists	KKRHRKSFPTFQQ
YLR332W_S327	YLR332W	MID2	Repressed_...R.s......_No_Phenotype_Exists	DVRIRDSDSVLPN
YHR023W_S1217	YHR023W	MYO1	Repressed_...R.s......_No_Phenotype_Exists	ISSTRRSTSYSDD
YMR109W_S1027	YMR109W	MYO5	Repressed_...R.s......_No_Phenotype_Exists	KAATRRSVPNPAS
YML117W_S449	YML117W	NAB6	Repressed_...R.s......_No_Phenotype_Exists	VSSARSSVANIYE
YML117W_S464	YML117W	NAB6	Repressed_...R.s......_No_Phenotype_Exists	TSTHRLSVPSVTA
YIL107C_S656	YIL107C	PFK26	Repressed_...R.s......_No_Phenotype_Exists	PPSARSSFASDFL
YML123C_S316_S321	YML123C	PHO84	Repressed_...R.s......_No_Phenotype_Exists	NGLERASTAVESL
YIL105C_S158	YIL105C	SLM1	Repressed_...R.s......_No_Phenotype_Exists	LSRARSSLQRQRL
YDR293C_S293	YDR293C	SSD1	Repressed_...R.s......_No_Phenotype_Exists	PFRHRGSNSRDYN
YGR250C_S501	YGR250C	YGR250C	Repressed_...R.s......_No_Phenotype_Exists	FYPQRESFSEGRG
YER155C_S1054	YER155C	BEM2	Repressed_...R.s......_pde2_Repressed_Amplified	DTTGRLSKTLENM
YML117W_S148	YML117W	NAB6	Repressed_...R.s......_pde2_Repressed_Amplified	YRMGRNSFSRNNN
YDR432W_S379	YDR432W	NPL3	Repressed_...R.s......_pde2_Repressed_Amplified	YGPPRGSYGGSRG
YHL007C_S522	YHL007C	STE20	Repressed_...R.s......_pde2_Repressed_Amplified	TSPNRSSISRNAT
YML051W_S8	YML051W	GAL8	Repressed_..KR.s......_No_Phenotype_Exists	DYNKRSSVSTVPN
YBR059C_S1011	YBR059C	AKL1	Repressed_..KR.s......_No_Phenotype_Exists	TENKRHSTGHELS
YER016W_S148	YER016W	BIM1	Repressed_..KR.s......_No_Phenotype_Exists	TTAKRSSSTGTGS
YAL041W_S729	YAL041W	CDC24	Repressed_..KR.s......_No_Phenotype_Exists	SHMKRVSDVLPKR
YGR157W_S582	YGR157W	CHO2	Repressed_..KR.s......_No_Phenotype_Exists	GKTKRVSGVGKTL
YNL118C_S771	YNL118C	DCP2	Repressed_..KR.s......_No_Phenotype_Exists	MMLKRNSVSKPQN
YBR102C_S490	YBR102C	EXO84	Repressed_..KR.s......_No_Phenotype_Exists	NKNKRRSMGGSIT
YPL141C_S86	YPL141C	FRK1	Repressed_..KR.s......_No_Phenotype_Exists	KLIKRDSISNDYR
YDR507C_S382	YDR507C	GIN4	Repressed_..KR.s......_No_Phenotype_Exists	QVKKRQSISSVSV
YDR507C_S471	YDR507C	GIN4	Repressed_..KR.s......_No_Phenotype_Exists	SRNKRASVINVEK
YDR507C_S483_S486	YDR507C	GIN4	Repressed_..KR.s......_No_Phenotype_Exists	KNQKRASIFSTTK
YDR017C_S566	YDR017C	KCS1	Repressed_..KR.s......_No_Phenotype_Exists	FRRKRNSNTTTMG
YML117W_S881	YML117W	NAB6	Repressed_..KR.s......_No_Phenotype_Exists	KKVKRPSYNIRLS
YDL102W_S30	YDL102W	POL3	Repressed_..KR.s......_No_Phenotype_Exists	KKIKRQSIDHGVG
YBR130C_S343	YBR130C	SHE3	Repressed_..KR.s......_No_Phenotype_Exists	SNNKRRSFYTASP
YHL007C_S289	YHL007C	STE20	Repressed_..KR.s......_No_Phenotype_Exists	SSKKRKSGSNSGT
YKR010C_S527	YKR010C	TOF2	Repressed_..KR.s......_No_Phenotype_Exists	KVQKRNSITEPYY
YNL197C_S225	YNL197C	WHI3	Repressed_..KR.s......_No_Phenotype_Exists	SGMKRPSLLSQRS
YBL005W-B_S978	YBL005W-B	YBL005W-B	Repressed_..KR.s......_No_Phenotype_Exists	EDSKRVSKTNIRA
YLR271W_S28	YLR271W	YLR271W	Repressed_..KR.s......_No_Phenotype_Exists	KKSKRDSTNDETA
YML016C_S198	YML016C	PPZ1	Repressed_..R..s......_cdc14_Repressed_Amplified	SNSRPSSIRSGSV
YML072C_S1400_S1403	YML072C	TCB3	Repressed_..R..s......_cdc14_Repressed_Amplified	SNSRGHSRASSFA
YDR169C_S235	YDR169C	STB3	Repressed_..R..s......_cdc14_Repressed_Defective	NKSRNSSNNFGKS
YOR092W_S338	YOR092W	ECM3	Repressed_..R..s......_cdc14_Repressed_Defective	DLIREYSNVDQYG
YJL165C_S17	YJL165C	HAL5	Repressed_..R..s......_cdc14_Repressed_Defective	SLKRARSLSESIK
YBR133C_S718	YBR133C	HSL7	Repressed_..R..s......_cdc14_Repressed_Defective	AHNRHYSATTNQK
YNL297C_S564	YNL297C	MON2	Repressed_..R..s......_cdc14_Repressed_Defective	QHTRNISTSSVTT
YKR048C_S76	YKR048C	NAP1	Repressed_..R..s......_cdc14_Repressed_Defective	IQDRLGSLVGQDS
YJL076W_S317	YJL076W	NET1	Repressed_..R..s......_cdc14_Repressed_Defective	TGQRVVSEHAHKN
YBR130C_S372_S377	YBR130C	SHE3	Repressed_..R..s......_cdc14_Repressed_Defective	GVKRTASVRKPSS
YKR092C_S394	YKR092C	SRP4	Repressed_..R..s......_cdc14_Repressed_Defective	GSYRGGSITLESG
YFL002W-A_S1019	YFL002W-A	YFL002W-A	Repressed_..R..s......_cdc14_Repressed_Defective	TSPRHSSTFTARN
YOL036W_S481	YOL036W	YOL036W	Repressed_..R..s......_cdc14_Repressed_Defective	LPRRQLSCSKLYS
YBL103C_S246	YBL103C	RTG3	Repressed_..R..s......_hog1_Repressed_Defective	SSFRHGSINTPRT
YBL085W_S578	YBL085W	BOI1	Repressed_..R..s......_hog1_Repressed_Defective	GHSRDASLSEMKK
YBR133C_S718	YBR133C	HSL7	Repressed_..R..s......_hog1_Repressed_Defective	AHNRHYSATTNQK
YPR072W_S256	YPR072W	NOT5	Repressed_..R..s......_hog1_Repressed_Defective	APQRDVSISDRAT
YDR379W_S497	YDR379W	RGA2	Repressed_..R..s......_hog1_Repressed_Defective	PVSRGQSDSTIYN
YBL103C_S246_T249	YBL103C	RTG3	Repressed_..R..s......_No_Phenotype_Exists	SSFRHGSINTPRT
YOR140W_S208	YOR140W	SFL1	Repressed_..R..s......_No_Phenotype_Exists	IKRRASSRNNSSI
YBR059C_S518	YBR059C	AKL1	Repressed_..R..s......_No_Phenotype_Exists	LPQRQKSTSSYSS
YML035C_S138	YML035C	AMD1	Repressed_..R..s......_No_Phenotype_Exists	GKPRTLSASAQHI
YPR185W_S280	YPR185W	ATG13	Repressed_..R..s......_No_Phenotype_Exists	FSARHASVSHNSQ
YNL039W_S178	YNL039W	BDP1	Repressed_..R..s......_No_Phenotype_Exists	KKIRLGSITENDM
YER155C_S1016	YER155C	BEM2	Repressed_..R..s......_No_Phenotype_Exists	GKSRPASMVIETP
YGR217W_S122	YGR217W	CCH1	Repressed_..R..s......_No_Phenotype_Exists	SSRRNVSPSTKSA
YAL041W_S681	YAL041W	CDC24	Repressed_..R..s......_No_Phenotype_Exists	FKARHHSSTSTTS
YAL041W_S739	YAL041W	CDC24	Repressed_..R..s......_No_Phenotype_Exists	PKRRTTSSSFESE
YBR023C_S40	YBR023C	CHS3	Repressed_..R..s......_No_Phenotype_Exists	APHRQGSLVRPER
YNL298W_S26	YNL298W	CLA4	Repressed_..R..s......_No_Phenotype_Exists	PAPRPPSSNSQGR
YPL265W_S69	YPL265W	DIP5	Repressed_..R..s......_No_Phenotype_Exists	PSARDDSFAVPDG
YMR126C_S295	YMR126C	DLT1	Repressed_..R..s......_No_Phenotype_Exists	HLVRESSISTVAR
YBL101C_S960	YBL101C	ECM21	Repressed_..R..s......_No_Phenotype_Exists	NLSRTTSVSGPSG
YLL029W_S14	YLL029W	FRA1	Repressed_..R..s......_No_Phenotype_Exists	SDGRAHSISHVPG
YDR122W_S677	YDR122W	KIN1	Repressed_..R..s......_No_Phenotype_Exists	THSRAVSDFVPGF
YDR439W_S122	YDR439W	LRS4	Repressed_..R..s......_No_Phenotype_Exists	NKERTPSTGRDEQ
YFR024C-A_S380_S381	YFR024C-A	LSB3	Repressed_..R..s......_No_Phenotype_Exists	SKSRISSASTPQT
YFR024C-A_S381_T384	YFR024C-A	LSB3	Repressed_..R..s......_No_Phenotype_Exists	SKSRISSASTPQT
YPR070W_S404	YPR070W	MED1	Repressed_..R..s......_No_Phenotype_Exists	RSNRHGSVVEASR
YNL076W_S264	YNL076W	MKS1	Repressed_..R..s......_No_Phenotype_Exists	LFGRPRSYKNDQN
YLR219W_S155	YLR219W	MSC3	Repressed_..R..s......_No_Phenotype_Exists	NDSRANSITVKTT
YMR109W_S992	YMR109W	MYO5	Repressed_..R..s......_No_Phenotype_Exists	ATRRPVSIAAAQH
YIL038C_S450_T454	YIL038C	NOT3	Repressed_..R..s......_No_Phenotype_Exists	ANSRIGSALNTPK
YDL167C_S634	YDL167C	NRP1	Repressed_..R..s......_No_Phenotype_Exists	PASRTPSNNNISV
YDL019C_S503	YDL019C	OSH2	Repressed_..R..s......_No_Phenotype_Exists	ALQRVRSSNTLKS
YDR348C_S416	YDR348C	PAL1	Repressed_..R..s......_No_Phenotype_Exists	GVRRNLSLSRDNY
YPL058C_S52	YPL058C	PDR12	Repressed_..R..s......_No_Phenotype_Exists	QLSRHLSNILSNE
YPL058C_S52_S56	YPL058C	PDR12	Repressed_..R..s......_No_Phenotype_Exists	QLSRHLSNILSNE
YDR466W_S696	YDR466W	PKH3	Repressed_..R..s......_No_Phenotype_Exists	RKERPLSIGNNVT
YDR436W_S203	YDR436W	PPZ2	Repressed_..R..s......_No_Phenotype_Exists	PLRRHNSLQPEKG
YGR170W_S1108	YGR170W	PSD2	Repressed_..R..s......_No_Phenotype_Exists	RIKRTISVSDENA
YML017W_S401	YML017W	PSP2	Repressed_..R..s......_No_Phenotype_Exists	NVEREHSMSRTKY
YML017W_S578	YML017W	PSP2	Repressed_..R..s......_No_Phenotype_Exists	RGGRGSSGNYSNY
YKR090W_S43	YKR090W	PXL1	Repressed_..R..s......_No_Phenotype_Exists	SSQRNASTGSLQA
YDR351W_S216	YDR351W	SBE2	Repressed_..R..s......_No_Phenotype_Exists	IPSRQNSVSTPKL
YDL195W_S992	YDL195W	SEC31	Repressed_..R..s......_No_Phenotype_Exists	KNSRVPSLVATSE
YBR130C_S372	YBR130C	SHE3	Repressed_..R..s......_No_Phenotype_Exists	GVKRTASVRKPSS
YDR422C_S33	YDR422C	SIP1	Repressed_..R..s......_No_Phenotype_Exists	NKDRQGSITSQLF
YMR140W_S50	YMR140W	SIP5	Repressed_..R..s......_No_Phenotype_Exists	RTRRTTSLVNNIL
YNL243W_S284	YNL243W	SLA2	Repressed_..R..s......_No_Phenotype_Exists	FKKREPSVTPART
YIL105C_S157	YIL105C	SLM1	Repressed_..R..s......_No_Phenotype_Exists	ILSRARSSLQRQR
YNL224C_S334	YNL224C	SQS1	Repressed_..R..s......_No_Phenotype_Exists	VGQRHNSRADNNL
YIL047C_S172	YIL047C	SYG1	Repressed_..R..s......_No_Phenotype_Exists	SDSRVNSIDSDSR
YML072C_S1400_S1403_S1404	YML072C	TCB3	Repressed_..R..s......_No_Phenotype_Exists	GHSRASSFARTLA
YML072C_S1400_S1403_S1404	YML072C	TCB3	Repressed_..R..s......_No_Phenotype_Exists	SNSRGHSRASSFA
YDR429C_S177	YDR429C	TIF35	Repressed_..R..s......_No_Phenotype_Exists	AGARDPSSDAYRD
YNL088W_S1392	YNL088W	TOP2	Repressed_..R..s......_No_Phenotype_Exists	RSSRAASVPKKSY
YLR425W_S789	YLR425W	TUS1	Repressed_..R..s......_No_Phenotype_Exists	QPLRNYSQKEHKS
YKL010C_S136	YKL010C	UFD4	Repressed_..R..s......_No_Phenotype_Exists	EQRRQTSEGLGQH
YLR360W_S171	YLR360W	VPS38	Repressed_..R..s......_No_Phenotype_Exists	SHKRNISQVKIKF
YOR069W_S175	YOR069W	VPS5	Repressed_..R..s......_No_Phenotype_Exists	NSKRNHSLKAKRT
YER123W_S404	YER123W	YCK3	Repressed_..R..s......_No_Phenotype_Exists	SKSRISSNPQSFT
YEL043W_S895	YEL043W	YEL043W	Repressed_..R..s......_No_Phenotype_Exists	SHKRNQSNSSISS
YMR124W_S348	YMR124W	YMR124W	Repressed_..R..s......_No_Phenotype_Exists	QQPRTLSLTNGPR
YNL095C_S374	YNL095C	YNL095C	Repressed_..R..s......_No_Phenotype_Exists	HLIREYSNVDQYG
YBL103C_S246	YBL103C	RTG3	Repressed_..R..s......_pde2_Repressed_Amplified	SSFRHGSINTPRT
YDR169C_S235	YDR169C	STB3	Repressed_..R..s......_pde2_Repressed_Amplified	NKSRNSSNNFGKS
YBL085W_S578	YBL085W	BOI1	Repressed_..R..s......_pde2_Repressed_Amplified	GHSRDASLSEMKK
YDR507C_S805	YDR507C	GIN4	Repressed_..R..s......_pde2_Repressed_Amplified	RKSRHFSESNKRL
YOL081W_S433	YOL081W	IRA2	Repressed_..R..s......_pde2_Repressed_Amplified	SLSRQLSHHQSYI
YNL265C_S244	YNL265C	IST1	Repressed_..R..s......_pde2_Repressed_Amplified	KKPRQNSENIKNE
YKR048C_S76	YKR048C	NAP1	Repressed_..R..s......_pde2_Repressed_Amplified	IQDRLGSLVGQDS
YIL038C_S450	YIL038C	NOT3	Repressed_..R..s......_pde2_Repressed_Amplified	ANSRIGSALNTPK
YBR130C_S372_S377	YBR130C	SHE3	Repressed_..R..s......_pde2_Repressed_Amplified	GVKRTASVRKPSS
YCL032W_S211	YCL032W	STE50	Repressed_..R..s......_pde2_Repressed_Amplified	TVFRQPSLSHSKS
YLR257W_S121	YLR257W	YLR257W	Repressed_..R..s......_pde2_Repressed_Amplified	KKQRNKSINSESF
YMR212C_T231	YMR212C	EFR3	Repressed_..R..t......_cdc14_Repressed_Amplified	RLSRTQTRTIGLD
YOL070C_T373	YOL070C	NBA1	Repressed_..R..t......_cdc14_Repressed_Amplified	NLKRDDTLKAIHD
YOR153W_T51_S54	YOR153W	PDR5	Repressed_..R..t......_cdc14_Repressed_Amplified	KLARTLTAQSMQN
YLR192C_T223	YLR192C	HCR1	Repressed_..R..t......_cdc14_Repressed_Defective	ARVRGGTATGGAG
YJL134W_T16_S18	YJL134W	LCB3	Repressed_..R..t......_cdc14_Repressed_Defective	IRKRARTLSNPND
YOR153W_T51	YOR153W	PDR5	Repressed_..R..t......_cdc14_Repressed_Defective	KLARTLTAQSMQN
YMR231W_T608	YMR231W	PEP5	Repressed_..R..t......_cdc14_Repressed_Defective	DLDRRDTTGDFSE
YBR276C_T642	YBR276C	PPS1	Repressed_..R..t......_cdc14_Repressed_Defective	RPHRAITMTNTNE
YJL020C_T895	YJL020C	BBC1	Repressed_..R..t......_No_Phenotype_Exists	SIRRSTTHDVGEI
YJR076C_T327	YJR076C	CDC11	Repressed_..R..t......_No_Phenotype_Exists	TTTRRNTNPFKQS
YNL192W_T373	YNL192W	CHS1	Repressed_..R..t......_No_Phenotype_Exists	ALKRSGTEIRKFK
YML113W_T39	YML113W	DAT1	Repressed_..R..t......_No_Phenotype_Exists	RRRRQDTGGKETD
YJL201W_T410	YJL201W	ECM25	Repressed_..R..t......_No_Phenotype_Exists	SPQRSVTSPTYTP
YOR092W_T381	YOR092W	ECM3	Repressed_..R..t......_No_Phenotype_Exists	TLQRVKTSNLTRI
YDL161W_T160	YDL161W	ENT1	Repressed_..R..t......_No_Phenotype_Exists	GRRRRGTGRSDEN
YDR475C_T662	YDR475C	JIP4	Repressed_..R..t......_No_Phenotype_Exists	ELKRVITGGAPPR
YML123C_T317	YML123C	PHO84	Repressed_..R..t......_No_Phenotype_Exists	GLERASTAVESLD
YML123C_T317_S321	YML123C	PHO84	Repressed_..R..t......_No_Phenotype_Exists	GLERASTAVESLD
YIL095W_T537	YIL095W	PRK1	Repressed_..R..t......_No_Phenotype_Exists	IKSRQNTGDSIRS
YNL096C_T117	YNL096C	RPS7B	Repressed_..R..t......_No_Phenotype_Exists	KRPRSRTLTAVHD
YGR197C_T91	YGR197C	SNG1	Repressed_..R..t......_No_Phenotype_Exists	PLARIQTGLFSPR
YNL189W_T38	YNL189W	SRP1	Repressed_..R..t......_No_Phenotype_Exists	LRRRRDTQQVELR
YPR156C_T107_S110	YPR156C	TPO3	Repressed_..R..t......_No_Phenotype_Exists	SIGRTSTAISRTR
YJR124C_T241	YJR124C	YJR124C	Repressed_..R..t......_No_Phenotype_Exists	PLMRQATHPEERS
YLR177W_T235	YLR177W	YLR177W	Repressed_..R..t......_No_Phenotype_Exists	FNARRNTQPVLNL
YMR219W_T1360	YMR219W	ESC1	Repressed_..R..t......_pde2_Repressed_Amplified	SRERDLTFEKSVN
YLR305C_T470	YLR305C	STT4	Repressed_..R..t......_pde2_Repressed_Amplified	LRERQLTITSGKN
YEL043W_T154	YEL043W	YEL043W	Repressed_..R..t......_pde2_Repressed_Amplified	RKWRRNTITSSTA
YBL054W_S298	YBL054W	TOD6	Repressed_..RK.s......_cdc14_Repressed_Amplified	TKTRKNSHSVISS
YBL058W_S106	YBL058W	SHP1	Repressed_..RK.s......_cdc14_Repressed_Amplified	YLKRKGSTSPEPT
YHR082C_S416	YHR082C	KSP1	Repressed_..RK.s......_cdc14_Repressed_Defective	VNERKRSDVSQNQ
YKL008C_S24	YKL008C	LAC1	Repressed_..RK.s......_cdc14_Repressed_Defective	RPRRKSSIGKIDL
YER132C_S1715	YER132C	PMD1	Repressed_..RK.s......_cdc14_Repressed_Defective	NTGRKESEGHCED
YKL181W_S218	YKL181W	PRS1	Repressed_..RK.s......_cdc14_Repressed_Defective	LKLRKQSMLRKNR
YNL098C_S214	YNL098C	RAS2	Repressed_..RK.s......_cdc14_Repressed_Defective	GGHRKMSNAANGK
YBR130C_S372_S377	YBR130C	SHE3	Repressed_..RK.s......_cdc14_Repressed_Defective	ASVRKPSSSSSKT
YDR293C_S151	YDR293C	SSD1	Repressed_..RK.s......_cdc14_Repressed_Defective	NSHRKTSSQSSIY
YDR145W_S286	YDR145W	TAF12	Repressed_..RK.s......_cdc14_Repressed_Defective	QNQRKISSSNSTE
YHR097C_S288	YHR097C	YHR097C	Repressed_..RK.s......_cdc14_Repressed_Defective	ESRRKNSIARKKS
YER114C_S373	YER114C	BOI2	Repressed_..RK.s......_hog1_Repressed_Defective	GHVRKTSQSLEDL
YIL129C_S1144	YIL129C	TAO3	Repressed_..RK.s......_hog1_Repressed_Defective	QHGRKKSQQIFTV
YJL084C_S166	YJL084C	ALY2	Repressed_..RK.s......_No_Phenotype_Exists	ITSRKNSISGLSS
YBL085W_S644	YBL085W	BOI1	Repressed_..RK.s......_No_Phenotype_Exists	SHSRKHSLVTSPL
YLR310C_S135	YLR310C	CDC25	Repressed_..RK.s......_No_Phenotype_Exists	SHLRKHSHPMKKY
YNL298W_S301	YNL298W	CLA4	Repressed_..RK.s......_No_Phenotype_Exists	VSQRKTSQPPNTK
YFR019W_S749	YFR019W	FAB1	Repressed_..RK.s......_No_Phenotype_Exists	LTDRKFSNSSGSN
YDR508C_S124_T127	YDR508C	GNP1	Repressed_..RK.s......_No_Phenotype_Exists	ELNRKSSYITVDG
YBR086C_S638	YBR086C	IST2	Repressed_..RK.s......_No_Phenotype_Exists	LVQRKGSANEKLH
YKL008C_S23_S24	YKL008C	LAC1	Repressed_..RK.s......_No_Phenotype_Exists	RPRRKSSIGKIDL
YDR005C_S209_S210	YDR005C	MAF1	Repressed_..RK.s......_No_Phenotype_Exists	NKRRKSSINERPS
YDR005C_S210	YDR005C	MAF1	Repressed_..RK.s......_No_Phenotype_Exists	NKRRKSSINERPS
YNL074C_S74	YNL074C	MLF3	Repressed_..RK.s......_No_Phenotype_Exists	PSLRKNSNNVSSP
YAR002W_S214	YAR002W	NUP6	Repressed_..RK.s......_No_Phenotype_Exists	IGSRKYSFNYSSL
YIL107C_S667	YIL107C	PFK26	Repressed_..RK.s......_No_Phenotype_Exists	FLSRKRSNPTSAS
YDR505C_S520	YDR505C	PSP1	Repressed_..RK.s......_No_Phenotype_Exists	KNRRKGSFTTELS
YBL091C-A_S136	YBL091C-A	SCS22	Repressed_..RK.s......_No_Phenotype_Exists	LPKRKPSGNHDAE
YPL085W_S1961	YPL085W	SEC16	Repressed_..RK.s......_No_Phenotype_Exists	PTIRKASTNQYRA
YPL085W_S678	YPL085W	SEC16	Repressed_..RK.s......_No_Phenotype_Exists	PQSRKGSNNSNRP
YDR006C_S258	YDR006C	SOK1	Repressed_..RK.s......_No_Phenotype_Exists	SSLRKLSSHNQYY
YCR073W-A_S42	YCR073W-A	SOL2	Repressed_..RK.s......_No_Phenotype_Exists	KNERKHSVPNISM
YDR293C_S151_S152	YDR293C	SSD1	Repressed_..RK.s......_No_Phenotype_Exists	NSHRKTSSQSSIY
YOR219C_S13	YOR219C	STE13	Repressed_..RK.s......_No_Phenotype_Exists	SHKRKNSHLFPQR
YPL032C_S545_S551	YPL032C	SVL3	Repressed_..RK.s......_No_Phenotype_Exists	SIPRKPSFPQLQQ
YPL032C_S551	YPL032C	SVL3	Repressed_..RK.s......_No_Phenotype_Exists	SIPRKPSFPQLQQ
YKL166C_S15	YKL166C	TPK3	Repressed_..RK.s......_No_Phenotype_Exists	NEIRKLSITAKTE
YGR090W_S10	YGR090W	UTP22	Repressed_..RK.s......_No_Phenotype_Exists	SVKRKASETSDQN
YJR049C_S58	YJR049C	UTR1	Repressed_..RK.s......_No_Phenotype_Exists	EMLRKISSESSSR
YLR410W_S176	YLR410W	VIP1	Repressed_..RK.s......_No_Phenotype_Exists	ASSRKSSTSHPKP
YJL020C_S565	YJL020C	BBC1	Repressed_..RK.s......_pde2_Repressed_Amplified	DGLRKHSMVEQAF
YML016C_S250	YML016C	PPZ1	Repressed_..RK.s......_pde2_Repressed_Amplified	LHSRKSSFGSDGN
YKL181W_S218	YKL181W	PRS1	Repressed_..RK.s......_pde2_Repressed_Amplified	LKLRKQSMLRKNR
YNL098C_S214	YNL098C	RAS2	Repressed_..RK.s......_pde2_Repressed_Amplified	GGHRKMSNAANGK
YBR130C_S372_S377	YBR130C	SHE3	Repressed_..RK.s......_pde2_Repressed_Amplified	ASVRKPSSSSSKT
YHR097C_S288	YHR097C	YHR097C	Repressed_..RK.s......_pde2_Repressed_Amplified	ESRRKNSIARKKS
YER088C_S313	YER088C	DOT6	Repressed_..RR.s......_cdc14_Repressed_Defective	SKSRRGSLANWSR
YGL021W_S303	YGL021W	ALK1	Repressed_..RR.s......_cdc14_Repressed_Defective	AVNRRDSMTPVEP
YER155C_S1810_S1813	YER155C	BEM2	Repressed_..RR.s......_cdc14_Repressed_Defective	ARNRRDSRASFST
YOR070C_S87	YOR070C	GYP1	Repressed_..RR.s......_cdc14_Repressed_Defective	ASTRRTSNSYSPL
YKL101W_S1284_S1287	YKL101W	HSL1	Repressed_..RR.s......_cdc14_Repressed_Defective	YSKRRPSEESVNP
YLR096W_S663	YLR096W	KIN2	Repressed_..RR.s......_cdc14_Repressed_Defective	GIFRRISQSGQSQ
YHR082C_S591	YHR082C	KSP1	Repressed_..RR.s......_cdc14_Repressed_Defective	NKYRRPSSSSYTG
YLR371W_S396	YLR371W	ROM2	Repressed_..RR.s......_cdc14_Repressed_Defective	SSPRRSSMTPLSA
YOR008C_S353	YOR008C	SLG1	Repressed_..RR.s......_cdc14_Repressed_Defective	DDSRRISNGTFIN
YNR031C_S118	YNR031C	SSK2	Repressed_..RR.s......_cdc14_Repressed_Defective	RSSRRPSNIGLPL
YGR008C_S69	YGR008C	STF2	Repressed_..RR.s......_cdc14_Repressed_Defective	KKDRRGSNLQSHE
YIL135C_S159	YIL135C	VHS2	Repressed_..RR.s......_cdc14_Repressed_Defective	VYSRRPSTIGLDR
YNL027W_S410	YNL027W	CRZ1	Repressed_..RR.s......_hog1_Repressed_Defective	KSRRRSSQTSNNS
YER088C_S313	YER088C	DOT6	Repressed_..RR.s......_hog1_Repressed_Defective	SKSRRGSLANWSR
YKL185W_S474	YKL185W	ASH1	Repressed_..RR.s......_No_Phenotype_Exists	QSPRRSSNSSITK
YER088C_S322	YER088C	DOT6	Repressed_..RR.s......_No_Phenotype_Exists	NWSRRSSFNVSSN
YMR037C_S582	YMR037C	MSN2	Repressed_..RR.s......_No_Phenotype_Exists	SLRRRKSAVPLMG
YMR037C_S620	YMR037C	MSN2	Repressed_..RR.s......_No_Phenotype_Exists	TKERRPSYRRKSM
YMR037C_S633	YMR037C	MSN2	Repressed_..RR.s......_No_Phenotype_Exists	TPSRRSSVVIEST
YFR034C_S243	YFR034C	PHO4	Repressed_..RR.s......_No_Phenotype_Exists	LSKRRSSGALVDD
YNL167C_S380	YNL167C	SKO1	Repressed_..RR.s......_No_Phenotype_Exists	KRKRRMSSTSSTS
YDR207C_S645	YDR207C	UME6	Repressed_..RR.s......_No_Phenotype_Exists	RIDRRLSAPEQQQ
YJL084C_S838	YJL084C	ALY2	Repressed_..RR.s......_No_Phenotype_Exists	SLNRRESVQDNLP
YJR001W_S115	YJR001W	AVT1	Repressed_..RR.s......_No_Phenotype_Exists	LDGRRLSVTLNNA
YJL020C_S647	YJL020C	BBC1	Repressed_..RR.s......_No_Phenotype_Exists	GENRRKSINEYHD
YER114C_S630	YER114C	BOI2	Repressed_..RR.s......_No_Phenotype_Exists	SDSRRNSSLKRSS
YLR319C_S347	YLR319C	BUD6	Repressed_..RR.s......_No_Phenotype_Exists	ASPRRLSSVVTTS
YKL088W_S42	YKL088W	CAB3	Repressed_..RR.s......_No_Phenotype_Exists	NKERRKSIHDESN
YJL005W_S60	YJL005W	CYR1	Repressed_..RR.s......_No_Phenotype_Exists	HKSRRNSAYSYYS
YLL018C_S546	YLL018C	DPS1	Repressed_..RR.s......_No_Phenotype_Exists	KNIRRASLFPRDP
YMR219W_S74	YMR219W	ESC1	Repressed_..RR.s......_No_Phenotype_Exists	ISSRRSSHIHNKS
YLL029W_S56	YLL029W	FRA1	Repressed_..RR.s......_No_Phenotype_Exists	RQGRRASLFLRQL
YOR324C_S228	YOR324C	FRT1	Repressed_..RR.s......_No_Phenotype_Exists	SSQRRSSAGSFDY
YCL011C_S24	YCL011C	GBP2	Repressed_..RR.s......_No_Phenotype_Exists	PVRRRLSDDRDRY
YLR259C_S141	YLR259C	HSP6	Repressed_..RR.s......_No_Phenotype_Exists	MDLRRGSQVAVEK
YBR157C_S94	YBR157C	ICS2	Repressed_..RR.s......_No_Phenotype_Exists	VKTRRNSSICPRK
YJL146W_S148	YJL146W	IDS2	Repressed_..RR.s......_No_Phenotype_Exists	LTTRRSSIQDVQW
YOL081W_S1018_S1021	YOL081W	IRA2	Repressed_..RR.s......_No_Phenotype_Exists	IRTRRYSDESLGK
YHR082C_S827	YHR082C	KSP1	Repressed_..RR.s......_No_Phenotype_Exists	EQERRLSMEQKFK
YKL008C_S23	YKL008C	LAC1	Repressed_..RR.s......_No_Phenotype_Exists	SRPRRKSSIGKID
YKL008C_S23_S24	YKL008C	LAC1	Repressed_..RR.s......_No_Phenotype_Exists	SRPRRKSSIGKID
YHL003C_S23	YHL003C	LAG1	Repressed_..RR.s......_No_Phenotype_Exists	KTRRRNSSVGKID
YHL003C_S23_S24	YHL003C	LAG1	Repressed_..RR.s......_No_Phenotype_Exists	KTRRRNSSVGKID
YDR005C_S177	YDR005C	MAF1	Repressed_..RR.s......_No_Phenotype_Exists	ERIRRRSSSSISS
YDR005C_S177_S178	YDR005C	MAF1	Repressed_..RR.s......_No_Phenotype_Exists	ERIRRRSSSSISS
YDR005C_S177_S178	YDR005C	MAF1	Repressed_..RR.s......_No_Phenotype_Exists	RIRRRSSSSISSF
YDR005C_S209_S210	YDR005C	MAF1	Repressed_..RR.s......_No_Phenotype_Exists	VNKRRKSSINERP
YDR005C_S90	YDR005C	MAF1	Repressed_..RR.s......_No_Phenotype_Exists	YSNRRDSNSFWEQ
YGL197W_S781	YGL197W	MDS3	Repressed_..RR.s......_No_Phenotype_Exists	EHQRRASHPLTSS
YJL042W_S309	YJL042W	MHP1	Repressed_..RR.s......_No_Phenotype_Exists	KKNRRASFSLHND
YNL076W_S518	YNL076W	MKS1	Repressed_..RR.s......_No_Phenotype_Exists	RFSRRQSMDIPSK
YLR190W_S76	YLR190W	MMR1	Repressed_..RR.s......_No_Phenotype_Exists	SKQRRGSDTMRSV
YKL064W_S582	YKL064W	MNR2	Repressed_..RR.s......_No_Phenotype_Exists	SISRRKSQAYGAT
YLR219W_S80	YLR219W	MSC3	Repressed_..RR.s......_No_Phenotype_Exists	SPGRRLSTSSAAP
YOR156C_S674	YOR156C	NFI1	Repressed_..RR.s......_No_Phenotype_Exists	IRKRRHSNVSIYI
YDL105W_S13	YDL105W	NSE4	Repressed_..RR.s......_No_Phenotype_Exists	SRKRRNSTVTEPD
YDR001C_S83	YDR001C	NTH1	Repressed_..RR.s......_No_Phenotype_Exists	QQTRRGSEDDTYS
YBR001C_S112	YBR001C	NTH2	Repressed_..RR.s......_No_Phenotype_Exists	TLKRRGSEDDSFL
YPR091C_S669	YPR091C	NVJ2	Repressed_..RR.s......_No_Phenotype_Exists	PVPRRPSQPLNTL
YCR077C_S456	YCR077C	PAT1	Repressed_..RR.s......_No_Phenotype_Exists	SKQRRRSSYAFNN
YCR077C_S456_S457	YCR077C	PAT1	Repressed_..RR.s......_No_Phenotype_Exists	KQRRRSSYAFNNG
YCR077C_S456_S457	YCR077C	PAT1	Repressed_..RR.s......_No_Phenotype_Exists	SKQRRRSSYAFNN
YCR077C_S456_T467	YCR077C	PAT1	Repressed_..RR.s......_No_Phenotype_Exists	SKQRRRSSYAFNN
YCR077C_S457	YCR077C	PAT1	Repressed_..RR.s......_No_Phenotype_Exists	KQRRRSSYAFNNG
YER132C_S838	YER132C	PMD1	Repressed_..RR.s......_No_Phenotype_Exists	SSIRRASHPLQSY
YER132C_S989	YER132C	PMD1	Repressed_..RR.s......_No_Phenotype_Exists	SDARRISNSSLLR
YDR436W_S111	YDR436W	PPZ2	Repressed_..RR.s......_No_Phenotype_Exists	SSSRRLSSSSRRS
YAL017W_S185	YAL017W	PSK1	Repressed_..RR.s......_No_Phenotype_Exists	FAGRRSSLPRTSA
YDL189W_S435	YDL189W	RBS1	Repressed_..RR.s......_No_Phenotype_Exists	EGIRRASVEGSPS
YOR018W_S617	YOR018W	ROD1	Repressed_..RR.s......_No_Phenotype_Exists	HLSRRNSYSRQTS
YLR371W_S76	YLR371W	ROM2	Repressed_..RR.s......_No_Phenotype_Exists	AKQRRRSGVEAAI
YIL074C_S43	YIL074C	SER33	Repressed_..RR.s......_No_Phenotype_Exists	TLPRRVSITKQPK
YCL010C_S139	YCL010C	SGF29	Repressed_..RR.s......_No_Phenotype_Exists	YKPRRGSADGEWI
YDR422C_S51_T53	YDR422C	SIP1	Repressed_..RR.s......_No_Phenotype_Exists	THKRRASHTSEHN
YDR227W_S953	YDR227W	SIR4	Repressed_..RR.s......_No_Phenotype_Exists	KSNRRVSHSDTNS
YKR031C_S106	YKR031C	SPO14	Repressed_..RR.s......_No_Phenotype_Exists	HDPRRGSDEENMH
YPR032W_S602	YPR032W	SRO7	Repressed_..RR.s......_No_Phenotype_Exists	MNFRRFSLNNTNG
YDR293C_S164	YDR293C	SSD1	Repressed_..RR.s......_No_Phenotype_Exists	GHSRRHSLGLNEA
YDR293C_S503	YDR293C	SSD1	Repressed_..RR.s......_No_Phenotype_Exists	GVRRRSSLKQRPT
YLR045C_S813	YLR045C	STU2	Repressed_..RR.s......_No_Phenotype_Exists	NYERRSSESIGDL
YIL047C_S859	YIL047C	SYG1	Repressed_..RR.s......_No_Phenotype_Exists	GTFRRRSSVFENI
YIL047C_S859_S860	YIL047C	SYG1	Repressed_..RR.s......_No_Phenotype_Exists	GTFRRRSSVFENI
YIL047C_S859_S860	YIL047C	SYG1	Repressed_..RR.s......_No_Phenotype_Exists	TFRRRSSVFENIS
YHR009C_S306	YHR009C	TDA3	Repressed_..RR.s......_No_Phenotype_Exists	VKNRRNSRGHAEN
YOR352W_S131	YOR352W	TFB6	Repressed_..RR.s......_No_Phenotype_Exists	SHPRRLSMSQQSK
YHR117W_S55	YHR117W	TOM71	Repressed_..RR.s......_No_Phenotype_Exists	KDNRRQSEAFAGQ
YER093C_S19	YER093C	TSC11	Repressed_..RR.s......_No_Phenotype_Exists	LSSRRRSVTNTTP
YJR049C_S67	YJR049C	UTR1	Repressed_..RR.s......_No_Phenotype_Exists	SSSRRSSLLNKDS
YBR235W_S34	YBR235W	VHC1	Repressed_..RR.s......_No_Phenotype_Exists	LSARRISQTYFNY
YLR410W_S1121	YLR410W	VIP1	Repressed_..RR.s......_No_Phenotype_Exists	RKTRRKSVSVEKL
YFL004W_S583	YFL004W	VTC2	Repressed_..RR.s......_No_Phenotype_Exists	DGMRRLSNLKEPQ
YPL019C_S589	YPL019C	VTC3	Repressed_..RR.s......_No_Phenotype_Exists	DNMRRLSKISVPD
YPL019C_S589_S592	YPL019C	VTC3	Repressed_..RR.s......_No_Phenotype_Exists	DNMRRLSKISVPD
YBR225W_S109	YBR225W	YBR225W	Repressed_..RR.s......_No_Phenotype_Exists	NSSRRSSDSAASS
YCR023C_S313	YCR023C	YCR023C	Repressed_..RR.s......_No_Phenotype_Exists	ILTRRQSVGLIRT
YFL042C_S140	YFL042C	YFL042C	Repressed_..RR.s......_No_Phenotype_Exists	RSSRRISNATIAE
YOR093C_S90	YOR093C	YOR093C	Repressed_..RR.s......_No_Phenotype_Exists	SIDRRHSIYRVTT
YBR028C_S90	YBR028C	YPK3	Repressed_..RR.s......_No_Phenotype_Exists	PNTRRFSITGSDA
YLL015W_S931_T934	YLL015W	BPT1	Repressed_..RR.s......_pde2_Repressed_Amplified	ANSRRASLATLRP
YKL140W_S521	YKL140W	TGL1	Repressed_..RR.s......_pde2_Repressed_Amplified	EQQRRLSAYLESS
YGR278W_S540	YGR278W	CWC22	Repressed_..RS.s......_cdc14_Repressed_Defective	ENSRSRSPFTVET
YOR204W_S539_S543	YOR204W	DED1	Repressed_..RS.s......_cdc14_Repressed_Defective	PGSRSNSRRGGFG
YHL023C_S458	YHL023C	NPR3	Repressed_..RS.s......_cdc14_Repressed_Defective	RSKRSSSTTTNIS
YPR095C_S425	YPR095C	SYT1	Repressed_..RS.s......_cdc14_Repressed_Defective	VNLRSSSLSSSRQ
YML029W_S376_S379	YML029W	USA1	Repressed_..RS.s......_cdc14_Repressed_Defective	PDTRSQSPVSFAP
YLR257W_S242	YLR257W	YLR257W	Repressed_..RS.s......_cdc14_Repressed_Defective	SLSRSISRGPTKN
YBL085W_S626	YBL085W	BOI1	Repressed_..RS.s......_hog1_Repressed_Defective	SHSRSQSNSYSHA
YEL046C_S369	YEL046C	GLY1	Repressed_..RS.s......_hog1_Repressed_Defective	QIYRSESTEVDVD
YJL128C_S68_S83	YJL128C	PBS2	Repressed_..RS.s......_hog1_Repressed_Defective	ALKRSASVGSNQS
YDR379W_S586	YDR379W	RGA2	Repressed_..RS.s......_hog1_Repressed_Defective	AHHRSSSLQTSRS
YDR006C_S245	YDR006C	SOK1	Repressed_..RS.s......_hog1_Repressed_Defective	KKMRSHSVPTILH
YIL129C_S986	YIL129C	TAO3	Repressed_..RS.s......_hog1_Repressed_Defective	GHSRSSSHFAADR
YER088C_S247	YER088C	DOT6	Repressed_..RS.s......_No_Phenotype_Exists	LKPRSNSHSFTNS
YPR185W_S346_S348	YPR185W	ATG13	Repressed_..RS.s......_No_Phenotype_Exists	PDRRSLSLSPCTR
YDL070W_S273	YDL070W	BDF2	Repressed_..RS.s......_No_Phenotype_Exists	VIRRSVSTTNDNI
YER155C_S168	YER155C	BEM2	Repressed_..RS.s......_No_Phenotype_Exists	LPSRSSSLSPPQS
YNL271C_S79	YNL271C	BNI1	Repressed_..RS.s......_No_Phenotype_Exists	APSRSTSTEARPL
YIL159W_S18	YIL159W	BNR1	Repressed_..RS.s......_No_Phenotype_Exists	YPRRSLSLHARDR
YBL085W_S636	YBL085W	BOI1	Repressed_..RS.s......_No_Phenotype_Exists	SHARSQSYSHSRK
YMR275C_S58	YMR275C	BUL1	Repressed_..RS.s......_No_Phenotype_Exists	GSSRSPSLHSPKS
YLR405W_S361	YLR405W	DUS4	Repressed_..RS.s......_No_Phenotype_Exists	CVQRSASVVERQE
YEL015W_S257_S261	YEL015W	EDC3	Repressed_..RS.s......_No_Phenotype_Exists	SQSRSNSTSLPAA
YEL015W_S259_S261	YEL015W	EDC3	Repressed_..RS.s......_No_Phenotype_Exists	SQSRSNSTSLPAA
YEL015W_S261	YEL015W	EDC3	Repressed_..RS.s......_No_Phenotype_Exists	SQSRSNSTSLPAA
YGR196C_S666	YGR196C	FYV8	Repressed_..RS.s......_No_Phenotype_Exists	LAARSASFKSENR
YEL022W_S317	YEL022W	GEA2	Repressed_..RS.s......_No_Phenotype_Exists	KTTRSNSRIQAYA
YPL137C_S143	YPL137C	GIP3	Repressed_..RS.s......_No_Phenotype_Exists	RKKRSTSISNAVV
YAL031C_S570	YAL031C	GIP4	Repressed_..RS.s......_No_Phenotype_Exists	NNQRSNSLQSSTM
YOL059W_S72	YOL059W	GPD2	Repressed_..RS.s......_No_Phenotype_Exists	PIRRSDSAVSIVH
YLR309C_S827	YLR309C	IMH1	Repressed_..RS.s......_No_Phenotype_Exists	RVSRSGSIGTLAN
YHR102W_S903	YHR102W	KIC1	Repressed_..RS.s......_No_Phenotype_Exists	KIKRSQSISNRKN
YPL155C_S88	YPL155C	KIP2	Repressed_..RS.s......_No_Phenotype_Exists	RIRRSDSINNNSR
YKL176C_S393	YKL176C	LST4	Repressed_..RS.s......_No_Phenotype_Exists	ENIRSDSSAVSRN
YLR190W_S83	YLR190W	MMR1	Repressed_..RS.s......_No_Phenotype_Exists	DTMRSVSPIRFQF
YGL178W_S674	YGL178W	MPT5	Repressed_..RS.s......_No_Phenotype_Exists	YHRRSNSSVTNNF
YNL267W_S605	YNL267W	PIK1	Repressed_..RS.s......_No_Phenotype_Exists	STSRSDSASTAHV
YBL051C_S191	YBL051C	PIN4	Repressed_..RS.s......_No_Phenotype_Exists	EQHRSSSNLSLDS
YBL051C_S191_S194	YBL051C	PIN4	Repressed_..RS.s......_No_Phenotype_Exists	EQHRSSSNLSLDS
YBL051C_S655	YBL051C	PIN4	Repressed_..RS.s......_No_Phenotype_Exists	GLNRSLSGLDLQN
YML017W_S238	YML017W	PSP2	Repressed_..RS.s......_No_Phenotype_Exists	KTQRSKSNPFGSA
YPR190C_S394	YPR190C	RPC82	Repressed_..RS.s......_No_Phenotype_Exists	NKKRSGSNAAASL
YER129W_S1126	YER129W	SAK1	Repressed_..RS.s......_No_Phenotype_Exists	THERSRSLTVAEL
YMR086W_S656	YMR086W	SEG1	Repressed_..RS.s......_No_Phenotype_Exists	RSIRSNSPSPPEK
YIL129C_S2316	YIL129C	TAO3	Repressed_..RS.s......_No_Phenotype_Exists	PHGRSDSIETTRT
YHR159W_S42	YHR159W	TDA11	Repressed_..RS.s......_No_Phenotype_Exists	RKIRSASSNGYRL
YMR261C_S53	YMR261C	TPS3	Repressed_..RS.s......_No_Phenotype_Exists	KQERSSSVTSASS
YMR261C_S53_T55	YMR261C	TPS3	Repressed_..RS.s......_No_Phenotype_Exists	KQERSSSVTSASS
YPL020C_S48	YPL020C	ULP1	Repressed_..RS.s......_No_Phenotype_Exists	ESRRSASFSGIYK
YDR186C_S515	YDR186C	YDR186C	Repressed_..RS.s......_No_Phenotype_Exists	ILSRSGSSTDVLS
YGR237C_S119	YGR237C	YGR237C	Repressed_..RS.s......_No_Phenotype_Exists	SYLRSPSVERSRS
YDR326C_S13	YDR326C	YSP2	Repressed_..RS.s......_No_Phenotype_Exists	RKKRSFSDGHFFK
YKL112W_S467	YKL112W	ABF1	Repressed_..RS.s......_pde2_Repressed_Amplified	TNLRSNSIDYAKH
YDR310C_S623	YDR310C	SUM1	Repressed_..RS.s......_pde2_Repressed_Amplified	PKPRSASISGISD
YOR204W_S539_S543	YOR204W	DED1	Repressed_..RS.s......_pde2_Repressed_Amplified	PGSRSNSRRGGFG
YIL047C_S168	YIL047C	SYG1	Repressed_..RS.s......_pde2_Repressed_Amplified	LAGRSDSRVNSID
YPR095C_S425	YPR095C	SYT1	Repressed_..RS.s......_pde2_Repressed_Amplified	VNLRSSSLSSSRQ
YEL046C_S369	YEL046C	GLY1	Repressed_..RS.s......_pde2_Repressed_Defective	QIYRSESTEVDVD
YIL129C_S986	YIL129C	TAO3	Repressed_..RS.s......_pde2_Repressed_Defective	GHSRSSSHFAADR
YDL022W_S27	YDL022W	GPD1	Repressed_R.....s......_cdc14_Repressed_Amplified	RSSSSVSLKAAEK
YOR153W_T51_S54	YOR153W	PDR5	Repressed_R.....s......_cdc14_Repressed_Amplified	RTLTAQSMQNSTQ
YML072C_S1400_S1403	YML072C	TCB3	Repressed_R.....s......_cdc14_Repressed_Amplified	RGHSRASSFARTL
YER155C_S1810_S1813	YER155C	BEM2	Repressed_R.....s......_cdc14_Repressed_Defective	RRDSRASFSTNRS
YCR002C_S316	YCR002C	CDC10	Repressed_R.....s......_cdc14_Repressed_Defective	RSSAHMSSNAIQR
YKL101W_S1284_S1287	YKL101W	HSL1	Repressed_R.....s......_cdc14_Repressed_Defective	RRPSEESVNPKQR
YEL032W_S777	YEL032W	MCM3	Repressed_R.....s......_cdc14_Repressed_Defective	RVRQPASNSGSPI
YOR153W_S54_S61	YOR153W	PDR5	Repressed_R.....s......_cdc14_Repressed_Defective	RTLTAQSMQNSTQ
YPR042C_S905	YPR042C	PUF2	Repressed_R.....s......_cdc14_Repressed_Defective	RGVSVSSVRSSNS
YFR048W_S107	YFR048W	RMD8	Repressed_R.....s......_cdc14_Repressed_Defective	RREERLSSSSSDR
YER008C_S34_S35	YER008C	SEC3	Repressed_R.....s......_cdc14_Repressed_Defective	RTISGSSAHHSRN
YPR156C_S110	YPR156C	TPO3	Repressed_R.....s......_cdc14_Repressed_Defective	RTSTAISRTRTRQ
YML029W_S376_S379	YML029W	USA1	Repressed_R.....s......_cdc14_Repressed_Defective	RSQSPVSFAPTQG
YOR093C_S99	YOR093C	YOR093C	Repressed_R.....s......_cdc14_Repressed_Defective	RVTTINSTSANNT
YBL054W_S206	YBL054W	TOD6	Repressed_R.....s......_No_Phenotype_Exists	RSTSTFSDHEPQH
YGL021W_S175	YGL021W	ALK1	Repressed_R.....s......_No_Phenotype_Exists	RSSTGLSLRQLFT
YDR182W_S12	YDR182W	CDC1	Repressed_R.....s......_No_Phenotype_Exists	RSKSVLSTHSKKS
YDL022W_S24_S27	YDL022W	GPD1	Repressed_R.....s......_No_Phenotype_Exists	RSSSSVSLKAAEK
YOL081W_S1018_S1021	YOL081W	IRA2	Repressed_R.....s......_No_Phenotype_Exists	RRYSDESLGKFMK
YNR008W_S50_S52	YNR008W	LRO1	Repressed_R.....s......_No_Phenotype_Exists	RRGISGSAKRNER
YEL032W_S777_S781	YEL032W	MCM3	Repressed_R.....s......_No_Phenotype_Exists	RVRQPASNSGSPI
YEL032W_S794	YEL032W	MCM3	Repressed_R.....s......_No_Phenotype_Exists	RRSTASSVNATPS
YFL016C_S22	YFL016C	MDJ1	Repressed_R.....s......_No_Phenotype_Exists	RHHVGHSRHINNI
YDR348C_S418	YDR348C	PAL1	Repressed_R.....s......_No_Phenotype_Exists	RRNLSLSRDNYDV
YBL051C_S191_S194	YBL051C	PIN4	Repressed_R.....s......_No_Phenotype_Exists	RSSSNLSLDSLSK
YDR436W_S188	YDR436W	PPZ2	Repressed_R.....s......_No_Phenotype_Exists	RINTSSSADRGSK
YDR496C_S35	YDR496C	PUF6	Repressed_R.....s......_No_Phenotype_Exists	RISIDSSDEESEL
YLR287C-A_S16	YLR287C-A	RPS3A	Repressed_R.....s......_No_Phenotype_Exists	RAGKVKSQTPKVE
YDR389W_S491	YDR389W	SAC7	Repressed_R.....s......_No_Phenotype_Exists	RRPHSKSFGSTPV
YBL007C_S477_S480	YBL007C	SLA1	Repressed_R.....s......_No_Phenotype_Exists	RKSSLSSHKKNSS
YDR293C_S152_S154	YDR293C	SSD1	Repressed_R.....s......_No_Phenotype_Exists	RKTSSQSSIYGHS
YDR293C_S295	YDR293C	SSD1	Repressed_R.....s......_No_Phenotype_Exists	RHRGSNSRDYNSF
YIL047C_S175	YIL047C	SYG1	Repressed_R.....s......_No_Phenotype_Exists	RVNSIDSDSRSVM
YML072C_S1400_S1403_S1404	YML072C	TCB3	Repressed_R.....s......_No_Phenotype_Exists	RGHSRASSFARTL
YLL028W_S72	YLL028W	TPO1	Repressed_R.....s......_No_Phenotype_Exists	RTTTMNSAAESEV
YLL028W_S72_S76	YLL028W	TPO1	Repressed_R.....s......_No_Phenotype_Exists	RTTTMNSAAESEV
YGR138C_S105	YGR138C	TPO2	Repressed_R.....s......_No_Phenotype_Exists	RTASALSRTRTKQ
YPR156C_T107_S110	YPR156C	TPO3	Repressed_R.....s......_No_Phenotype_Exists	RTSTAISRTRTRQ
YJR049C_S61	YJR049C	UTR1	Repressed_R.....s......_No_Phenotype_Exists	RKISSESSSRRSS
YPL019C_S589_S592	YPL019C	VTC3	Repressed_R.....s......_No_Phenotype_Exists	RRLSKISVPDGKT
YGR054W_S560_S561	YGR054W	YGR054W	Repressed_R.....s......_No_Phenotype_Exists	RANKKSSETSPDS
YGR054W_S560_S561	YGR054W	YGR054W	Repressed_R.....s......_No_Phenotype_Exists	RRANKKSSETSPD
YHL008C_S449	YHL008C	YHL008C	Repressed_R.....s......_No_Phenotype_Exists	RAETHNSAYVKNK
YMR295C_S11	YMR295C	YMR295C	Repressed_R.....s......_No_Phenotype_Exists	RKKSSISNTSDHD
YKL126W_S644	YKL126W	YPK1	Repressed_R.....s......_No_Phenotype_Exists	REKPIDSVVDEYL
YKL126W_S644_S653	YKL126W	YPK1	Repressed_R.....s......_No_Phenotype_Exists	REKPIDSVVDEYL
YER155C_S1813	YER155C	BEM2	Repressed_R.....s......_pde2_Repressed_Amplified	RRDSRASFSTNRS
YOL059W_S75	YOL059W	GPD2	Repressed_R.....s......_pde2_Repressed_Amplified	RSDSAVSIVHLKR
YLR138W_S768	YLR138W	NHA1	Repressed_R.....s......_pde2_Repressed_Amplified	RILTPTSLGKIHS
YIL095W_S540	YIL095W	PRK1	Repressed_R.....s......_pde2_Repressed_Amplified	RQNTGDSIRSAFG
YIL084C_S179	YIL084C	SDS3	Repressed_R.....s......_pde2_Repressed_Amplified	RDTANESATDTGA
YPR156C_S55	YPR156C	TPO3	Repressed_R.....s......_pde2_Repressed_Amplified	RTETVKSLQDMGV
YPR156C_S110	YPR156C	TPO3	Repressed_R.....s......_pde2_Repressed_Amplified	RTSTAISRTRTRQ
YPL019C_S592	YPL019C	VTC3	Repressed_R.....s......_pde2_Repressed_Amplified	RRLSKISVPDGKT
YLR436C_S1053	YLR436C	ECM30	Repressed_R.R..s......_cdc14_Repressed_Defective	RRSRGQSSVSLER
YAL031C_S536	YAL031C	GIP4	Repressed_R.R..s......_cdc14_Repressed_Defective	RRPRSSSLQSYTN
YDL022W_S24	YDL022W	GPD1	Repressed_R.R..s......_cdc14_Repressed_Defective	GRKRSSSSVSLKA
YJL134W_T16_S18	YJL134W	LCB3	Repressed_R.R..s......_cdc14_Repressed_Defective	KRARTLSNPNDFQ
YGR004W_S432	YGR004W	PEX31	Repressed_R.R..s......_cdc14_Repressed_Defective	VRKRKVSFSTANE
YPR042C_S902	YPR042C	PUF2	Repressed_R.R..s......_cdc14_Repressed_Defective	GRARGVSVSSVRS
YBL007C_S449	YBL007C	SLA1	Repressed_R.R..s......_cdc14_Repressed_Defective	SRSRSKSNANASW
YBL007C_S447	YBL007C	SLA1	Repressed_R.R..s......_cdc14_Repressed_Defective	SRSRSRSKSNANA
YDR186C_S542	YDR186C	YDR186C	Repressed_R.R..s......_cdc14_Repressed_Defective	GRFRSLSLMDPAL
YOR175C_S605	YOR175C	ALE1	Repressed_R.R..s......_hog1_Repressed_Amplified	ERVRKMSFSGYSP
YOR204W_S576	YOR204W	DED1	Repressed_R.R..s......_hog1_Repressed_Amplified	SRSRDNSFRGGSG
YLR436C_S1053	YLR436C	ECM30	Repressed_R.R..s......_hog1_Repressed_Amplified	RRSRGQSSVSLER
YJR059W_S82	YJR059W	PTK2	Repressed_R.R..s......_hog1_Repressed_Amplified	ARQRSASLHRRKN
YLR206W_S167	YLR206W	ENT2	Repressed_R.R..s......_hog1_Repressed_Defective	RRQRTRSNPHDSS
YLR206W_S167_Y176	YLR206W	ENT2	Repressed_R.R..s......_hog1_Repressed_Defective	RRQRTRSNPHDSS
YOL013C_S475	YOL013C	HRD1	Repressed_R.R..s......_hog1_Repressed_Defective	MRTRSTSTPSPTW
YNR008W_S50	YNR008W	LRO1	Repressed_R.R..s......_hog1_Repressed_Defective	KRRRGISGSAKRN
YPL070W_S173	YPL070W	MUK1	Repressed_R.R..s......_hog1_Repressed_Defective	GRSRSSSGNSLMR
YDL201W_S59	YDL201W	TRM8	Repressed_R.R..s......_hog1_Repressed_Defective	YRQRAHSNPFSDH
YNL027W_S429	YNL027W	CRZ1	Repressed_R.R..s......_No_Phenotype_Exists	SRSRSISPDEKAK
YER040W_S395	YER040W	GLN3	Repressed_R.R..s......_No_Phenotype_Exists	IRSRKKSLQQNSL
YER111C_S816	YER111C	SWI4	Repressed_R.R..s......_No_Phenotype_Exists	YRRRSQSISDEKE
YJL084C_S201	YJL084C	ALY2	Repressed_R.R..s......_No_Phenotype_Exists	QRSRSSSVTSSNG
YJR005W_S641	YJR005W	APL1	Repressed_R.R..s......_No_Phenotype_Exists	NRDRQNSESQSST
YKL146W_S59	YKL146W	AVT3	Repressed_R.R..s......_No_Phenotype_Exists	SRSRKSSGTTGGL
YER157W_S8	YER157W	COG3	Repressed_R.R..s......_No_Phenotype_Exists	ARSRKNSLVRDIA
YOR204W_S572_S576	YOR204W	DED1	Repressed_R.R..s......_No_Phenotype_Exists	SRSRDNSFRGGSG
YIR010W_S240	YIR010W	DSN1	Repressed_R.R..s......_No_Phenotype_Exists	TRERKKSIGSQRG
YNR047W_S200	YNR047W	FPK1	Repressed_R.R..s......_No_Phenotype_Exists	GRRRSPSTPIMPS
YLL043W_S185_S190	YLL043W	FPS1	Repressed_R.R..s......_No_Phenotype_Exists	SRSRATSNAGHSA
YPL137C_S66	YPL137C	GIP3	Repressed_R.R..s......_No_Phenotype_Exists	PRARSSSVSNAAL
YHR005C_S160	YHR005C	GPA1	Repressed_R.R..s......_No_Phenotype_Exists	TRRRVQSTGRAKA
YDL022W_S24_S27	YDL022W	GPD1	Repressed_R.R..s......_No_Phenotype_Exists	GRKRSSSSVSLKA
YFR017C_S83	YFR017C	IGD1	Repressed_R.R..s......_No_Phenotype_Exists	ARERESSIGEHAP
YKL168C_S21	YKL168C	KKQ8	Repressed_R.R..s......_No_Phenotype_Exists	RRVRSFSESFKNL
YHL003C_S23_S24	YHL003C	LAG1	Repressed_R.R..s......_No_Phenotype_Exists	TRRRNSSVGKIDL
YNR008W_S50_S52	YNR008W	LRO1	Repressed_R.R..s......_No_Phenotype_Exists	KRRRGISGSAKRN
YGR100W_S862	YGR100W	MDR1	Repressed_R.R..s......_No_Phenotype_Exists	VRRRVDSVATRSS
YDR001C_S60	YDR001C	NTH1	Repressed_R.R..s......_No_Phenotype_Exists	NRTRTMSVFDNVS
YJR059W_T56_S57	YJR059W	PTK2	Repressed_R.R..s......_No_Phenotype_Exists	LRKRPTSPSISGS
YKR090W_S63	YKR090W	PXL1	Repressed_R.R..s......_No_Phenotype_Exists	TRQRNVSAAPSVP
YGR161C_S30	YGR161C	RTS3	Repressed_R.R..s......_No_Phenotype_Exists	CRERQTSVTRAMR
YPL085W_S759	YPL085W	SEC16	Repressed_R.R..s......_No_Phenotype_Exists	IRARGVSNASVGS
YBL007C_S477	YBL007C	SLA1	Repressed_R.R..s......_No_Phenotype_Exists	KRSRKSSLSSHKK
YBL007C_S477_S480	YBL007C	SLA1	Repressed_R.R..s......_No_Phenotype_Exists	KRSRKSSLSSHKK
YMR261C_S193	YMR261C	TPS3	Repressed_R.R..s......_No_Phenotype_Exists	PRVRSSSKSAVIT
YNL299W_S28	YNL299W	TRF5	Repressed_R.R..s......_No_Phenotype_Exists	KRMRKSSFTRTQK
YDR108W_S121	YDR108W	TRS85	Repressed_R.R..s......_No_Phenotype_Exists	SRSRSNSLFQRDS
YPL020C_S174	YPL020C	ULP1	Repressed_R.R..s......_No_Phenotype_Exists	KRRRIESEGVGTP
YLR386W_S767	YLR386W	VAC14	Repressed_R.R..s......_No_Phenotype_Exists	IRQRENSNFCDSN
YDR186C_S334	YDR186C	YDR186C	Repressed_R.R..s......_No_Phenotype_Exists	VRIRSLSINRKSN
YDR186C_S542_S569	YDR186C	YDR186C	Repressed_R.R..s......_No_Phenotype_Exists	GRFRSLSLMDPAL
YFR016C_S202	YFR016C	YFR016C	Repressed_R.R..s......_No_Phenotype_Exists	RRGRNSSNPADTT
YHR131C_S511	YHR131C	YHR131C	Repressed_R.R..s......_No_Phenotype_Exists	HRNRAISMPQRQS
YHR016C_S274	YHR016C	YSC84	Repressed_R.R..s......_No_Phenotype_Exists	SRRRGMSLGSRSR
YDR326C_S44	YDR326C	YSP2	Repressed_R.R..s......_No_Phenotype_Exists	TRTRKESTNSAAK
YNR039C_S498	YNR039C	ZRG17	Repressed_R.R..s......_No_Phenotype_Exists	VRPRSMSSLPIAT
YGL181W_S168	YGL181W	GTS1	Repressed_R.R..s......_pde2_Repressed_Amplified	SRSRSRSHSFYKG
YGL181W_S170	YGL181W	GTS1	Repressed_R.R..s......_pde2_Repressed_Amplified	SRSRSHSFYKGGH
YOR204W_S576	YOR204W	DED1	Repressed_R.R..s......_pde2_Repressed_Amplified	SRSRDNSFRGGSG
YLR436C_S1053	YLR436C	ECM30	Repressed_R.R..s......_pde2_Repressed_Amplified	RRSRGQSSVSLER
YAL031C_S536	YAL031C	GIP4	Repressed_R.R..s......_pde2_Repressed_Amplified	RRPRSSSLQSYTN
YJL165C_S19	YJL165C	HAL5	Repressed_R.R..s......_pde2_Repressed_Amplified	KRARSLSESIKGL
YJL165C_S233	YJL165C	HAL5	Repressed_R.R..s......_pde2_Repressed_Amplified	TRSRKNSLSTPRS
YHL003C_S24	YHL003C	LAG1	Repressed_R.R..s......_pde2_Repressed_Amplified	TRRRNSSVGKIDL
YGR004W_S432	YGR004W	PEX31	Repressed_R.R..s......_pde2_Repressed_Amplified	VRKRKVSFSTANE
YJR059W_S82	YJR059W	PTK2	Repressed_R.R..s......_pde2_Repressed_Amplified	ARQRSASLHRRKN
YHR103W_S242	YHR103W	SBE22	Repressed_R.R..s......_pde2_Repressed_Amplified	QRSRAKSQTCSST
YBL007C_S447	YBL007C	SLA1	Repressed_R.R..s......_pde2_Repressed_Amplified	SRSRSRSKSNANA
YGL140C_S1167	YGL140C	YGL140C	Repressed_R.R..s......_pde2_Repressed_Amplified	FRNRAFSITSTSG
YML119W_S72	YML119W	YML119W	Repressed_R.R..s......_pde2_Repressed_Amplified	LRPRFNSISQVNK
