# Supplementary material for: Network inference reveals novel connections in pathways regulating growth and defense in the yeast salt response
Source: PLoS Comput Biol. 2018 May 8;13(5):e1006088. doi: 10.1371/journal.pcbi.1006088 (PMC5940180; doi:10.1371/journal.pcbi.1006088)
Supplement: S5 Table — (XLSX) [file pcbi.1006088.s008.xlsx]

## Sheet: Edges
Interactor_A	Edge_Type	Interactor_B	Kinase/Phosphatase	Shared Interactor	FDR_Score	Motif-Match
Induced_.....s..S..._cdc14_Induced_Amplified	Constituent	YMR031C
Induced_.....s..S..._cdc14_Induced_Amplified	Constituent	YHR131C
Induced_.....s..S..._cdc14_Induced_Defective	Constituent	YBL061C
Induced_.....s..S..._cdc14_Induced_Defective	Constituent	YHR158C
Induced_.....s..S..._cdc14_Induced_Defective	Constituent	YNL180C
Induced_.....s..S..._cdc14_Induced_Defective	Constituent	YNL267W
Induced_.....s..S..._hog1_Induced_Defective	Constituent	YBR080C
Induced_.....s..S..._hog1_Induced_Defective	Constituent	YDR407C
Induced_.....s..S..._hog1_Induced_Defective	Constituent	YER105C
Induced_.....s..S..._hog1_Induced_Defective	Constituent	YGL099W
Induced_.....s..S..._hog1_Induced_Defective	Constituent	YJR076C
Induced_.....s..S..._hog1_Induced_Defective	Constituent	YLR206W
Induced_.....s..S..._hog1_Induced_Defective	Constituent	YLR260W
Induced_.....s..S..._hog1_Induced_Defective	Constituent	YHR131C
Induced_.....s..S..._hog1_Induced_Defective	Constituent	YHR158C
Induced_.....s..S..._hog1_Induced_Defective	Constituent	YNL180C
Induced_.....s..S..._hog1_Induced_Defective	Constituent	YNL267W
Induced_.....s..S..._No_Phenotype_Exists	Constituent	YBL047C
Induced_.....s..S..._No_Phenotype_Exists	Constituent	YDL146W
Induced_.....s..S..._No_Phenotype_Exists	Constituent	YDL225W
Induced_.....s..S..._No_Phenotype_Exists	Constituent	YDR093W
Induced_.....s..S..._No_Phenotype_Exists	Constituent	YDR490C	Kinase
Induced_.....s..S..._No_Phenotype_Exists	Constituent	YER087C-B
Induced_.....s..S..._No_Phenotype_Exists	Constituent	YER166W
Induced_.....s..S..._No_Phenotype_Exists	Constituent	YFL009W
Induced_.....s..S..._No_Phenotype_Exists	Constituent	YGL181W
Induced_.....s..S..._No_Phenotype_Exists	Constituent	YGR038W
Induced_.....s..S..._No_Phenotype_Exists	Constituent	YGR097W
Induced_.....s..S..._No_Phenotype_Exists	Constituent	YIR006C		Yes
Induced_.....s..S..._No_Phenotype_Exists	Constituent	YLL040C
Induced_.....s..S..._No_Phenotype_Exists	Constituent	YLR410W
Induced_.....s..S..._No_Phenotype_Exists	Constituent	YNL118C
Induced_.....s..S..._No_Phenotype_Exists	Constituent	YNL166C
Induced_.....s..S..._No_Phenotype_Exists	Constituent	YOL093W
Induced_.....s..S..._No_Phenotype_Exists	Constituent	YPL032C
Induced_.....s..S..._pde2_Induced_Defective	Constituent	YER087C-B
Induced_.....s..S..._pde2_Induced_Defective	Constituent	YGL181W
Induced_.....s..S..._pde2_Induced_Defective	Constituent	YIL036W
Induced_.....s..S..._pde2_Induced_Defective	Constituent	YMR031C
Induced_.....sP....._cdc14_Induced_Defective	Constituent	YBR059C	Kinase
Induced_.....sP....._cdc14_Induced_Defective	Constituent	YBR140C
Induced_.....sP....._cdc14_Induced_Defective	Constituent	YML059C
Induced_.....sP....._cdc14_Induced_Defective	Constituent	YLR006C
Induced_.....sP....._hog1_Induced_Amplified	Constituent	YDL195W
Induced_.....sP....._hog1_Induced_Amplified	Constituent	YDR033W
Induced_.....sP....._hog1_Induced_Amplified	Constituent	YJL095W	Kinase
Induced_.....sP....._hog1_Induced_Amplified	Constituent	YNL278W
Induced_.....sP....._hog1_Induced_Defective	Constituent	YBL004W
Induced_.....sP....._hog1_Induced_Defective	Constituent	YBR059C	Kinase
Induced_.....sP....._hog1_Induced_Defective	Constituent	YDL117W
Induced_.....sP....._hog1_Induced_Defective	Constituent	YDL224C
Induced_.....sP....._hog1_Induced_Defective	Constituent	YDR003W
Induced_.....sP....._hog1_Induced_Defective	Constituent	YDR227W
Induced_.....sP....._hog1_Induced_Defective	Constituent	YER083C
Induced_.....sP....._hog1_Induced_Defective	Constituent	YGL208W
Induced_.....sP....._hog1_Induced_Defective	Constituent	YGR094W
Induced_.....sP....._hog1_Induced_Defective	Constituent	YGR097W
Induced_.....sP....._hog1_Induced_Defective	Constituent	YGR253C
Induced_.....sP....._hog1_Induced_Defective	Constituent	YHR007C
Induced_.....sP....._hog1_Induced_Defective	Constituent	YIL115C
Induced_.....sP....._hog1_Induced_Defective	Constituent	YLR248W	Kinase
Induced_.....sP....._hog1_Induced_Defective	Constituent	YLR357W
Induced_.....sP....._hog1_Induced_Defective	Constituent	YML059C
Induced_.....sP....._hog1_Induced_Defective	Constituent	YML081W
Induced_.....sP....._hog1_Induced_Defective	Constituent	YMR205C
Induced_.....sP....._hog1_Induced_Defective	Constituent	YNL321W
Induced_.....sP....._hog1_Induced_Defective	Constituent	YOR151C
Induced_.....sP....._hog1_Induced_Defective	Constituent	YLR006C
Induced_.....sP....._hog1_Induced_Defective	Constituent	YLR257W
Induced_.....sP....._No_Phenotype_Exists	Constituent	YAR002W
Induced_.....sP....._No_Phenotype_Exists	Constituent	YBR059C	Kinase
Induced_.....sP....._No_Phenotype_Exists	Constituent	YBR112C
Induced_.....sP....._No_Phenotype_Exists	Constituent	YBR198C
Induced_.....sP....._No_Phenotype_Exists	Constituent	YCL032W
Induced_.....sP....._No_Phenotype_Exists	Constituent	YCR034W
Induced_.....sP....._No_Phenotype_Exists	Constituent	YCR061W
Induced_.....sP....._No_Phenotype_Exists	Constituent	YDL173W
Induced_.....sP....._No_Phenotype_Exists	Constituent	YDL195W
Induced_.....sP....._No_Phenotype_Exists	Constituent	YDR004W
Induced_.....sP....._No_Phenotype_Exists	Constituent	YDR093W
Induced_.....sP....._No_Phenotype_Exists	Constituent	YDR475C
Induced_.....sP....._No_Phenotype_Exists	Constituent	YDR490C	Kinase
Induced_.....sP....._No_Phenotype_Exists	Constituent	YER155C
Induced_.....sP....._No_Phenotype_Exists	Constituent	YER169W
Induced_.....sP....._No_Phenotype_Exists	Constituent	YFL007W
Induced_.....sP....._No_Phenotype_Exists	Constituent	YGL083W	Kinase
Induced_.....sP....._No_Phenotype_Exists	Constituent	YGL222C
Induced_.....sP....._No_Phenotype_Exists	Constituent	YGR178C
Induced_.....sP....._No_Phenotype_Exists	Constituent	YGR184C
Induced_.....sP....._No_Phenotype_Exists	Constituent	YGR281W
Induced_.....sP....._No_Phenotype_Exists	Constituent	YHL009C		Yes
Induced_.....sP....._No_Phenotype_Exists	Constituent	YHR146W
Induced_.....sP....._No_Phenotype_Exists	Constituent	YHR158C		Yes
Induced_.....sP....._No_Phenotype_Exists	Constituent	YHR159W
Induced_.....sP....._No_Phenotype_Exists	Constituent	YIL038C
Induced_.....sP....._No_Phenotype_Exists	Constituent	YIL129C
Induced_.....sP....._No_Phenotype_Exists	Constituent	YIR003W
Induced_.....sP....._No_Phenotype_Exists	Constituent	YIR006C		Yes
Induced_.....sP....._No_Phenotype_Exists	Constituent	YJL020C		Yes
Induced_.....sP....._No_Phenotype_Exists	Constituent	YJL080C
Induced_.....sP....._No_Phenotype_Exists	Constituent	YJL095W	Kinase
Induced_.....sP....._No_Phenotype_Exists	Constituent	YLL021W
Induced_.....sP....._No_Phenotype_Exists	Constituent	YLR006C
Induced_.....sP....._No_Phenotype_Exists	Constituent	YLR371W
Induced_.....sP....._No_Phenotype_Exists	Constituent	YML059C
Induced_.....sP....._No_Phenotype_Exists	Constituent	YML064C
Induced_.....sP....._No_Phenotype_Exists	Constituent	YML081W
Induced_.....sP....._No_Phenotype_Exists	Constituent	YML100W
Induced_.....sP....._No_Phenotype_Exists	Constituent	YMR011W
Induced_.....sP....._No_Phenotype_Exists	Constituent	YMR109W		Yes
Induced_.....sP....._No_Phenotype_Exists	Constituent	YMR261C
Induced_.....sP....._No_Phenotype_Exists	Constituent	YMR311C
Induced_.....sP....._No_Phenotype_Exists	Constituent	YNL078W
Induced_.....sP....._No_Phenotype_Exists	Constituent	YNL166C
Induced_.....sP....._No_Phenotype_Exists	Constituent	YNL278W
Induced_.....sP....._No_Phenotype_Exists	Constituent	YNL293W
Induced_.....sP....._No_Phenotype_Exists	Constituent	YNR053C
Induced_.....sP....._No_Phenotype_Exists	Constituent	YOL070C
Induced_.....sP....._No_Phenotype_Exists	Constituent	YOL081W
Induced_.....sP....._No_Phenotype_Exists	Constituent	YOL100W	Kinase
Induced_.....sP....._No_Phenotype_Exists	Constituent	YOR018W
Induced_.....sP....._No_Phenotype_Exists	Constituent	YOR056C
Induced_.....sP....._No_Phenotype_Exists	Constituent	YOR109W
Induced_.....sP....._No_Phenotype_Exists	Constituent	YOR233W	Kinase
Induced_.....sP....._No_Phenotype_Exists	Constituent	YOR267C	Kinase
Induced_.....sP....._No_Phenotype_Exists	Constituent	YOR329C		Yes
Induced_.....sP....._No_Phenotype_Exists	Constituent	YOR352W
Induced_.....sP....._No_Phenotype_Exists	Constituent	YPL133C
Induced_.....sP....._No_Phenotype_Exists	Constituent	YPL141C	Kinase
Induced_.....sP....._No_Phenotype_Exists	Constituent	YPL150W	Kinase
Induced_.....sP....._No_Phenotype_Exists	Constituent	YPL221W
Induced_.....sP....._No_Phenotype_Exists	Constituent	YPL226W
Induced_.....sP....._No_Phenotype_Exists	Constituent	YPR161C	Kinase
Induced_.....sP....._pde2_Induced_Defective	Constituent	YBL085W
Induced_.....sP....._pde2_Induced_Defective	Constituent	YCL032W
Induced_.....sP....._pde2_Induced_Defective	Constituent	YDR389W
Induced_.....sP....._pde2_Induced_Defective	Constituent	YJL128C	Kinase	Yes
Induced_.....sP....._pde2_Induced_Defective	Constituent	YLL043W
Induced_.....sP....._pde2_Induced_Defective	Constituent	YLR248W	Kinase	Yes
Induced_.....sP....._pde2_Induced_Defective	Constituent	YLR257W
Induced_.....tP....._cdc14_Induced_Amplified	Constituent	YDR033W
Induced_.....tP....._cdc14_Induced_Amplified	Constituent	YPL226W
Induced_.....tP....._cdc14_Induced_Amplified	Constituent	YDR310C
Induced_.....tP....._cdc14_Induced_Defective	Constituent	YHR149C
Induced_.....tP....._cdc14_Induced_Defective	Constituent	YHR158C
Induced_.....tP....._hog1_Induced_Defective	Constituent	YDR093W
Induced_.....tP....._hog1_Induced_Defective	Constituent	YDR145W
Induced_.....tP....._hog1_Induced_Defective	Constituent	YDR170C
Induced_.....tP....._hog1_Induced_Defective	Constituent	YDR385W
Induced_.....tP....._hog1_Induced_Defective	Constituent	YDR475C
Induced_.....tP....._hog1_Induced_Defective	Constituent	YGR162W
Induced_.....tP....._hog1_Induced_Defective	Constituent	YLR350W
Induced_.....tP....._hog1_Induced_Defective	Constituent	YLR433C	Phosphatase
Induced_.....tP....._hog1_Induced_Defective	Constituent	YPL242C
Induced_.....tP....._hog1_Induced_Defective	Constituent	YPR124W
Induced_.....tP....._hog1_Induced_Defective	Constituent	YDR310C
Induced_.....tP....._hog1_Induced_Defective	Constituent	YJL070C
Induced_.....tP....._hog1_Induced_Defective	Constituent	YKL054C
Induced_.....tP....._No_Phenotype_Exists	Constituent	YBR225W
Induced_.....tP....._No_Phenotype_Exists	Constituent	YBR245C
Induced_.....tP....._No_Phenotype_Exists	Constituent	YCL037C
Induced_.....tP....._No_Phenotype_Exists	Constituent	YDL226C
Induced_.....tP....._No_Phenotype_Exists	Constituent	YFL021W
Induced_.....tP....._No_Phenotype_Exists	Constituent	YHR097C
Induced_.....tP....._No_Phenotype_Exists	Constituent	YHR102W	Kinase
Induced_.....tP....._No_Phenotype_Exists	Constituent	YKL204W
Induced_.....tP....._No_Phenotype_Exists	Constituent	YKR090W
Induced_.....tP....._No_Phenotype_Exists	Constituent	YLR450W
Induced_.....tP....._No_Phenotype_Exists	Constituent	YML075C
Induced_.....tP....._No_Phenotype_Exists	Constituent	YMR275C
Induced_.....tP....._No_Phenotype_Exists	Constituent	YNL166C
Induced_.....tP....._No_Phenotype_Exists	Constituent	YPL226W
Induced_.....tP....._pde2_Induced_Defective	Constituent	YAL019W
Induced_.....tP....._pde2_Induced_Defective	Constituent	YBL047C
Induced_.....tP....._pde2_Induced_Defective	Constituent	YFL007W
Induced_.....tP....._pde2_Induced_Defective	Constituent	YGL181W
Induced_.....tP....._pde2_Induced_Defective	Constituent	YIR006C
Induced_.....tP....._pde2_Induced_Defective	Constituent	YLL040C
Induced_.....tP....._pde2_Induced_Defective	Constituent	YMR184W
Induced_.....tP....._pde2_Induced_Defective	Constituent	YMR275C
Induced_.....tP....._pde2_Induced_Defective	Constituent	YPL085W
Induced_.....tP....._pde2_Induced_Defective	Constituent	YPR041W
Induced_.....tP....._pde2_Induced_Defective	Constituent	YJL070C
Induced_.....tP....._pde2_Induced_Defective	Constituent	YKL054C
Induced_.....tP....._pde2_Induced_Defective	Constituent	YPL226W
Induced_..K..s......_cdc14_Induced_Amplified	Constituent	YGR130C
Induced_..K..s......_cdc14_Induced_Amplified	Constituent	YIR003W
Induced_..K..s......_cdc14_Induced_Amplified	Constituent	YOR227W
Induced_..K..s......_cdc14_Induced_Amplified	Constituent	YFR016C
Induced_..K..s......_cdc14_Induced_Defective	Constituent	YFL025C
Induced_..K..s......_cdc14_Induced_Defective	Constituent	YFR048W
Induced_..K..s......_cdc14_Induced_Defective	Constituent	YML072C
Induced_..K..s......_cdc14_Induced_Defective	Constituent	YHR158C
Induced_..K..s......_cdc14_Induced_Defective	Constituent	YIR003W
Induced_..K..s......_cdc14_Induced_Defective	Constituent	YJR059W	Kinase
Induced_..K..s......_hog1_Induced_Defective	Constituent	YBR086C
Induced_..K..s......_hog1_Induced_Defective	Constituent	YDL117W		Yes
Induced_..K..s......_hog1_Induced_Defective	Constituent	YDR233C
Induced_..K..s......_hog1_Induced_Defective	Constituent	YDR292C
Induced_..K..s......_hog1_Induced_Defective	Constituent	YDR302W
Induced_..K..s......_hog1_Induced_Defective	Constituent	YDR326C
Induced_..K..s......_hog1_Induced_Defective	Constituent	YER005W
Induced_..K..s......_hog1_Induced_Defective	Constituent	YER157W
Induced_..K..s......_hog1_Induced_Defective	Constituent	YGR180C
Induced_..K..s......_hog1_Induced_Defective	Constituent	YHR195W
Induced_..K..s......_hog1_Induced_Defective	Constituent	YIR003W
Induced_..K..s......_hog1_Induced_Defective	Constituent	YJL026W
Induced_..K..s......_hog1_Induced_Defective	Constituent	YKL054C
Induced_..K..s......_hog1_Induced_Defective	Constituent	YLR096W	Kinase
Induced_..K..s......_hog1_Induced_Defective	Constituent	YLR248W	Kinase
Induced_..K..s......_hog1_Induced_Defective	Constituent	YLR257W		Yes
Induced_..K..s......_hog1_Induced_Defective	Constituent	YML100W
Induced_..K..s......_hog1_Induced_Defective	Constituent	YMR205C
Induced_..K..s......_hog1_Induced_Defective	Constituent	YMR219W
Induced_..K..s......_hog1_Induced_Defective	Constituent	YNL321W
Induced_..K..s......_hog1_Induced_Defective	Constituent	YOL070C
Induced_..K..s......_hog1_Induced_Defective	Constituent	YOL087C
Induced_..K..s......_hog1_Induced_Defective	Constituent	YOR109W
Induced_..K..s......_hog1_Induced_Defective	Constituent	YOR264W
Induced_..K..s......_hog1_Induced_Defective	Constituent	YPL037C
Induced_..K..s......_hog1_Induced_Defective	Constituent	YFR016C
Induced_..K..s......_hog1_Induced_Defective	Constituent	YHR158C		Yes
Induced_..K..s......_hog1_Induced_Defective	Constituent	YJR059W	Kinase
Induced_..K..s......_hog1_Induced_Defective	Constituent	YLR452C
Induced_..K..s......_No_Phenotype_Exists	Constituent	YBR059C	Kinase
Induced_..K..s......_No_Phenotype_Exists	Constituent	YBR068C
Induced_..K..s......_No_Phenotype_Exists	Constituent	YDL173W
Induced_..K..s......_No_Phenotype_Exists	Constituent	YDL223C
Induced_..K..s......_No_Phenotype_Exists	Constituent	YER002W
Induced_..K..s......_No_Phenotype_Exists	Constituent	YER165W
Induced_..K..s......_No_Phenotype_Exists	Constituent	YGL173C
Induced_..K..s......_No_Phenotype_Exists	Constituent	YGR097W
Induced_..K..s......_No_Phenotype_Exists	Constituent	YGR162W		Yes
Induced_..K..s......_No_Phenotype_Exists	Constituent	YHR158C
Induced_..K..s......_No_Phenotype_Exists	Constituent	YJR059W	Kinase	Yes
Induced_..K..s......_No_Phenotype_Exists	Constituent	YKL195W
Induced_..K..s......_No_Phenotype_Exists	Constituent	YLR410W
Induced_..K..s......_No_Phenotype_Exists	Constituent	YMR086W
Induced_..K..s......_No_Phenotype_Exists	Constituent	YMR153W
Induced_..K..s......_No_Phenotype_Exists	Constituent	YNL020C	Kinase	Yes
Induced_..K..s......_No_Phenotype_Exists	Constituent	YNL321W
Induced_..K..s......_No_Phenotype_Exists	Constituent	YNR012W
Induced_..K..s......_pde2_Induced_Defective	Constituent	YKR023W
Induced_..K..s......_pde2_Induced_Defective	Constituent	YLR452C
Induced_..R..s......_cdc14_Induced_Amplified	Constituent	YMR031C
Induced_..R..s......_cdc14_Induced_Amplified	Constituent	YML027W
Induced_..R..s......_cdc14_Induced_Defective	Constituent	YFR053C
Induced_..R..s......_cdc14_Induced_Defective	Constituent	YJL129C
Induced_..R..s......_cdc14_Induced_Defective	Constituent	YER165W
Induced_..R..s......_cdc14_Induced_Defective	Constituent	YMR002W
Induced_..R..s......_cdc14_Induced_Defective	Constituent	YNL267W
Induced_..R..s......_cdc14_Induced_Defective	Constituent	YOR204W
Induced_..R..s......_hog1_Induced_Amplified	Constituent	YPL190C
Induced_..R..s......_hog1_Induced_Amplified	Constituent	YER165W
Induced_..R..s......_hog1_Induced_Defective	Constituent	YCL005W
Induced_..R..s......_hog1_Induced_Defective	Constituent	YDR170C
Induced_..R..s......_hog1_Induced_Defective	Constituent	YDR348C
Induced_..R..s......_hog1_Induced_Defective	Constituent	YDR372C
Induced_..R..s......_hog1_Induced_Defective	Constituent	YGL099W
Induced_..R..s......_hog1_Induced_Defective	Constituent	YGR068C
Induced_..R..s......_hog1_Induced_Defective	Constituent	YJL029C
Induced_..R..s......_hog1_Induced_Defective	Constituent	YLR133W
Induced_..R..s......_hog1_Induced_Defective	Constituent	YLR259C
Induced_..R..s......_hog1_Induced_Defective	Constituent	YML101C
Induced_..R..s......_hog1_Induced_Defective	Constituent	YML111W
Induced_..R..s......_hog1_Induced_Defective	Constituent	YML115C
Induced_..R..s......_hog1_Induced_Defective	Constituent	YMR261C
Induced_..R..s......_hog1_Induced_Defective	Constituent	YMR275C
Induced_..R..s......_hog1_Induced_Defective	Constituent	YNL049C
Induced_..R..s......_hog1_Induced_Defective	Constituent	YNL224C
Induced_..R..s......_hog1_Induced_Defective	Constituent	YOR018W
Induced_..R..s......_hog1_Induced_Defective	Constituent	YPL180W
Induced_..R..s......_hog1_Induced_Defective	Constituent	YML027W
Induced_..R..s......_hog1_Induced_Defective	Constituent	YMR002W
Induced_..R..s......_hog1_Induced_Defective	Constituent	YNL267W
Induced_..R..s......_hog1_Induced_Defective	Constituent	YOL138C
Induced_..R..s......_hog1_Induced_Defective	Constituent	YOR204W
Induced_..R..s......_hog1_Induced_Defective	Constituent	YPL070W
Induced_..R..s......_No_Phenotype_Exists	Constituent	YAR002W
Induced_..R..s......_No_Phenotype_Exists	Constituent	YBR172C
Induced_..R..s......_No_Phenotype_Exists	Constituent	YDR017C
Induced_..R..s......_No_Phenotype_Exists	Constituent	YDR338C
Induced_..R..s......_No_Phenotype_Exists	Constituent	YDR450W
Induced_..R..s......_No_Phenotype_Exists	Constituent	YER167W
Induced_..R..s......_No_Phenotype_Exists	Constituent	YFL007W
Induced_..R..s......_No_Phenotype_Exists	Constituent	YGR097W
Induced_..R..s......_No_Phenotype_Exists	Constituent	YGR240C
Induced_..R..s......_No_Phenotype_Exists	Constituent	YKL105C
Induced_..R..s......_No_Phenotype_Exists	Constituent	YLR133W
Induced_..R..s......_No_Phenotype_Exists	Constituent	YLR259C
Induced_..R..s......_No_Phenotype_Exists	Constituent	YMR031C
Induced_..R..s......_No_Phenotype_Exists	Constituent	YMR086W		Yes
Induced_..R..s......_No_Phenotype_Exists	Constituent	YNL175C
Induced_..R..s......_No_Phenotype_Exists	Constituent	YOL045W	Kinase
Induced_..R..s......_No_Phenotype_Exists	Constituent	YOL100W	Kinase
Induced_..R..s......_No_Phenotype_Exists	Constituent	YOR052C
Induced_..R..s......_No_Phenotype_Exists	Constituent	YOR329C
Induced_..R..s......_No_Phenotype_Exists	Constituent	YPL023C
Induced_..R..s......_No_Phenotype_Exists	Constituent	YPR079W
Induced_..R..s......_pde2_Induced_Amplified	Constituent	YOL138C
Induced_..R..s......_pde2_Induced_Amplified	Constituent	YPL070W
Induced_..R..s......_pde2_Induced_Defective	Constituent	YFL007W
Induced_..R..s......_pde2_Induced_Defective	Constituent	YMR031C
Induced_..S..s......_cdc14_Induced_Amplified	Constituent	YOR220W
Induced_..S..s......_cdc14_Induced_Amplified	Constituent	YPL265W
Induced_..S..s......_cdc14_Induced_Amplified	Constituent	YBL085W
Induced_..S..s......_cdc14_Induced_Amplified	Constituent	YPL226W
Induced_..S..s......_cdc14_Induced_Defective	Constituent	YHR158C
Induced_..S..s......_cdc14_Induced_Defective	Constituent	YNL267W
Induced_..S..s......_hog1_Induced_Defective	Constituent	YBR054W
Induced_..S..s......_hog1_Induced_Defective	Constituent	YBR151W
Induced_..S..s......_hog1_Induced_Defective	Constituent	YCR088W
Induced_..S..s......_hog1_Induced_Defective	Constituent	YDR150W
Induced_..S..s......_hog1_Induced_Defective	Constituent	YDR219C
Induced_..S..s......_hog1_Induced_Defective	Constituent	YFR051C
Induced_..S..s......_hog1_Induced_Defective	Constituent	YGL181W
Induced_..S..s......_hog1_Induced_Defective	Constituent	YGL208W
Induced_..S..s......_hog1_Induced_Defective	Constituent	YGR068C
Induced_..S..s......_hog1_Induced_Defective	Constituent	YJR076C
Induced_..S..s......_hog1_Induced_Defective	Constituent	YLL029W
Induced_..S..s......_hog1_Induced_Defective	Constituent	YLR072W
Induced_..S..s......_hog1_Induced_Defective	Constituent	YLR309C
Induced_..S..s......_hog1_Induced_Defective	Constituent	YLR429W
Induced_..S..s......_hog1_Induced_Defective	Constituent	YMR102C
Induced_..S..s......_hog1_Induced_Defective	Constituent	YMR212C
Induced_..S..s......_hog1_Induced_Defective	Constituent	YMR261C
Induced_..S..s......_hog1_Induced_Defective	Constituent	YBL085W
Induced_..S..s......_hog1_Induced_Defective	Constituent	YDL225W
Induced_..S..s......_hog1_Induced_Defective	Constituent	YHR158C
Induced_..S..s......_hog1_Induced_Defective	Constituent	YNL267W
Induced_..S..s......_No_Phenotype_Exists	Constituent	YBL037W
Induced_..S..s......_No_Phenotype_Exists	Constituent	YBR059C	Kinase
Induced_..S..s......_No_Phenotype_Exists	Constituent	YDL146W
Induced_..S..s......_No_Phenotype_Exists	Constituent	YDL173W
Induced_..S..s......_No_Phenotype_Exists	Constituent	YER087C-B
Induced_..S..s......_No_Phenotype_Exists	Constituent	YGL181W
Induced_..S..s......_No_Phenotype_Exists	Constituent	YGR038W
Induced_..S..s......_No_Phenotype_Exists	Constituent	YGR240C
Induced_..S..s......_No_Phenotype_Exists	Constituent	YGR281W
Induced_..S..s......_No_Phenotype_Exists	Constituent	YHL007C	Kinase
Induced_..S..s......_No_Phenotype_Exists	Constituent	YHR082C	Kinase
Induced_..S..s......_No_Phenotype_Exists	Constituent	YHR086W
Induced_..S..s......_No_Phenotype_Exists	Constituent	YIR006C		Yes
Induced_..S..s......_No_Phenotype_Exists	Constituent	YJR092W
Induced_..S..s......_No_Phenotype_Exists	Constituent	YKL004W
Induced_..S..s......_No_Phenotype_Exists	Constituent	YKL064W
Induced_..S..s......_No_Phenotype_Exists	Constituent	YLR096W	Kinase
Induced_..S..s......_No_Phenotype_Exists	Constituent	YLR371W
Induced_..S..s......_No_Phenotype_Exists	Constituent	YLR410W
Induced_..S..s......_No_Phenotype_Exists	Constituent	YLR436C
Induced_..S..s......_No_Phenotype_Exists	Constituent	YNL166C
Induced_..S..s......_No_Phenotype_Exists	Constituent	YOL081W
Induced_..S..s......_No_Phenotype_Exists	Constituent	YOL087C
Induced_..S..s......_No_Phenotype_Exists	Constituent	YOR052C
Induced_..S..s......_No_Phenotype_Exists	Constituent	YOR153W
Induced_..S..s......_No_Phenotype_Exists	Constituent	YPL085W
Induced_..S..s......_No_Phenotype_Exists	Constituent	YPL226W
Induced_..S..s......_pde2_Induced_Defective	Constituent	YBL061C
Induced_..S..s......_pde2_Induced_Defective	Constituent	YBR059C	Kinase
Induced_..S..s......_pde2_Induced_Defective	Constituent	YLR257W
Induced_..S..s......_pde2_Induced_Defective	Constituent	YOL004W
Induced_..S..s......_pde2_Induced_Defective	Constituent	YDL225W
Induced_..S..s......_pde2_Induced_Defective	Constituent	YPL226W
Repressed_.....sP....._hog1_Repressed_Defective	Constituent	YDR293C
Repressed_.....sP....._hog1_Repressed_Defective	Constituent	YGL197W
Repressed_.....sP....._hog1_Repressed_Defective	Constituent	YIL107C
Repressed_.....sP....._hog1_Repressed_Defective	Constituent	YJL020C
Repressed_.....sP....._hog1_Repressed_Defective	Constituent	YJL128C	Kinase
Repressed_.....sP....._hog1_Repressed_Defective	Constituent	YLR096W	Kinase
Repressed_.....sP....._hog1_Repressed_Defective	Constituent	YPL085W
Repressed_.....sP....._No_Phenotype_Exists	Constituent	YBL103C
Repressed_.....sP....._No_Phenotype_Exists	Constituent	YBR102C
Repressed_.....sP....._No_Phenotype_Exists	Constituent	YBR172C
Repressed_.....sP....._No_Phenotype_Exists	Constituent	YBR275C
Repressed_.....sP....._No_Phenotype_Exists	Constituent	YDL054C
Repressed_.....sP....._No_Phenotype_Exists	Constituent	YDR017C
Repressed_.....sP....._No_Phenotype_Exists	Constituent	YDR186C
Repressed_.....sP....._No_Phenotype_Exists	Constituent	YDR229W
Repressed_.....sP....._No_Phenotype_Exists	Constituent	YDR436W	Phosphatase
Repressed_.....sP....._No_Phenotype_Exists	Constituent	YDR439W
Repressed_.....sP....._No_Phenotype_Exists	Constituent	YEL032W
Repressed_.....sP....._No_Phenotype_Exists	Constituent	YER111C
Repressed_.....sP....._No_Phenotype_Exists	Constituent	YER114C
Repressed_.....sP....._No_Phenotype_Exists	Constituent	YER132C
Repressed_.....sP....._No_Phenotype_Exists	Constituent	YGL023C
Repressed_.....sP....._No_Phenotype_Exists	Constituent	YGL197W
Repressed_.....sP....._No_Phenotype_Exists	Constituent	YGR217W
Repressed_.....sP....._No_Phenotype_Exists	Constituent	YHR082C	Kinase
Repressed_.....sP....._No_Phenotype_Exists	Constituent	YHR205W	Kinase
Repressed_.....sP....._No_Phenotype_Exists	Constituent	YKR089C
Repressed_.....sP....._No_Phenotype_Exists	Constituent	YLR049C
Repressed_.....sP....._No_Phenotype_Exists	Constituent	YLR190W
Repressed_.....sP....._No_Phenotype_Exists	Constituent	YLR429W
Repressed_.....sP....._No_Phenotype_Exists	Constituent	YML057W	Phosphatase
Repressed_.....sP....._No_Phenotype_Exists	Constituent	YML119W
Repressed_.....sP....._No_Phenotype_Exists	Constituent	YMR005W
Repressed_.....sP....._No_Phenotype_Exists	Constituent	YNL243W
Repressed_.....sP....._No_Phenotype_Exists	Constituent	YOR058C
Repressed_.....sP....._No_Phenotype_Exists	Constituent	YOR220W
Repressed_.....sP....._No_Phenotype_Exists	Constituent	YPL115C
Repressed_.....sP....._No_Phenotype_Exists	Constituent	YPR019W
Repressed_.....sP....._No_Phenotype_Exists	Constituent	YPR159W
Repressed_.....sP....._No_Phenotype_Exists	Constituent	YPR185W
Repressed_.....sP....._pde2_Repressed_Amplified	Constituent	YCR088W
Repressed_.....sP....._pde2_Repressed_Amplified	Constituent	YDR293C
Repressed_.....sP....._pde2_Repressed_Defective	Constituent	YDR432W
Repressed_.....sP....._pde2_Repressed_Defective	Constituent	YJL162C
Repressed_.....tP....._cdc14_Repressed_Amplified	Constituent	YBR028C	Kinase
Repressed_.....tP....._cdc14_Repressed_Amplified	Constituent	YHR082C	Kinase
Repressed_.....tP....._cdc14_Repressed_Amplified	Constituent	YJL176C
Repressed_.....tP....._cdc14_Repressed_Amplified	Constituent	YPR041W
Repressed_.....tP....._cdc14_Repressed_Defective	Constituent	YBL103C
Repressed_.....tP....._cdc14_Repressed_Defective	Constituent	YHL007C	Kinase
Repressed_.....tP....._cdc14_Repressed_Defective	Constituent	YLR425W
Repressed_.....tP....._No_Phenotype_Exists	Constituent	YBL035C
Repressed_.....tP....._No_Phenotype_Exists	Constituent	YBL103C
Repressed_.....tP....._No_Phenotype_Exists	Constituent	YBR028C	Kinase
Repressed_.....tP....._No_Phenotype_Exists	Constituent	YBR102C
Repressed_.....tP....._No_Phenotype_Exists	Constituent	YBR172C
Repressed_.....tP....._No_Phenotype_Exists	Constituent	YDL150W
Repressed_.....tP....._No_Phenotype_Exists	Constituent	YDR033W
Repressed_.....tP....._No_Phenotype_Exists	Constituent	YDR407C
Repressed_.....tP....._No_Phenotype_Exists	Constituent	YDR507C	Kinase
Repressed_.....tP....._No_Phenotype_Exists	Constituent	YFR024C-A
Repressed_.....tP....._No_Phenotype_Exists	Constituent	YHL007C	Kinase
Repressed_.....tP....._No_Phenotype_Exists	Constituent	YHR119W
Repressed_.....tP....._No_Phenotype_Exists	Constituent	YIL038C
Repressed_.....tP....._No_Phenotype_Exists	Constituent	YIL063C
Repressed_.....tP....._No_Phenotype_Exists	Constituent	YJL084C
Repressed_.....tP....._No_Phenotype_Exists	Constituent	YKR048C
Repressed_.....tP....._No_Phenotype_Exists	Constituent	YLR220W
Repressed_.....tP....._No_Phenotype_Exists	Constituent	YLR310C
Repressed_.....tP....._No_Phenotype_Exists	Constituent	YLR319C
Repressed_.....tP....._No_Phenotype_Exists	Constituent	YNL243W
Repressed_.....tP....._No_Phenotype_Exists	Constituent	YNL309W
Repressed_.....tP....._No_Phenotype_Exists	Constituent	YNL326C
Repressed_.....tP....._No_Phenotype_Exists	Constituent	YOR014W
Repressed_.....tP....._No_Phenotype_Exists	Constituent	YOR042W
Repressed_.....tP....._No_Phenotype_Exists	Constituent	YOR140W
Repressed_.....tP....._No_Phenotype_Exists	Constituent	YOR310C
Repressed_.....tP....._No_Phenotype_Exists	Constituent	YOR344C
Repressed_.....tP....._No_Phenotype_Exists	Constituent	YPL032C
Repressed_.....tP....._No_Phenotype_Exists	Constituent	YPR133C
Repressed_.....tP....._pde2_Repressed_Amplified	Constituent	YFR024C-A
Repressed_.....tP....._pde2_Repressed_Amplified	Constituent	YIL038C
Repressed_.....tP....._pde2_Repressed_Amplified	Constituent	YNL102W
Repressed_.....tP....._pde2_Repressed_Amplified	Constituent	YOR227W
Repressed_.....tP....._pde2_Repressed_Amplified	Constituent	YHL007C	Kinase
Repressed_.....tP....._pde2_Repressed_Amplified	Constituent	YLR138W
Repressed_...R.s......_hog1_Repressed_Defective	Constituent	YDR293C
Repressed_...R.s......_hog1_Repressed_Defective	Constituent	YPL070W
Repressed_...R.s......_No_Phenotype_Exists	Constituent	YBL097W
Repressed_...R.s......_No_Phenotype_Exists	Constituent	YBR023C
Repressed_...R.s......_No_Phenotype_Exists	Constituent	YBR207W
Repressed_...R.s......_No_Phenotype_Exists	Constituent	YDR293C
Repressed_...R.s......_No_Phenotype_Exists	Constituent	YER155C
Repressed_...R.s......_No_Phenotype_Exists	Constituent	YFR024C-A
Repressed_...R.s......_No_Phenotype_Exists	Constituent	YGL181W
Repressed_...R.s......_No_Phenotype_Exists	Constituent	YGL197W
Repressed_...R.s......_No_Phenotype_Exists	Constituent	YGR196C
Repressed_...R.s......_No_Phenotype_Exists	Constituent	YGR250C
Repressed_...R.s......_No_Phenotype_Exists	Constituent	YHR023W
Repressed_...R.s......_No_Phenotype_Exists	Constituent	YIL105C
Repressed_...R.s......_No_Phenotype_Exists	Constituent	YIL107C
Repressed_...R.s......_No_Phenotype_Exists	Constituent	YJL100W
Repressed_...R.s......_No_Phenotype_Exists	Constituent	YJL112W
Repressed_...R.s......_No_Phenotype_Exists	Constituent	YLR319C
Repressed_...R.s......_No_Phenotype_Exists	Constituent	YLR332W
Repressed_...R.s......_No_Phenotype_Exists	Constituent	YML006C
Repressed_...R.s......_No_Phenotype_Exists	Constituent	YML117W
Repressed_...R.s......_No_Phenotype_Exists	Constituent	YML123C
Repressed_...R.s......_No_Phenotype_Exists	Constituent	YMR109W
Repressed_...R.s......_No_Phenotype_Exists	Constituent	YNL039W
Repressed_...R.s......_No_Phenotype_Exists	Constituent	YNL233W
Repressed_...R.s......_No_Phenotype_Exists	Constituent	YOR092W
Repressed_...R.s......_No_Phenotype_Exists	Constituent	YOR140W
Repressed_...R.s......_No_Phenotype_Exists	Constituent	YOR233W	Kinase
Repressed_...R.s......_pde2_Repressed_Amplified	Constituent	YDR432W
Repressed_...R.s......_pde2_Repressed_Amplified	Constituent	YER155C
Repressed_...R.s......_pde2_Repressed_Amplified	Constituent	YHL007C	Kinase
Repressed_...R.s......_pde2_Repressed_Amplified	Constituent	YML117W
Repressed_..KR.s......_No_Phenotype_Exists	Constituent	YAL041W		Yes
Repressed_..KR.s......_No_Phenotype_Exists	Constituent	YBL005W-B
Repressed_..KR.s......_No_Phenotype_Exists	Constituent	YBR059C	Kinase
Repressed_..KR.s......_No_Phenotype_Exists	Constituent	YBR102C
Repressed_..KR.s......_No_Phenotype_Exists	Constituent	YBR130C
Repressed_..KR.s......_No_Phenotype_Exists	Constituent	YDL102W
Repressed_..KR.s......_No_Phenotype_Exists	Constituent	YDR017C
Repressed_..KR.s......_No_Phenotype_Exists	Constituent	YDR507C	Kinase
Repressed_..KR.s......_No_Phenotype_Exists	Constituent	YER016W
Repressed_..KR.s......_No_Phenotype_Exists	Constituent	YGR157W
Repressed_..KR.s......_No_Phenotype_Exists	Constituent	YHL007C	Kinase	Yes
Repressed_..KR.s......_No_Phenotype_Exists	Constituent	YKR010C
Repressed_..KR.s......_No_Phenotype_Exists	Constituent	YLR271W
Repressed_..KR.s......_No_Phenotype_Exists	Constituent	YML051W
Repressed_..KR.s......_No_Phenotype_Exists	Constituent	YML117W
Repressed_..KR.s......_No_Phenotype_Exists	Constituent	YNL118C		Yes
Repressed_..KR.s......_No_Phenotype_Exists	Constituent	YNL197C
Repressed_..KR.s......_No_Phenotype_Exists	Constituent	YPL141C	Kinase
Repressed_..R..s......_cdc14_Repressed_Amplified	Constituent	YML016C	Phosphatase
Repressed_..R..s......_cdc14_Repressed_Amplified	Constituent	YML072C
Repressed_..R..s......_cdc14_Repressed_Defective	Constituent	YFL002W-A
Repressed_..R..s......_cdc14_Repressed_Defective	Constituent	YJL076W
Repressed_..R..s......_cdc14_Repressed_Defective	Constituent	YJL165C	Kinase
Repressed_..R..s......_cdc14_Repressed_Defective	Constituent	YKR092C
Repressed_..R..s......_cdc14_Repressed_Defective	Constituent	YNL297C
Repressed_..R..s......_cdc14_Repressed_Defective	Constituent	YOL036W
Repressed_..R..s......_cdc14_Repressed_Defective	Constituent	YOR092W
Repressed_..R..s......_cdc14_Repressed_Defective	Constituent	YBR130C
Repressed_..R..s......_cdc14_Repressed_Defective	Constituent	YBR133C
Repressed_..R..s......_cdc14_Repressed_Defective	Constituent	YDR169C
Repressed_..R..s......_cdc14_Repressed_Defective	Constituent	YKR048C
Repressed_..R..s......_hog1_Repressed_Defective	Constituent	YDR379W
Repressed_..R..s......_hog1_Repressed_Defective	Constituent	YPR072W
Repressed_..R..s......_hog1_Repressed_Defective	Constituent	YBL085W
Repressed_..R..s......_hog1_Repressed_Defective	Constituent	YBL103C
Repressed_..R..s......_hog1_Repressed_Defective	Constituent	YBR133C
Repressed_..R..s......_No_Phenotype_Exists	Constituent	YAL041W
Repressed_..R..s......_No_Phenotype_Exists	Constituent	YBL101C
Repressed_..R..s......_No_Phenotype_Exists	Constituent	YBL103C
Repressed_..R..s......_No_Phenotype_Exists	Constituent	YBR023C
Repressed_..R..s......_No_Phenotype_Exists	Constituent	YBR059C	Kinase
Repressed_..R..s......_No_Phenotype_Exists	Constituent	YBR130C
Repressed_..R..s......_No_Phenotype_Exists	Constituent	YDL019C
Repressed_..R..s......_No_Phenotype_Exists	Constituent	YDL167C
Repressed_..R..s......_No_Phenotype_Exists	Constituent	YDL195W
Repressed_..R..s......_No_Phenotype_Exists	Constituent	YDR122W	Kinase
Repressed_..R..s......_No_Phenotype_Exists	Constituent	YDR348C
Repressed_..R..s......_No_Phenotype_Exists	Constituent	YDR351W
Repressed_..R..s......_No_Phenotype_Exists	Constituent	YDR422C
Repressed_..R..s......_No_Phenotype_Exists	Constituent	YDR429C
Repressed_..R..s......_No_Phenotype_Exists	Constituent	YDR436W	Phosphatase
Repressed_..R..s......_No_Phenotype_Exists	Constituent	YDR439W
Repressed_..R..s......_No_Phenotype_Exists	Constituent	YDR466W	Kinase
Repressed_..R..s......_No_Phenotype_Exists	Constituent	YEL043W
Repressed_..R..s......_No_Phenotype_Exists	Constituent	YER123W	Kinase
Repressed_..R..s......_No_Phenotype_Exists	Constituent	YER155C
Repressed_..R..s......_No_Phenotype_Exists	Constituent	YFR024C-A
Repressed_..R..s......_No_Phenotype_Exists	Constituent	YGR170W
Repressed_..R..s......_No_Phenotype_Exists	Constituent	YGR217W
Repressed_..R..s......_No_Phenotype_Exists	Constituent	YIL038C
Repressed_..R..s......_No_Phenotype_Exists	Constituent	YIL047C
Repressed_..R..s......_No_Phenotype_Exists	Constituent	YIL105C
Repressed_..R..s......_No_Phenotype_Exists	Constituent	YKL010C
Repressed_..R..s......_No_Phenotype_Exists	Constituent	YKR090W
Repressed_..R..s......_No_Phenotype_Exists	Constituent	YLL029W
Repressed_..R..s......_No_Phenotype_Exists	Constituent	YLR219W
Repressed_..R..s......_No_Phenotype_Exists	Constituent	YLR360W
Repressed_..R..s......_No_Phenotype_Exists	Constituent	YLR425W
Repressed_..R..s......_No_Phenotype_Exists	Constituent	YML017W
Repressed_..R..s......_No_Phenotype_Exists	Constituent	YML035C
Repressed_..R..s......_No_Phenotype_Exists	Constituent	YML072C
Repressed_..R..s......_No_Phenotype_Exists	Constituent	YMR109W
Repressed_..R..s......_No_Phenotype_Exists	Constituent	YMR124W
Repressed_..R..s......_No_Phenotype_Exists	Constituent	YMR126C
Repressed_..R..s......_No_Phenotype_Exists	Constituent	YMR140W
Repressed_..R..s......_No_Phenotype_Exists	Constituent	YNL039W
Repressed_..R..s......_No_Phenotype_Exists	Constituent	YNL076W
Repressed_..R..s......_No_Phenotype_Exists	Constituent	YNL088W
Repressed_..R..s......_No_Phenotype_Exists	Constituent	YNL095C
Repressed_..R..s......_No_Phenotype_Exists	Constituent	YNL224C
Repressed_..R..s......_No_Phenotype_Exists	Constituent	YNL243W
Repressed_..R..s......_No_Phenotype_Exists	Constituent	YNL298W	Kinase
Repressed_..R..s......_No_Phenotype_Exists	Constituent	YOR069W
Repressed_..R..s......_No_Phenotype_Exists	Constituent	YOR140W
Repressed_..R..s......_No_Phenotype_Exists	Constituent	YPL058C
Repressed_..R..s......_No_Phenotype_Exists	Constituent	YPL265W
Repressed_..R..s......_No_Phenotype_Exists	Constituent	YPR070W
Repressed_..R..s......_No_Phenotype_Exists	Constituent	YPR185W
Repressed_..R..s......_pde2_Repressed_Amplified	Constituent	YCL032W
Repressed_..R..s......_pde2_Repressed_Amplified	Constituent	YDR507C	Kinase	Yes
Repressed_..R..s......_pde2_Repressed_Amplified	Constituent	YIL038C
Repressed_..R..s......_pde2_Repressed_Amplified	Constituent	YLR257W
Repressed_..R..s......_pde2_Repressed_Amplified	Constituent	YNL265C
Repressed_..R..s......_pde2_Repressed_Amplified	Constituent	YBL085W
Repressed_..R..s......_pde2_Repressed_Amplified	Constituent	YBL103C
Repressed_..R..s......_pde2_Repressed_Amplified	Constituent	YBR130C
Repressed_..R..s......_pde2_Repressed_Amplified	Constituent	YDR169C
Repressed_..R..s......_pde2_Repressed_Amplified	Constituent	YKR048C
Repressed_..R..s......_pde2_Repressed_Amplified	Constituent	YOL081W
Repressed_..R..t......_cdc14_Repressed_Amplified	Constituent	YMR212C
Repressed_..R..t......_cdc14_Repressed_Amplified	Constituent	YOL070C
Repressed_..R..t......_cdc14_Repressed_Amplified	Constituent	YOR153W
Repressed_..R..t......_cdc14_Repressed_Defective	Constituent	YBR276C
Repressed_..R..t......_cdc14_Repressed_Defective	Constituent	YJL134W
Repressed_..R..t......_cdc14_Repressed_Defective	Constituent	YLR192C
Repressed_..R..t......_cdc14_Repressed_Defective	Constituent	YMR231W
Repressed_..R..t......_cdc14_Repressed_Defective	Constituent	YOR153W
Repressed_..R..t......_No_Phenotype_Exists	Constituent	YDL161W
Repressed_..R..t......_No_Phenotype_Exists	Constituent	YDR475C
Repressed_..R..t......_No_Phenotype_Exists	Constituent	YGR197C
Repressed_..R..t......_No_Phenotype_Exists	Constituent	YIL095W	Kinase
Repressed_..R..t......_No_Phenotype_Exists	Constituent	YJL020C
Repressed_..R..t......_No_Phenotype_Exists	Constituent	YJL201W
Repressed_..R..t......_No_Phenotype_Exists	Constituent	YJR076C
Repressed_..R..t......_No_Phenotype_Exists	Constituent	YJR124C
Repressed_..R..t......_No_Phenotype_Exists	Constituent	YLR177W
Repressed_..R..t......_No_Phenotype_Exists	Constituent	YML113W
Repressed_..R..t......_No_Phenotype_Exists	Constituent	YML123C
Repressed_..R..t......_No_Phenotype_Exists	Constituent	YNL096C
Repressed_..R..t......_No_Phenotype_Exists	Constituent	YNL189W
Repressed_..R..t......_No_Phenotype_Exists	Constituent	YNL192W
Repressed_..R..t......_No_Phenotype_Exists	Constituent	YOR092W
Repressed_..R..t......_No_Phenotype_Exists	Constituent	YPR156C
Repressed_..R..t......_pde2_Repressed_Amplified	Constituent	YEL043W
Repressed_..R..t......_pde2_Repressed_Amplified	Constituent	YLR305C
Repressed_..R..t......_pde2_Repressed_Amplified	Constituent	YMR219W
Repressed_..RK.s......_cdc14_Repressed_Amplified	Constituent	YBL054W
Repressed_..RK.s......_cdc14_Repressed_Amplified	Constituent	YBL058W
Repressed_..RK.s......_cdc14_Repressed_Defective	Constituent	YDR145W
Repressed_..RK.s......_cdc14_Repressed_Defective	Constituent	YDR293C
Repressed_..RK.s......_cdc14_Repressed_Defective	Constituent	YER132C
Repressed_..RK.s......_cdc14_Repressed_Defective	Constituent	YHR082C	Kinase
Repressed_..RK.s......_cdc14_Repressed_Defective	Constituent	YKL008C
Repressed_..RK.s......_cdc14_Repressed_Defective	Constituent	YBR130C
Repressed_..RK.s......_cdc14_Repressed_Defective	Constituent	YHR097C
Repressed_..RK.s......_cdc14_Repressed_Defective	Constituent	YKL181W
Repressed_..RK.s......_cdc14_Repressed_Defective	Constituent	YNL098C
Repressed_..RK.s......_hog1_Repressed_Defective	Constituent	YER114C
Repressed_..RK.s......_hog1_Repressed_Defective	Constituent	YIL129C
Repressed_..RK.s......_No_Phenotype_Exists	Constituent	YAR002W
Repressed_..RK.s......_No_Phenotype_Exists	Constituent	YBL085W
Repressed_..RK.s......_No_Phenotype_Exists	Constituent	YBL091C-A
Repressed_..RK.s......_No_Phenotype_Exists	Constituent	YBR086C
Repressed_..RK.s......_No_Phenotype_Exists	Constituent	YCR073W-A
Repressed_..RK.s......_No_Phenotype_Exists	Constituent	YDR005C
Repressed_..RK.s......_No_Phenotype_Exists	Constituent	YDR006C
Repressed_..RK.s......_No_Phenotype_Exists	Constituent	YDR293C
Repressed_..RK.s......_No_Phenotype_Exists	Constituent	YDR505C
Repressed_..RK.s......_No_Phenotype_Exists	Constituent	YDR508C
Repressed_..RK.s......_No_Phenotype_Exists	Constituent	YFR019W
Repressed_..RK.s......_No_Phenotype_Exists	Constituent	YGR090W
Repressed_..RK.s......_No_Phenotype_Exists	Constituent	YIL107C
Repressed_..RK.s......_No_Phenotype_Exists	Constituent	YJL084C
Repressed_..RK.s......_No_Phenotype_Exists	Constituent	YJR049C
Repressed_..RK.s......_No_Phenotype_Exists	Constituent	YKL008C
Repressed_..RK.s......_No_Phenotype_Exists	Constituent	YKL166C	Kinase
Repressed_..RK.s......_No_Phenotype_Exists	Constituent	YLR310C
Repressed_..RK.s......_No_Phenotype_Exists	Constituent	YLR410W
Repressed_..RK.s......_No_Phenotype_Exists	Constituent	YNL074C
Repressed_..RK.s......_No_Phenotype_Exists	Constituent	YNL298W	Kinase
Repressed_..RK.s......_No_Phenotype_Exists	Constituent	YOR219C
Repressed_..RK.s......_No_Phenotype_Exists	Constituent	YPL032C
Repressed_..RK.s......_No_Phenotype_Exists	Constituent	YPL085W
Repressed_..RK.s......_pde2_Repressed_Amplified	Constituent	YJL020C
Repressed_..RK.s......_pde2_Repressed_Amplified	Constituent	YML016C	Phosphatase
Repressed_..RK.s......_pde2_Repressed_Amplified	Constituent	YBR130C
Repressed_..RK.s......_pde2_Repressed_Amplified	Constituent	YHR097C
Repressed_..RK.s......_pde2_Repressed_Amplified	Constituent	YKL181W
Repressed_..RK.s......_pde2_Repressed_Amplified	Constituent	YNL098C
Repressed_..RR.s......_cdc14_Repressed_Defective	Constituent	YER155C
Repressed_..RR.s......_cdc14_Repressed_Defective	Constituent	YGL021W	Kinase
Repressed_..RR.s......_cdc14_Repressed_Defective	Constituent	YGR008C
Repressed_..RR.s......_cdc14_Repressed_Defective	Constituent	YHR082C	Kinase
Repressed_..RR.s......_cdc14_Repressed_Defective	Constituent	YIL135C		Yes
Repressed_..RR.s......_cdc14_Repressed_Defective	Constituent	YKL101W	Kinase
Repressed_..RR.s......_cdc14_Repressed_Defective	Constituent	YLR096W	Kinase
Repressed_..RR.s......_cdc14_Repressed_Defective	Constituent	YLR371W
Repressed_..RR.s......_cdc14_Repressed_Defective	Constituent	YNR031C	Kinase
Repressed_..RR.s......_cdc14_Repressed_Defective	Constituent	YOR008C
Repressed_..RR.s......_cdc14_Repressed_Defective	Constituent	YOR070C
Repressed_..RR.s......_cdc14_Repressed_Defective	Constituent	YER088C
Repressed_..RR.s......_hog1_Repressed_Defective	Constituent	YNL027W
Repressed_..RR.s......_hog1_Repressed_Defective	Constituent	YER088C
Repressed_..RR.s......_No_Phenotype_Exists	Constituent	YAL017W	Kinase
Repressed_..RR.s......_No_Phenotype_Exists	Constituent	YBR001C
Repressed_..RR.s......_No_Phenotype_Exists	Constituent	YBR028C	Kinase
Repressed_..RR.s......_No_Phenotype_Exists	Constituent	YBR157C
Repressed_..RR.s......_No_Phenotype_Exists	Constituent	YBR225W
Repressed_..RR.s......_No_Phenotype_Exists	Constituent	YBR235W
Repressed_..RR.s......_No_Phenotype_Exists	Constituent	YCL010C
Repressed_..RR.s......_No_Phenotype_Exists	Constituent	YCL011C
Repressed_..RR.s......_No_Phenotype_Exists	Constituent	YCR023C
Repressed_..RR.s......_No_Phenotype_Exists	Constituent	YCR077C
Repressed_..RR.s......_No_Phenotype_Exists	Constituent	YDL105W
Repressed_..RR.s......_No_Phenotype_Exists	Constituent	YDL189W
Repressed_..RR.s......_No_Phenotype_Exists	Constituent	YDR001C
Repressed_..RR.s......_No_Phenotype_Exists	Constituent	YDR005C
Repressed_..RR.s......_No_Phenotype_Exists	Constituent	YDR207C
Repressed_..RR.s......_No_Phenotype_Exists	Constituent	YDR227W
Repressed_..RR.s......_No_Phenotype_Exists	Constituent	YDR293C		Yes
Repressed_..RR.s......_No_Phenotype_Exists	Constituent	YDR422C
Repressed_..RR.s......_No_Phenotype_Exists	Constituent	YDR436W	Phosphatase
Repressed_..RR.s......_No_Phenotype_Exists	Constituent	YER088C
Repressed_..RR.s......_No_Phenotype_Exists	Constituent	YER093C
Repressed_..RR.s......_No_Phenotype_Exists	Constituent	YER114C
Repressed_..RR.s......_No_Phenotype_Exists	Constituent	YER132C
Repressed_..RR.s......_No_Phenotype_Exists	Constituent	YFL004W
Repressed_..RR.s......_No_Phenotype_Exists	Constituent	YFL042C
Repressed_..RR.s......_No_Phenotype_Exists	Constituent	YFR034C
Repressed_..RR.s......_No_Phenotype_Exists	Constituent	YGL197W
Repressed_..RR.s......_No_Phenotype_Exists	Constituent	YHL003C
Repressed_..RR.s......_No_Phenotype_Exists	Constituent	YHR009C
Repressed_..RR.s......_No_Phenotype_Exists	Constituent	YHR082C	Kinase
Repressed_..RR.s......_No_Phenotype_Exists	Constituent	YHR117W
Repressed_..RR.s......_No_Phenotype_Exists	Constituent	YIL047C
Repressed_..RR.s......_No_Phenotype_Exists	Constituent	YIL074C
Repressed_..RR.s......_No_Phenotype_Exists	Constituent	YJL005W
Repressed_..RR.s......_No_Phenotype_Exists	Constituent	YJL020C
Repressed_..RR.s......_No_Phenotype_Exists	Constituent	YJL042W
Repressed_..RR.s......_No_Phenotype_Exists	Constituent	YJL084C
Repressed_..RR.s......_No_Phenotype_Exists	Constituent	YJL146W
Repressed_..RR.s......_No_Phenotype_Exists	Constituent	YJR001W
Repressed_..RR.s......_No_Phenotype_Exists	Constituent	YJR049C
Repressed_..RR.s......_No_Phenotype_Exists	Constituent	YKL008C
Repressed_..RR.s......_No_Phenotype_Exists	Constituent	YKL064W
Repressed_..RR.s......_No_Phenotype_Exists	Constituent	YKL088W
Repressed_..RR.s......_No_Phenotype_Exists	Constituent	YKL185W
Repressed_..RR.s......_No_Phenotype_Exists	Constituent	YKR031C
Repressed_..RR.s......_No_Phenotype_Exists	Constituent	YLL018C
Repressed_..RR.s......_No_Phenotype_Exists	Constituent	YLL029W
Repressed_..RR.s......_No_Phenotype_Exists	Constituent	YLR045C
Repressed_..RR.s......_No_Phenotype_Exists	Constituent	YLR190W
Repressed_..RR.s......_No_Phenotype_Exists	Constituent	YLR219W
Repressed_..RR.s......_No_Phenotype_Exists	Constituent	YLR259C
Repressed_..RR.s......_No_Phenotype_Exists	Constituent	YLR319C
Repressed_..RR.s......_No_Phenotype_Exists	Constituent	YLR371W
Repressed_..RR.s......_No_Phenotype_Exists	Constituent	YLR410W
Repressed_..RR.s......_No_Phenotype_Exists	Constituent	YMR037C
Repressed_..RR.s......_No_Phenotype_Exists	Constituent	YMR219W
Repressed_..RR.s......_No_Phenotype_Exists	Constituent	YNL076W
Repressed_..RR.s......_No_Phenotype_Exists	Constituent	YNL167C
Repressed_..RR.s......_No_Phenotype_Exists	Constituent	YOL081W
Repressed_..RR.s......_No_Phenotype_Exists	Constituent	YOR018W
Repressed_..RR.s......_No_Phenotype_Exists	Constituent	YOR093C
Repressed_..RR.s......_No_Phenotype_Exists	Constituent	YOR156C
Repressed_..RR.s......_No_Phenotype_Exists	Constituent	YOR324C
Repressed_..RR.s......_No_Phenotype_Exists	Constituent	YOR352W
Repressed_..RR.s......_No_Phenotype_Exists	Constituent	YPL019C
Repressed_..RR.s......_No_Phenotype_Exists	Constituent	YPR032W
Repressed_..RR.s......_No_Phenotype_Exists	Constituent	YPR091C
Repressed_..RR.s......_pde2_Repressed_Amplified	Constituent	YKL140W
Repressed_..RR.s......_pde2_Repressed_Amplified	Constituent	YLL015W
Repressed_..RS.s......_cdc14_Repressed_Defective	Constituent	YGR278W
Repressed_..RS.s......_cdc14_Repressed_Defective	Constituent	YHL023C
Repressed_..RS.s......_cdc14_Repressed_Defective	Constituent	YLR257W
Repressed_..RS.s......_cdc14_Repressed_Defective	Constituent	YML029W
Repressed_..RS.s......_cdc14_Repressed_Defective	Constituent	YOR204W
Repressed_..RS.s......_cdc14_Repressed_Defective	Constituent	YPR095C
Repressed_..RS.s......_hog1_Repressed_Defective	Constituent	YBL085W
Repressed_..RS.s......_hog1_Repressed_Defective	Constituent	YDR006C
Repressed_..RS.s......_hog1_Repressed_Defective	Constituent	YDR379W
Repressed_..RS.s......_hog1_Repressed_Defective	Constituent	YJL128C	Kinase
Repressed_..RS.s......_hog1_Repressed_Defective	Constituent	YEL046C
Repressed_..RS.s......_hog1_Repressed_Defective	Constituent	YIL129C
Repressed_..RS.s......_No_Phenotype_Exists	Constituent	YAL031C
Repressed_..RS.s......_No_Phenotype_Exists	Constituent	YBL051C
Repressed_..RS.s......_No_Phenotype_Exists	Constituent	YBL085W
Repressed_..RS.s......_No_Phenotype_Exists	Constituent	YDL070W
Repressed_..RS.s......_No_Phenotype_Exists	Constituent	YDR186C
Repressed_..RS.s......_No_Phenotype_Exists	Constituent	YDR326C
Repressed_..RS.s......_No_Phenotype_Exists	Constituent	YEL015W
Repressed_..RS.s......_No_Phenotype_Exists	Constituent	YEL022W
Repressed_..RS.s......_No_Phenotype_Exists	Constituent	YER088C
Repressed_..RS.s......_No_Phenotype_Exists	Constituent	YER129W	Kinase
Repressed_..RS.s......_No_Phenotype_Exists	Constituent	YER155C
Repressed_..RS.s......_No_Phenotype_Exists	Constituent	YGL178W
Repressed_..RS.s......_No_Phenotype_Exists	Constituent	YGR196C
Repressed_..RS.s......_No_Phenotype_Exists	Constituent	YGR237C
Repressed_..RS.s......_No_Phenotype_Exists	Constituent	YHR102W	Kinase
Repressed_..RS.s......_No_Phenotype_Exists	Constituent	YHR159W
Repressed_..RS.s......_No_Phenotype_Exists	Constituent	YIL129C
Repressed_..RS.s......_No_Phenotype_Exists	Constituent	YIL159W
Repressed_..RS.s......_No_Phenotype_Exists	Constituent	YKL176C
Repressed_..RS.s......_No_Phenotype_Exists	Constituent	YLR190W
Repressed_..RS.s......_No_Phenotype_Exists	Constituent	YLR309C
Repressed_..RS.s......_No_Phenotype_Exists	Constituent	YLR405W
Repressed_..RS.s......_No_Phenotype_Exists	Constituent	YML017W
Repressed_..RS.s......_No_Phenotype_Exists	Constituent	YMR086W
Repressed_..RS.s......_No_Phenotype_Exists	Constituent	YMR261C
Repressed_..RS.s......_No_Phenotype_Exists	Constituent	YMR275C
Repressed_..RS.s......_No_Phenotype_Exists	Constituent	YNL267W
Repressed_..RS.s......_No_Phenotype_Exists	Constituent	YNL271C
Repressed_..RS.s......_No_Phenotype_Exists	Constituent	YOL059W
Repressed_..RS.s......_No_Phenotype_Exists	Constituent	YPL020C
Repressed_..RS.s......_No_Phenotype_Exists	Constituent	YPL137C
Repressed_..RS.s......_No_Phenotype_Exists	Constituent	YPL155C
Repressed_..RS.s......_No_Phenotype_Exists	Constituent	YPR185W
Repressed_..RS.s......_No_Phenotype_Exists	Constituent	YPR190C
Repressed_..RS.s......_pde2_Repressed_Amplified	Constituent	YDR310C
Repressed_..RS.s......_pde2_Repressed_Amplified	Constituent	YIL047C
Repressed_..RS.s......_pde2_Repressed_Amplified	Constituent	YKL112W
Repressed_..RS.s......_pde2_Repressed_Amplified	Constituent	YOR204W
Repressed_..RS.s......_pde2_Repressed_Amplified	Constituent	YPR095C
Repressed_..RS.s......_pde2_Repressed_Defective	Constituent	YEL046C
Repressed_..RS.s......_pde2_Repressed_Defective	Constituent	YIL129C
Repressed_R.....s......_cdc14_Repressed_Amplified	Constituent	YDL022W
Repressed_R.....s......_cdc14_Repressed_Amplified	Constituent	YML072C
Repressed_R.....s......_cdc14_Repressed_Amplified	Constituent	YOR153W
Repressed_R.....s......_cdc14_Repressed_Defective	Constituent	YCR002C
Repressed_R.....s......_cdc14_Repressed_Defective	Constituent	YEL032W
Repressed_R.....s......_cdc14_Repressed_Defective	Constituent	YER008C
Repressed_R.....s......_cdc14_Repressed_Defective	Constituent	YER155C
Repressed_R.....s......_cdc14_Repressed_Defective	Constituent	YFR048W
Repressed_R.....s......_cdc14_Repressed_Defective	Constituent	YKL101W	Kinase
Repressed_R.....s......_cdc14_Repressed_Defective	Constituent	YML029W
Repressed_R.....s......_cdc14_Repressed_Defective	Constituent	YOR093C
Repressed_R.....s......_cdc14_Repressed_Defective	Constituent	YOR153W
Repressed_R.....s......_cdc14_Repressed_Defective	Constituent	YPR042C
Repressed_R.....s......_cdc14_Repressed_Defective	Constituent	YPR156C
Repressed_R.....s......_No_Phenotype_Exists	Constituent	YBL007C
Repressed_R.....s......_No_Phenotype_Exists	Constituent	YBL051C
Repressed_R.....s......_No_Phenotype_Exists	Constituent	YBL054W
Repressed_R.....s......_No_Phenotype_Exists	Constituent	YDL022W
Repressed_R.....s......_No_Phenotype_Exists	Constituent	YDR182W
Repressed_R.....s......_No_Phenotype_Exists	Constituent	YDR293C
Repressed_R.....s......_No_Phenotype_Exists	Constituent	YDR348C
Repressed_R.....s......_No_Phenotype_Exists	Constituent	YDR389W
Repressed_R.....s......_No_Phenotype_Exists	Constituent	YDR436W	Phosphatase
Repressed_R.....s......_No_Phenotype_Exists	Constituent	YDR496C
Repressed_R.....s......_No_Phenotype_Exists	Constituent	YEL032W
Repressed_R.....s......_No_Phenotype_Exists	Constituent	YFL016C
Repressed_R.....s......_No_Phenotype_Exists	Constituent	YGL021W	Kinase
Repressed_R.....s......_No_Phenotype_Exists	Constituent	YGR054W
Repressed_R.....s......_No_Phenotype_Exists	Constituent	YGR138C		Yes
Repressed_R.....s......_No_Phenotype_Exists	Constituent	YHL008C
Repressed_R.....s......_No_Phenotype_Exists	Constituent	YIL047C
Repressed_R.....s......_No_Phenotype_Exists	Constituent	YJR049C
Repressed_R.....s......_No_Phenotype_Exists	Constituent	YKL126W	Kinase
Repressed_R.....s......_No_Phenotype_Exists	Constituent	YLL028W		Yes
Repressed_R.....s......_No_Phenotype_Exists	Constituent	YLR287C-A
Repressed_R.....s......_No_Phenotype_Exists	Constituent	YML072C
Repressed_R.....s......_No_Phenotype_Exists	Constituent	YMR295C
Repressed_R.....s......_No_Phenotype_Exists	Constituent	YNR008W
Repressed_R.....s......_No_Phenotype_Exists	Constituent	YOL081W
Repressed_R.....s......_No_Phenotype_Exists	Constituent	YPL019C
Repressed_R.....s......_No_Phenotype_Exists	Constituent	YPR156C		Yes
Repressed_R.....s......_pde2_Repressed_Amplified	Constituent	YER155C
Repressed_R.....s......_pde2_Repressed_Amplified	Constituent	YIL084C
Repressed_R.....s......_pde2_Repressed_Amplified	Constituent	YIL095W	Kinase
Repressed_R.....s......_pde2_Repressed_Amplified	Constituent	YLR138W
Repressed_R.....s......_pde2_Repressed_Amplified	Constituent	YOL059W
Repressed_R.....s......_pde2_Repressed_Amplified	Constituent	YPR156C
Repressed_R.....s......_pde2_Repressed_Amplified	Constituent	YPL019C
Repressed_R.R..s......_cdc14_Repressed_Defective	Constituent	YBL007C
Repressed_R.R..s......_cdc14_Repressed_Defective	Constituent	YDL022W
Repressed_R.R..s......_cdc14_Repressed_Defective	Constituent	YDR186C
Repressed_R.R..s......_cdc14_Repressed_Defective	Constituent	YJL134W
Repressed_R.R..s......_cdc14_Repressed_Defective	Constituent	YPR042C
Repressed_R.R..s......_cdc14_Repressed_Defective	Constituent	YAL031C
Repressed_R.R..s......_cdc14_Repressed_Defective	Constituent	YGR004W
Repressed_R.R..s......_cdc14_Repressed_Defective	Constituent	YLR436C
Repressed_R.R..s......_hog1_Repressed_Amplified	Constituent	YOR175C
Repressed_R.R..s......_hog1_Repressed_Amplified	Constituent	YJR059W	Kinase
Repressed_R.R..s......_hog1_Repressed_Amplified	Constituent	YLR436C
Repressed_R.R..s......_hog1_Repressed_Amplified	Constituent	YOR204W
Repressed_R.R..s......_hog1_Repressed_Defective	Constituent	YDL201W
Repressed_R.R..s......_hog1_Repressed_Defective	Constituent	YLR206W
Repressed_R.R..s......_hog1_Repressed_Defective	Constituent	YNR008W
Repressed_R.R..s......_hog1_Repressed_Defective	Constituent	YOL013C
Repressed_R.R..s......_hog1_Repressed_Defective	Constituent	YPL070W
Repressed_R.R..s......_No_Phenotype_Exists	Constituent	YBL007C
Repressed_R.R..s......_No_Phenotype_Exists	Constituent	YDL022W
Repressed_R.R..s......_No_Phenotype_Exists	Constituent	YDR001C
Repressed_R.R..s......_No_Phenotype_Exists	Constituent	YDR108W
Repressed_R.R..s......_No_Phenotype_Exists	Constituent	YDR186C
Repressed_R.R..s......_No_Phenotype_Exists	Constituent	YDR326C
Repressed_R.R..s......_No_Phenotype_Exists	Constituent	YER040W
Repressed_R.R..s......_No_Phenotype_Exists	Constituent	YER111C
Repressed_R.R..s......_No_Phenotype_Exists	Constituent	YER157W
Repressed_R.R..s......_No_Phenotype_Exists	Constituent	YFR016C
Repressed_R.R..s......_No_Phenotype_Exists	Constituent	YFR017C
Repressed_R.R..s......_No_Phenotype_Exists	Constituent	YGR100W
Repressed_R.R..s......_No_Phenotype_Exists	Constituent	YGR161C
Repressed_R.R..s......_No_Phenotype_Exists	Constituent	YHL003C
Repressed_R.R..s......_No_Phenotype_Exists	Constituent	YHR005C
Repressed_R.R..s......_No_Phenotype_Exists	Constituent	YHR016C
Repressed_R.R..s......_No_Phenotype_Exists	Constituent	YHR131C
Repressed_R.R..s......_No_Phenotype_Exists	Constituent	YIR010W
Repressed_R.R..s......_No_Phenotype_Exists	Constituent	YJL084C
Repressed_R.R..s......_No_Phenotype_Exists	Constituent	YJR005W
Repressed_R.R..s......_No_Phenotype_Exists	Constituent	YJR059W	Kinase	Yes
Repressed_R.R..s......_No_Phenotype_Exists	Constituent	YKL146W
Repressed_R.R..s......_No_Phenotype_Exists	Constituent	YKL168C	Kinase
Repressed_R.R..s......_No_Phenotype_Exists	Constituent	YKR090W
Repressed_R.R..s......_No_Phenotype_Exists	Constituent	YLL043W
Repressed_R.R..s......_No_Phenotype_Exists	Constituent	YLR386W
Repressed_R.R..s......_No_Phenotype_Exists	Constituent	YMR261C
Repressed_R.R..s......_No_Phenotype_Exists	Constituent	YNL027W
Repressed_R.R..s......_No_Phenotype_Exists	Constituent	YNL299W
Repressed_R.R..s......_No_Phenotype_Exists	Constituent	YNR008W
Repressed_R.R..s......_No_Phenotype_Exists	Constituent	YNR039C
Repressed_R.R..s......_No_Phenotype_Exists	Constituent	YNR047W	Kinase
Repressed_R.R..s......_No_Phenotype_Exists	Constituent	YOR204W
Repressed_R.R..s......_No_Phenotype_Exists	Constituent	YPL020C
Repressed_R.R..s......_No_Phenotype_Exists	Constituent	YPL085W
Repressed_R.R..s......_No_Phenotype_Exists	Constituent	YPL137C
Repressed_R.R..s......_pde2_Repressed_Amplified	Constituent	YGL140C
Repressed_R.R..s......_pde2_Repressed_Amplified	Constituent	YGL181W
Repressed_R.R..s......_pde2_Repressed_Amplified	Constituent	YHL003C
Repressed_R.R..s......_pde2_Repressed_Amplified	Constituent	YHR103W
Repressed_R.R..s......_pde2_Repressed_Amplified	Constituent	YJL165C	Kinase
Repressed_R.R..s......_pde2_Repressed_Amplified	Constituent	YML119W
Repressed_R.R..s......_pde2_Repressed_Amplified	Constituent	YAL031C
Repressed_R.R..s......_pde2_Repressed_Amplified	Constituent	YBL007C
Repressed_R.R..s......_pde2_Repressed_Amplified	Constituent	YGR004W
Repressed_R.R..s......_pde2_Repressed_Amplified	Constituent	YJR059W	Kinase
Repressed_R.R..s......_pde2_Repressed_Amplified	Constituent	YLR436C
Repressed_R.R..s......_pde2_Repressed_Amplified	Constituent	YOR204W
Induced_.....sP....._pde2_Induced_Defective	Output	YJL128C	Kinase	Yes
Induced_..K..s......_hog1_Induced_Defective	Output	YNR047W	Kinase	Yes
Repressed_..RR.s......_No_Phenotype_Exists	Output	YNR047W	Kinase	Yes
Repressed_..RR.s......_cdc14_Repressed_Defective	Shared_Interaction	YBL024W		Yes
Repressed_..RK.s......_No_Phenotype_Exists	Shared_Interaction	YBR298C-A		Yes
Induced_..S..s......_No_Phenotype_Exists	Shared_Interaction	YDL027C		Yes
Repressed_..RR.s......_cdc14_Repressed_Defective	Shared_Interaction	YMR285C		Yes
Repressed_..KR.s......_No_Phenotype_Exists	Shared_Interaction	YCR100C		Yes
Repressed_..RR.s......_cdc14_Repressed_Defective	Shared_Interaction	YIL078W		Yes
Repressed_..RR.s......_cdc14_Repressed_Defective	Shared_Interaction	YER122C		Yes
Induced_..K..s......_hog1_Induced_Defective	Shared_Interaction	YLR257W		Yes
Induced_..K..s......_hog1_Induced_Defective	Shared_Interaction	YIL135C		Yes
Repressed_..RR.s......_cdc14_Repressed_Defective	Shared_Interaction	YMR155W		Yes
Induced_..K..s......_No_Phenotype_Exists	Shared_Interaction	YLR206W		Yes
Induced_..K..s......_hog1_Induced_Defective	Shared_Interaction	YJR056C		Yes
Repressed_..RR.s......_cdc14_Repressed_Defective	Shared_Interaction	YBR273C		Yes
Repressed_..RR.s......_cdc14_Repressed_Defective	Shared_Interaction	YOL125W		Yes
Induced_..K..s......_hog1_Induced_Defective	Shared_Interaction	YNR039C		Yes
Induced_..K..s......_hog1_Induced_Defective	Shared_Interaction	YKR100C		Yes
Repressed_..RR.s......_cdc14_Repressed_Defective	Shared_Interaction	YOR335C		Yes
Repressed_..RR.s......_cdc14_Repressed_Defective	Shared_Interaction	YML035C		Yes
Induced_..S..s......_No_Phenotype_Exists	Shared_Interaction	YMR053C		Yes
Induced_..S..s......_No_Phenotype_Exists	Shared_Interaction	YAL020C		Yes
Repressed_..RR.s......_cdc14_Repressed_Defective	Shared_Interaction	YPL257W-A		Yes
Repressed_..RR.s......_cdc14_Repressed_Defective	Shared_Interaction	YDR034C-C		Yes
Repressed_..RR.s......_cdc14_Repressed_Defective	Shared_Interaction	YPR137C-A		Yes
Repressed_..RR.s......_cdc14_Repressed_Defective	Shared_Interaction	YLR257W		Yes
Repressed_..RR.s......_cdc14_Repressed_Defective	Shared_Interaction	YDR134C		Yes
Repressed_..RR.s......_cdc14_Repressed_Defective	Shared_Interaction	YBR169C		Yes
Induced_..K..s......_No_Phenotype_Exists	Shared_Interaction	YKR092C		Yes
Induced_..K..s......_hog1_Induced_Defective	Shared_Interaction	YJR044C		Yes
Repressed_..RR.s......_cdc14_Repressed_Defective	Shared_Interaction	YIL135C		Yes
Repressed_..RR.s......_cdc14_Repressed_Defective	Shared_Interaction	YMR184W		Yes
Repressed_..RR.s......_cdc14_Repressed_Defective	Shared_Interaction	YER098W		Yes
Induced_..S..s......_No_Phenotype_Exists	Shared_Interaction	YER122C		Yes
Repressed_..RR.s......_cdc14_Repressed_Defective	Shared_Interaction	YBR130C		Yes
Induced_..K..s......_No_Phenotype_Exists	Shared_Interaction	YDR229W		Yes
Repressed_..KR.s......_No_Phenotype_Exists	Shared_Interaction	YOR239W		Yes
Induced_..K..s......_hog1_Induced_Defective	Shared_Interaction	YER122C		Yes
Repressed_..RR.s......_cdc14_Repressed_Defective	Shared_Interaction	YNL136W		Yes
Repressed_R.R..s......_pde2_Repressed_Amplified	Shared_Interaction	YPR160W		Yes
Induced_..S..s......_No_Phenotype_Exists	Shared_Interaction	YNL022C		Yes
Induced_.....sP....._No_Phenotype_Exists	Shared_Interaction	YDR023W		Yes
Repressed_R.R..s......_pde2_Repressed_Amplified	Shared_Interaction	YBR108W		Yes
Repressed_..RR.s......_cdc14_Repressed_Defective	Shared_Interaction	YMR239C		Yes
Induced_..K..s......_hog1_Induced_Defective	Shared_Interaction	YKR090W		Yes
Repressed_..RR.s......_cdc14_Repressed_Defective	Shared_Interaction	YNL064C		Yes
Repressed_..RR.s......_cdc14_Repressed_Defective	Shared_Interaction	YNR006W		Yes
Induced_..S..s......_No_Phenotype_Exists	Shared_Interaction	YBR273C		Yes
Induced_..S..s......_No_Phenotype_Exists	Shared_Interaction	YML083C		Yes
Repressed_..KR.s......_No_Phenotype_Exists	Shared_Interaction	YGL207W		Yes
Repressed_..RR.s......_cdc14_Repressed_Defective	Shared_Interaction	YDL013W		Yes
Repressed_..RR.s......_cdc14_Repressed_Defective	Shared_Interaction	YDL002C		Yes
Induced_..K..s......_hog1_Induced_Defective	Shared_Interaction	YJL051W		Yes
Repressed_..KR.s......_No_Phenotype_Exists	Shared_Interaction	YDR023W		Yes
Repressed_..RR.s......_cdc14_Repressed_Defective	Shared_Interaction	YNL007C		Yes
Induced_.....sP....._No_Phenotype_Exists	Shared_Interaction	YJR105W		Yes
Induced_.....sP....._No_Phenotype_Exists	Shared_Interaction	YJR142W		Yes
Repressed_..RR.s......_cdc14_Repressed_Defective	Shared_Interaction	YGR276C		Yes
Induced_..K..s......_hog1_Induced_Defective	Shared_Interaction	YHR207C		Yes
Repressed_R.R..s......_pde2_Repressed_Amplified	Shared_Interaction	YML037C		Yes
Repressed_..RR.s......_cdc14_Repressed_Defective	Shared_Interaction	YGL105W		Yes
Repressed_R.R..s......_pde2_Repressed_Amplified	Shared_Interaction	YGL105W		Yes
Repressed_..KR.s......_No_Phenotype_Exists	Shared_Interaction	YBL047C		Yes
Induced_..K..s......_No_Phenotype_Exists	Shared_Interaction	YGR159C		Yes
Repressed_..KR.s......_No_Phenotype_Exists	Shared_Interaction	YGR159C		Yes
Induced_..K..s......_hog1_Induced_Defective	Shared_Interaction	YNL074C		Yes
Induced_..K..s......_hog1_Induced_Defective	Shared_Interaction	YDR169C		Yes
Induced_..S..s......_No_Phenotype_Exists	Shared_Interaction	YNL272C		Yes
Induced_.....sP....._No_Phenotype_Exists	Shared_Interaction	YBL011W		Yes
Induced_..S..s......_No_Phenotype_Exists	Shared_Interaction	YDR330W		Yes
Induced_..S..s......_No_Phenotype_Exists	Shared_Interaction	YBR086C		Yes
Induced_..S..s......_No_Phenotype_Exists	Shared_Interaction	YCR073W-A		Yes
Induced_..S..s......_No_Phenotype_Exists	Shared_Interaction	YPR091C		Yes
Repressed_..KR.s......_No_Phenotype_Exists	Shared_Interaction	YBR108W		Yes
Induced_.....sP....._No_Phenotype_Exists	Shared_Interaction	YNR006W		Yes
Induced_..S..s......_No_Phenotype_Exists	Shared_Interaction	YLR257W		Yes
Induced_..S..s......_No_Phenotype_Exists	Shared_Interaction	YOL091W		Yes
Induced_..K..s......_hog1_Induced_Defective	Shared_Interaction	YPR091C		Yes
Repressed_..RR.s......_cdc14_Repressed_Defective	Shared_Interaction	YMR165C		Yes
Repressed_R.R..s......_pde2_Repressed_Amplified	Shared_Interaction	YMR165C		Yes
Repressed_R.R..s......_pde2_Repressed_Amplified	Shared_Interaction	YDR293C		Yes
Induced_.....sP....._No_Phenotype_Exists	Shared_Interaction	YNL077W		Yes
Induced_.....sP....._No_Phenotype_Exists	Shared_Interaction	YJR141W		Yes
Induced_.....sP....._No_Phenotype_Exists	Shared_Interaction	YMR111C		Yes
Repressed_R.R..s......_pde2_Repressed_Amplified	Shared_Interaction	YMR153W		Yes
Induced_..S..s......_No_Phenotype_Exists	Shared_Interaction	YPL217C		Yes
Induced_..S..s......_No_Phenotype_Exists	Shared_Interaction	YIL135C		Yes
Repressed_..KR.s......_No_Phenotype_Exists	Shared_Interaction	YGR276C		Yes
Repressed_..KR.s......_No_Phenotype_Exists	Shared_Interaction	YOL139C		Yes
Induced_..K..s......_No_Phenotype_Exists	Shared_Interaction	YGL105W		Yes
Repressed_..KR.s......_No_Phenotype_Exists	Shared_Interaction	YML037C		Yes
Induced_..S..s......_No_Phenotype_Exists	Shared_Interaction	YHL024W		Yes
Induced_..S..s......_No_Phenotype_Exists	Shared_Interaction	YBR130C		Yes
Repressed_..RR.s......_cdc14_Repressed_Defective	Shared_Interaction	YBR118W		Yes
Repressed_..RR.s......_cdc14_Repressed_Defective	Shared_Interaction	YMR229C		Yes
Repressed_..RR.s......_cdc14_Repressed_Defective	Shared_Interaction	YNL186W		Yes
Induced_..S..s......_No_Phenotype_Exists	Shared_Interaction	YGL207W		Yes
Induced_..K..s......_hog1_Induced_Defective	Shared_Interaction	YNL284C-A		Yes
Induced_..K..s......_hog1_Induced_Defective	Shared_Interaction	YMR184W		Yes
Induced_.....sP....._No_Phenotype_Exists	Shared_Interaction	YDR152W		Yes
Induced_.....sP....._No_Phenotype_Exists	Shared_Interaction	YMR155W		Yes
Induced_.....sP....._No_Phenotype_Exists	Shared_Interaction	YGR276C		Yes
Induced_..S..s......_No_Phenotype_Exists	Shared_Interaction	YGR159C		Yes
Induced_..K..s......_No_Phenotype_Exists	Shared_Interaction	YJL084C		Yes
Repressed_..KR.s......_No_Phenotype_Exists	Shared_Interaction	YGL245W		Yes
Induced_.....sP....._No_Phenotype_Exists	Shared_Interaction	YML037C		Yes
Induced_..S..s......_No_Phenotype_Exists	Shared_Interaction	YDL149W		Yes
Repressed_..RR.s......_cdc14_Repressed_Defective	Shared_Interaction	YNL272C		Yes
Induced_.....sP....._No_Phenotype_Exists	Shared_Interaction	YNL125C		Yes
Induced_..S..s......_No_Phenotype_Exists	Shared_Interaction	YBL024W		Yes
Induced_..S..s......_No_Phenotype_Exists	Shared_Interaction	YBR108W		Yes
Induced_..K..s......_hog1_Induced_Defective	Shared_Interaction	YPR160W		Yes
Repressed_..RR.s......_No_Phenotype_Exists	Shared_Interaction	YDR259C		Yes
Repressed_..KR.s......_No_Phenotype_Exists	Shared_Interaction	YER122C		Yes
Induced_..K..s......_hog1_Induced_Defective	Shared_Interaction	YBR108W		Yes
Repressed_..KR.s......_No_Phenotype_Exists	Shared_Interaction	YMR165C		Yes
Induced_.....sP....._No_Phenotype_Exists	Shared_Interaction	YML083C		Yes
Induced_..S..s......_No_Phenotype_Exists	Shared_Interaction	YDL070W		Yes
Repressed_..RR.s......_No_Phenotype_Exists	Shared_Interaction	YOL125W		Yes
Induced_..K..s......_hog1_Induced_Defective	Shared_Interaction	YOL082W		Yes
Induced_..S..s......_No_Phenotype_Exists	Shared_Interaction	YGR276C		Yes
Repressed_..RR.s......_cdc14_Repressed_Defective	Shared_Interaction	YGL207W		Yes
Induced_..S..s......_No_Phenotype_Exists	Shared_Interaction	YML037C		Yes
Induced_..S..s......_No_Phenotype_Exists	Shared_Interaction	YGL105W		Yes
Induced_..S..s......_No_Phenotype_Exists	Shared_Interaction	YAL028W		Yes
Induced_.....sP....._No_Phenotype_Exists	Shared_Interaction	YOR239W		Yes
Induced_.....sP....._No_Phenotype_Exists	Shared_Interaction	YDL223C		Yes
Induced_..S..s......_No_Phenotype_Exists	Shared_Interaction	YGL245W		Yes
Induced_.....sP....._No_Phenotype_Exists	Shared_Interaction	YML096W		Yes
Induced_.....sP....._No_Phenotype_Exists	Shared_Interaction	YGR086C		Yes
Induced_.....sP....._No_Phenotype_Exists	Shared_Interaction	YBR086C		Yes
Induced_.....sP....._No_Phenotype_Exists	Shared_Interaction	YPR137C-A		Yes
Induced_..S..s......_No_Phenotype_Exists	Shared_Interaction	YDL153C		Yes
Induced_..S..s......_No_Phenotype_Exists	Shared_Interaction	YMR165C		Yes
Induced_..S..s......_No_Phenotype_Exists	Shared_Interaction	YBR154C		Yes
Induced_.....sP....._No_Phenotype_Exists	Shared_Interaction	YGL051W		Yes
Repressed_..RR.s......_No_Phenotype_Exists	Shared_Interaction	YLR257W		Yes
Repressed_..RR.s......_No_Phenotype_Exists	Shared_Interaction	YDR134C		Yes
YGR241C	Shared_Interaction	Induced_.....tP....._pde2_Induced_Defective		Yes
YDR162C	Shared_Interaction	Repressed_..R..s......_pde2_Repressed_Amplified		Yes
YNL027W	Shared_Interaction	Repressed_..KR.s......_No_Phenotype_Exists		Yes
YGR241C	Shared_Interaction	Induced_.....s..S..._No_Phenotype_Exists		Yes
YDR151C	Shared_Interaction	Induced_..K..s......_hog1_Induced_Defective		Yes
YLR437C	Shared_Interaction	Induced_..K..s......_hog1_Induced_Defective		Yes
YOR229W	Shared_Interaction	Induced_..K..s......_hog1_Induced_Defective		Yes
YBL064C	Shared_Interaction	Repressed_..RR.s......_cdc14_Repressed_Defective		Yes
YMR020W	Shared_Interaction	Repressed_R.....s......_No_Phenotype_Exists		Yes
YOR230W	Shared_Interaction	Induced_..K..s......_hog1_Induced_Defective		Yes
YOR273C	Shared_Interaction	Repressed_R.....s......_No_Phenotype_Exists		Yes
YER125W	Shared_Interaction	Induced_..R..s......_hog1_Induced_Defective		Yes
YLL008W	Shared_Interaction	Induced_.....sP....._No_Phenotype_Exists		Yes
YLR146C	Shared_Interaction	Repressed_R.....s......_No_Phenotype_Exists		Yes
YNL025C	Shared_Interaction	Repressed_...R.s......_No_Phenotype_Exists		Yes
YNL027W	Shared_Interaction	Induced_..S..s......_No_Phenotype_Exists		Yes
YMR196W	Shared_Interaction	Induced_..K..s......_No_Phenotype_Exists		Yes
YGR086C	Shared_Interaction	Induced_..R..s......_No_Phenotype_Exists		Yes
YMR260C	Shared_Interaction	Repressed_.....tP....._cdc14_Repressed_Amplified		Yes
YML126C	Shared_Interaction	Induced_.....tP....._No_Phenotype_Exists		Yes
YNL272C	Shared_Interaction	Repressed_..KR.s......_No_Phenotype_Exists		Yes
YBR200W	Shared_Interaction	Repressed_..RS.s......_hog1_Repressed_Defective		Yes
YER033C	Shared_Interaction	Repressed_.....sP....._hog1_Repressed_Defective		Yes
YJL020C	Shared_Interaction	Induced_..K..s......_cdc14_Induced_Defective		Yes
YNL251C	Shared_Interaction	Induced_..R..s......_hog1_Induced_Amplified		Yes
YBL067C	Shared_Interaction	Induced_..S..s......_No_Phenotype_Exists		Yes
YNL272C	Shared_Interaction	Induced_.....sP....._No_Phenotype_Exists		Yes
YDR188W	Shared_Interaction	Induced_.....sP....._No_Phenotype_Exists		Yes
YNL323W	Shared_Interaction	Induced_.....s..S..._No_Phenotype_Exists		Yes
YLR270W	Shared_Interaction	Induced_..K..s......_No_Phenotype_Exists		Yes
YMR162C	Shared_Interaction	Induced_.....s..S..._No_Phenotype_Exists		Yes
YPL004C	Shared_Interaction	Induced_..R..s......_No_Phenotype_Exists		Yes
YDR162C	Shared_Interaction	Repressed_.....tP....._No_Phenotype_Exists		Yes
YLR229C	Shared_Interaction	Repressed_R.....s......_cdc14_Repressed_Defective		Yes
YAR015W	Shared_Interaction	Repressed_..RR.s......_cdc14_Repressed_Defective		Yes
YKL129C	Shared_Interaction	Induced_.....sP....._No_Phenotype_Exists		Yes
YHR158C	Shared_Interaction	Induced_..K..s......_hog1_Induced_Defective		Yes
YPR140W	Shared_Interaction	Induced_.....s..S..._No_Phenotype_Exists		Yes
YLR006C	Shared_Interaction	Induced_.....sP....._pde2_Induced_Defective		Yes
YDR162C	Shared_Interaction	Repressed_..RS.s......_hog1_Repressed_Defective		Yes
YLR345W	Shared_Interaction	Repressed_..R..s......_pde2_Repressed_Amplified		Yes
YPL256C	Shared_Interaction	Repressed_.....tP....._cdc14_Repressed_Defective		Yes
YPL106C	Shared_Interaction	Induced_..S..s......_No_Phenotype_Exists		Yes
YER098W	Shared_Interaction	Induced_..S..s......_No_Phenotype_Exists		Yes
YNL243W	Shared_Interaction	Induced_..S..s......_No_Phenotype_Exists		Yes
YFR021W	Shared_Interaction	Induced_.....sP....._cdc14_Induced_Defective		Yes
YDR162C	Shared_Interaction	Induced_.....sP....._pde2_Induced_Defective		Yes
YLR258W	Shared_Interaction	Repressed_..KR.s......_No_Phenotype_Exists		Yes
YKL067W	Shared_Interaction	Induced_..K..s......_hog1_Induced_Defective		Yes
YJR073C	Shared_Interaction	Induced_.....s..S..._No_Phenotype_Exists		Yes
YOR163W	Shared_Interaction	Repressed_..RK.s......_No_Phenotype_Exists		Yes
YBL007C	Shared_Interaction	Induced_..S..s......_No_Phenotype_Exists		Yes
YLL013C	Shared_Interaction	Induced_..R..s......_cdc14_Induced_Defective		Yes
YLL021W	Shared_Interaction	Repressed_...R.s......_No_Phenotype_Exists		Yes
YGR162W	Shared_Interaction	Induced_..K..s......_No_Phenotype_Exists		Yes
YKL008C	Shared_Interaction	Repressed_R.R..s......_pde2_Repressed_Amplified		Yes
YDR381W	Shared_Interaction	Induced_..K..s......_No_Phenotype_Exists		Yes
YHL009C	Shared_Interaction	Repressed_R.....s......_cdc14_Repressed_Defective		Yes
YER112W	Shared_Interaction	Induced_..K..s......_No_Phenotype_Exists		Yes
YCR027C	Shared_Interaction	Induced_.....sP....._No_Phenotype_Exists		Yes
YPR032W	Shared_Interaction	Induced_..S..s......_No_Phenotype_Exists		Yes
YDR471W	Shared_Interaction	Induced_..R..s......_No_Phenotype_Exists		Yes
YAL041W	Shared_Interaction	Repressed_..R..s......_hog1_Repressed_Defective		Yes
YJR097W	Shared_Interaction	Induced_.....sP....._No_Phenotype_Exists		Yes
YMR298W	Shared_Interaction	Repressed_..RR.s......_No_Phenotype_Exists		Yes
YJR047C	Shared_Interaction	Repressed_..KR.s......_No_Phenotype_Exists		Yes
YGR017W	Shared_Interaction	Repressed_..KR.s......_No_Phenotype_Exists		Yes
YFR024C-A	Shared_Interaction	Induced_..S..s......_No_Phenotype_Exists		Yes
YGR241C	Shared_Interaction	Repressed_R.R..s......_pde2_Repressed_Amplified		Yes
YDL203C	Shared_Interaction	Repressed_..RR.s......_cdc14_Repressed_Defective		Yes
YGR162W	Shared_Interaction	Repressed_R.R..s......_hog1_Repressed_Amplified		Yes
YMR109W	Shared_Interaction	Induced_.....sP....._No_Phenotype_Exists		Yes
YDL161W	Shared_Interaction	Induced_.....tP....._pde2_Induced_Defective		Yes
YPR119W	Shared_Interaction	Repressed_..R..s......_cdc14_Repressed_Defective		Yes
YGR287C	Shared_Interaction	Repressed_..RR.s......_cdc14_Repressed_Defective		Yes
YLR229C	Shared_Interaction	Repressed_...R.s......_pde2_Repressed_Amplified		Yes
YAL024C	Shared_Interaction	Induced_.....sP....._No_Phenotype_Exists		Yes
YIR006C	Shared_Interaction	Induced_.....sP....._No_Phenotype_Exists		Yes
YOL041C	Shared_Interaction	Induced_.....sP....._No_Phenotype_Exists		Yes
YBR108W	Shared_Interaction	Repressed_.....tP....._pde2_Repressed_Amplified		Yes
YAL041W	Shared_Interaction	Repressed_..RS.s......_hog1_Repressed_Defective		Yes
YCR004C	Shared_Interaction	Induced_..R..s......_No_Phenotype_Exists		Yes
YER118C	Shared_Interaction	Induced_.....sP....._pde2_Induced_Defective		Yes
YHR161C	Shared_Interaction	Induced_..K..s......_No_Phenotype_Exists		Yes
YFL023W	Shared_Interaction	Repressed_..RR.s......_cdc14_Repressed_Defective		Yes
YKL035W	Shared_Interaction	Repressed_..RR.s......_No_Phenotype_Exists		Yes
YAR015W	Shared_Interaction	Induced_..S..s......_No_Phenotype_Exists		Yes
YGR138C	Shared_Interaction	Repressed_R.....s......_No_Phenotype_Exists		Yes
YBR154C	Shared_Interaction	Repressed_...R.s......_pde2_Repressed_Amplified		Yes
YDL146W	Shared_Interaction	Repressed_R.R..s......_No_Phenotype_Exists		Yes
YLR116W	Shared_Interaction	Induced_..K..s......_No_Phenotype_Exists		Yes
YDR432W	Shared_Interaction	Induced_..R..s......_hog1_Induced_Amplified		Yes
YER070W	Shared_Interaction	Induced_..K..s......_hog1_Induced_Defective		Yes
YLR136C	Shared_Interaction	Induced_..K..s......_hog1_Induced_Defective		Yes
YJR083C	Shared_Interaction	Repressed_.....tP....._No_Phenotype_Exists		Yes
YHR031C	Shared_Interaction	Induced_..K..s......_hog1_Induced_Defective		Yes
YNR024W	Shared_Interaction	Induced_..R..s......_cdc14_Induced_Defective		Yes
YAR014C	Shared_Interaction	Repressed_..RR.s......_cdc14_Repressed_Defective		Yes
YGL019W	Shared_Interaction	Repressed_...R.s......_pde2_Repressed_Amplified		Yes
YKL074C	Shared_Interaction	Induced_..K..s......_No_Phenotype_Exists		Yes
YLL008W	Shared_Interaction	Repressed_..KR.s......_No_Phenotype_Exists		Yes
YOL139C	Shared_Interaction	Induced_..R..s......_cdc14_Induced_Defective		Yes
YOR035C	Shared_Interaction	Repressed_...R.s......_No_Phenotype_Exists		Yes
YLL003W	Shared_Interaction	Repressed_...R.s......_No_Phenotype_Exists		Yes
YLR229C	Shared_Interaction	Repressed_..R..s......_hog1_Repressed_Defective		Yes
YNL182C	Shared_Interaction	Repressed_.....sP....._No_Phenotype_Exists		Yes
YPL020C	Shared_Interaction	Repressed_..R..t......_No_Phenotype_Exists		Yes
YGR241C	Shared_Interaction	Induced_..K..s......_No_Phenotype_Exists		Yes
YDL161W	Shared_Interaction	Induced_.....s..S..._No_Phenotype_Exists		Yes
YEL012W	Shared_Interaction	Repressed_..KR.s......_No_Phenotype_Exists		Yes
YOR122C	Shared_Interaction	Repressed_..RS.s......_No_Phenotype_Exists		Yes
YER177W	Shared_Interaction	Repressed_..RR.s......_No_Phenotype_Exists		Yes
YBR267W	Shared_Interaction	Repressed_..R..s......_pde2_Repressed_Amplified		Yes
YEL022W	Shared_Interaction	Induced_.....s..S..._hog1_Induced_Defective		Yes
YJL070C	Shared_Interaction	Repressed_..RK.s......_No_Phenotype_Exists		Yes
YLR058C	Shared_Interaction	Induced_..R..s......_No_Phenotype_Exists		Yes
YDR135C	Shared_Interaction	Repressed_R.R..s......_pde2_Repressed_Amplified		Yes
YPR171W	Shared_Interaction	Repressed_R.R..s......_pde2_Repressed_Amplified		Yes
YPL281C	Shared_Interaction	Induced_.....sP....._No_Phenotype_Exists		Yes
YEL055C	Shared_Interaction	Induced_.....sP....._No_Phenotype_Exists		Yes
YGR162W	Shared_Interaction	Induced_..R..s......_cdc14_Induced_Defective		Yes
YAL020C	Shared_Interaction	Repressed_.....tP....._No_Phenotype_Exists		Yes
YOL112W	Shared_Interaction	Repressed_.....tP....._No_Phenotype_Exists		Yes
YBL002W	Shared_Interaction	Repressed_...R.s......_pde2_Repressed_Amplified		Yes
YER112W	Shared_Interaction	Induced_..R..s......_cdc14_Induced_Defective		Yes
YLR377C	Shared_Interaction	Repressed_..RK.s......_pde2_Repressed_Amplified		Yes
YLR371W	Shared_Interaction	Repressed_...R.s......_No_Phenotype_Exists		Yes
YPR129W	Shared_Interaction	Repressed_..KR.s......_No_Phenotype_Exists		Yes
YJL204C	Shared_Interaction	Induced_.....s..S..._No_Phenotype_Exists		Yes
YMR196W	Shared_Interaction	Repressed_..RR.s......_cdc14_Repressed_Defective		Yes
YER036C	Shared_Interaction	Repressed_R.R..s......_hog1_Repressed_Amplified		Yes
YLR196W	Shared_Interaction	Induced_.....sP....._No_Phenotype_Exists		Yes
YOR329C	Shared_Interaction	Induced_..S..s......_No_Phenotype_Exists		Yes
YHR161C	Shared_Interaction	Induced_..S..s......_No_Phenotype_Exists		Yes
YPR156C	Shared_Interaction	Repressed_R.....s......_No_Phenotype_Exists		Yes
YDR239C	Shared_Interaction	Induced_..S..s......_No_Phenotype_Exists		Yes
YLR229C	Shared_Interaction	Repressed_..RS.s......_hog1_Repressed_Defective		Yes
YJL124C	Shared_Interaction	Induced_..R..s......_cdc14_Induced_Defective		Yes
YMR041C	Shared_Interaction	Induced_..R..s......_No_Phenotype_Exists		Yes
YJR070C	Shared_Interaction	Induced_..R..s......_No_Phenotype_Exists		Yes
YDR064W	Shared_Interaction	Induced_..R..s......_No_Phenotype_Exists		Yes
YPL265W	Shared_Interaction	Repressed_..RK.s......_No_Phenotype_Exists		Yes
YHR016C	Shared_Interaction	Repressed_R.R..s......_pde2_Repressed_Amplified		Yes
YGL210W	Shared_Interaction	Repressed_..RR.s......_cdc14_Repressed_Defective		Yes
YDL060W	Shared_Interaction	Induced_.....tP....._hog1_Induced_Defective		Yes
YLR207W	Shared_Interaction	Induced_.....tP....._No_Phenotype_Exists		Yes
YPL201C	Shared_Interaction	Repressed_..KR.s......_No_Phenotype_Exists		Yes
YHR207C	Shared_Interaction	Induced_..K..s......_No_Phenotype_Exists		Yes
YPR181C	Shared_Interaction	Repressed_.....sP....._hog1_Repressed_Defective		Yes
YJL020C	Shared_Interaction	Induced_..K..s......_hog1_Induced_Defective		Yes
YLR345W	Shared_Interaction	Induced_..K..s......_hog1_Induced_Defective		Yes
YFL023W	Shared_Interaction	Induced_.....sP....._No_Phenotype_Exists		Yes
YBL007C	Shared_Interaction	Induced_.....s..S..._No_Phenotype_Exists		Yes
YNL243W	Shared_Interaction	Repressed_R.R..s......_pde2_Repressed_Amplified		Yes
YHR107C	Shared_Interaction	Repressed_R.....s......_cdc14_Repressed_Defective		Yes
YOL013C	Shared_Interaction	Repressed_R.....s......_cdc14_Repressed_Defective		Yes
YKR081C	Shared_Interaction	Induced_.....sP....._No_Phenotype_Exists		Yes
YLR229C	Shared_Interaction	Induced_.....sP....._No_Phenotype_Exists		Yes
YLR116W	Shared_Interaction	Induced_..R..s......_cdc14_Induced_Defective		Yes
YBL085W	Shared_Interaction	Repressed_..KR.s......_No_Phenotype_Exists		Yes
YDR162C	Shared_Interaction	Repressed_..KR.s......_No_Phenotype_Exists		Yes
YKR031C	Shared_Interaction	Induced_.....s..S..._No_Phenotype_Exists		Yes
YMR235C	Shared_Interaction	Repressed_..KR.s......_No_Phenotype_Exists		Yes
YAL013W	Shared_Interaction	Repressed_..RR.s......_No_Phenotype_Exists		Yes
YLR229C	Shared_Interaction	Induced_.....sP....._pde2_Induced_Defective		Yes
YNL078W	Shared_Interaction	Repressed_..R..s......_pde2_Repressed_Amplified		Yes
YNL243W	Shared_Interaction	Induced_.....tP....._pde2_Induced_Defective		Yes
YBR200W	Shared_Interaction	Repressed_..KR.s......_No_Phenotype_Exists		Yes
YGL207W	Shared_Interaction	Repressed_...R.s......_pde2_Repressed_Amplified		Yes
YKL074C	Shared_Interaction	Induced_..R..s......_cdc14_Induced_Defective		Yes
YJL138C	Shared_Interaction	Induced_..R..s......_No_Phenotype_Exists		Yes
YJL080C	Shared_Interaction	Repressed_R.....s......_cdc14_Repressed_Defective		Yes
YDL153C	Shared_Interaction	Repressed_.....tP....._No_Phenotype_Exists		Yes
YKR055W	Shared_Interaction	Repressed_..RS.s......_No_Phenotype_Exists		Yes
YCL027W	Shared_Interaction	Repressed_..RS.s......_No_Phenotype_Exists		Yes
YOR260W	Shared_Interaction	Repressed_..KR.s......_No_Phenotype_Exists		Yes
YPL178W	Shared_Interaction	Induced_..K..s......_No_Phenotype_Exists		Yes
YBR126C	Shared_Interaction	Induced_.....sP....._No_Phenotype_Exists		Yes
YPR032W	Shared_Interaction	Repressed_..RR.s......_cdc14_Repressed_Defective		Yes
YCR030C	Shared_Interaction	Repressed_..R..t......_No_Phenotype_Exists		Yes
YDL203C	Shared_Interaction	Induced_..S..s......_No_Phenotype_Exists		Yes
YGR241C	Shared_Interaction	Induced_..S..s......_No_Phenotype_Exists		Yes
YLR314C	Shared_Interaction	Repressed_R.....s......_cdc14_Repressed_Defective		Yes
YBR200W	Shared_Interaction	Repressed_..R..s......_hog1_Repressed_Defective		Yes
YBL007C	Shared_Interaction	Induced_..S..s......_hog1_Induced_Defective		Yes
YER177W	Shared_Interaction	Induced_.....sP....._hog1_Induced_Defective		Yes
YDL203C	Shared_Interaction	Induced_..K..s......_hog1_Induced_Defective		Yes
YGR238C	Shared_Interaction	Induced_..K..s......_hog1_Induced_Defective		Yes
YAL024C	Shared_Interaction	Repressed_...R.s......_No_Phenotype_Exists		Yes
YBL061C	Shared_Interaction	Repressed_...R.s......_No_Phenotype_Exists		Yes
YEL013W	Shared_Interaction	Repressed_..R..s......_No_Phenotype_Exists		Yes
YOR181W	Shared_Interaction	Repressed_...R.s......_No_Phenotype_Exists		Yes
YDR224C	Shared_Interaction	Repressed_...R.s......_pde2_Repressed_Amplified		Yes
YOL013C	Shared_Interaction	Induced_.....tP....._No_Phenotype_Exists		Yes
YGR287C	Shared_Interaction	Induced_..S..s......_No_Phenotype_Exists		Yes
YNL243W	Shared_Interaction	Repressed_..R..t......_No_Phenotype_Exists		Yes
YNL243W	Shared_Interaction	Induced_.....sP....._No_Phenotype_Exists		Yes
YLR229C	Shared_Interaction	Repressed_..RS.s......_No_Phenotype_Exists		Yes
YKL008C	Shared_Interaction	Repressed_R.R..s......_No_Phenotype_Exists		Yes
YDR099W	Shared_Interaction	Repressed_.....tP....._pde2_Repressed_Amplified		Yes
YMR068W	Shared_Interaction	Repressed_...R.s......_No_Phenotype_Exists		Yes
YIR006C	Shared_Interaction	Repressed_R.R..s......_pde2_Repressed_Amplified		Yes
YDR162C	Shared_Interaction	Repressed_..RK.s......_No_Phenotype_Exists		Yes
YDL117W	Shared_Interaction	Induced_..K..s......_hog1_Induced_Defective		Yes
YBL047C	Shared_Interaction	Repressed_..R..t......_No_Phenotype_Exists		Yes
YPL004C	Shared_Interaction	Induced_..K..s......_No_Phenotype_Exists		Yes
YOR212W	Shared_Interaction	Repressed_..KR.s......_No_Phenotype_Exists		Yes
YHR016C	Shared_Interaction	Induced_.....s..S..._No_Phenotype_Exists		Yes
YDR293C	Shared_Interaction	Repressed_..RR.s......_No_Phenotype_Exists		Yes
YIL084C	Shared_Interaction	Repressed_..RR.s......_No_Phenotype_Exists		Yes
YJL076W	Shared_Interaction	Repressed_.....sP....._hog1_Repressed_Defective		Yes
YDL161W	Shared_Interaction	Repressed_.....sP....._No_Phenotype_Exists		Yes
YPL077C	Shared_Interaction	Induced_..R..s......_No_Phenotype_Exists		Yes
YDR135C	Shared_Interaction	Induced_..S..s......_hog1_Induced_Defective		Yes
YHR010W	Shared_Interaction	Induced_..R..s......_No_Phenotype_Exists		Yes
YHR207C	Shared_Interaction	Induced_..S..s......_No_Phenotype_Exists		Yes
YDR096W	Shared_Interaction	Induced_.....sP....._No_Phenotype_Exists		Yes
YOR294W	Shared_Interaction	Induced_.....sP....._No_Phenotype_Exists		Yes
YLR055C	Shared_Interaction	Repressed_..RK.s......_cdc14_Repressed_Defective		Yes
YER149C	Shared_Interaction	Induced_.....sP....._No_Phenotype_Exists		Yes
YPL177C	Shared_Interaction	Induced_.....sP....._No_Phenotype_Exists		Yes
YNL090W	Shared_Interaction	Induced_.....sP....._No_Phenotype_Exists		Yes
YOR326W	Shared_Interaction	Repressed_.....sP....._No_Phenotype_Exists		Yes
YNL243W	Shared_Interaction	Induced_..K..s......_No_Phenotype_Exists		Yes
YNL243W	Shared_Interaction	Induced_.....s..S..._No_Phenotype_Exists		Yes
YGR240C	Shared_Interaction	Induced_.....sP....._hog1_Induced_Defective		Yes
YDR099W	Shared_Interaction	Induced_..R..s......_hog1_Induced_Defective		Yes
YJR065C	Shared_Interaction	Induced_..S..s......_hog1_Induced_Defective		Yes
YKR072C	Shared_Interaction	Repressed_..RR.s......_No_Phenotype_Exists		Yes
YDR212W	Shared_Interaction	Repressed_.....tP....._No_Phenotype_Exists		Yes
YMR068W	Shared_Interaction	Induced_..K..s......_hog1_Induced_Defective		Yes
YOL108C	Shared_Interaction	Repressed_.....tP....._No_Phenotype_Exists		Yes
YDR096W	Shared_Interaction	Repressed_..RR.s......_No_Phenotype_Exists		Yes
YER016W	Shared_Interaction	Repressed_..RR.s......_No_Phenotype_Exists		Yes
YDL029W	Shared_Interaction	Repressed_..R..t......_No_Phenotype_Exists		Yes
YBL085W	Shared_Interaction	Induced_..S..s......_No_Phenotype_Exists		Yes
YLL028W	Shared_Interaction	Repressed_R.....s......_No_Phenotype_Exists		Yes
YPL094C	Shared_Interaction	Induced_..S..s......_No_Phenotype_Exists		Yes
YCR002C	Shared_Interaction	Induced_.....s..S..._No_Phenotype_Exists		Yes
YDR075W	Shared_Interaction	Repressed_..RK.s......_No_Phenotype_Exists		Yes
YMR239C	Shared_Interaction	Repressed_..R..t......_No_Phenotype_Exists		Yes
YHR016C	Shared_Interaction	Induced_..S..s......_hog1_Induced_Defective		Yes
YKR048C	Shared_Interaction	Induced_.....sP....._No_Phenotype_Exists		Yes
YIR006C	Shared_Interaction	Repressed_..R..s......_No_Phenotype_Exists		Yes
YDL155W	Shared_Interaction	Repressed_..R..s......_pde2_Repressed_Amplified		Yes
YHR107C	Shared_Interaction	Induced_.....s..S..._No_Phenotype_Exists		Yes
YNL118C	Shared_Interaction	Repressed_..KR.s......_No_Phenotype_Exists		Yes
YGL207W	Shared_Interaction	Repressed_.....tP....._pde2_Repressed_Amplified		Yes
YIL159W	Shared_Interaction	Repressed_.....tP....._No_Phenotype_Exists		Yes
YGL016W	Shared_Interaction	Induced_..K..s......_hog1_Induced_Defective		Yes
YAR014C	Shared_Interaction	Induced_..K..s......_hog1_Induced_Defective		Yes
YNL027W	Shared_Interaction	Repressed_..RR.s......_cdc14_Repressed_Defective		Yes
YGR162W	Shared_Interaction	Repressed_R.R..s......_pde2_Repressed_Amplified		Yes
YPR032W	Shared_Interaction	Induced_.....sP....._No_Phenotype_Exists		Yes
YLR229C	Shared_Interaction	Repressed_..R..s......_pde2_Repressed_Amplified		Yes
YMR304W	Shared_Interaction	Induced_..S..s......_No_Phenotype_Exists		Yes
YML048W	Shared_Interaction	Induced_..S..s......_No_Phenotype_Exists		Yes
YCR052W	Shared_Interaction	Induced_.....sP....._hog1_Induced_Defective		Yes
YBR200W	Shared_Interaction	Induced_.....sP....._pde2_Induced_Defective		Yes
YOR329C	Shared_Interaction	Repressed_..R..s......_No_Phenotype_Exists		Yes
YDR516C	Shared_Interaction	Repressed_..R..s......_No_Phenotype_Exists		Yes
YJL070C	Shared_Interaction	Repressed_..R..s......_No_Phenotype_Exists		Yes
YMR205C	Shared_Interaction	Induced_..R..s......_No_Phenotype_Exists		Yes
YDR238C	Shared_Interaction	Induced_..R..s......_hog1_Induced_Defective		Yes
YLL021W	Shared_Interaction	Induced_.....s..S..._No_Phenotype_Exists		Yes
YPR032W	Shared_Interaction	Repressed_..KR.s......_No_Phenotype_Exists		Yes
YNL078W	Shared_Interaction	Repressed_..KR.s......_No_Phenotype_Exists		Yes
YOR361C	Shared_Interaction	Induced_..K..s......_No_Phenotype_Exists		Yes
YOL146W	Shared_Interaction	Repressed_.....sP....._No_Phenotype_Exists		Yes
YOL139C	Shared_Interaction	Induced_.....tP....._No_Phenotype_Exists		Yes
YPR171W	Shared_Interaction	Repressed_...R.s......_No_Phenotype_Exists		Yes
YDR135C	Shared_Interaction	Repressed_...R.s......_No_Phenotype_Exists		Yes
YOR181W	Shared_Interaction	Repressed_.....sP....._No_Phenotype_Exists		Yes
YHR114W	Shared_Interaction	Induced_.....sP....._No_Phenotype_Exists		Yes
YDR074W	Shared_Interaction	Induced_.....sP....._No_Phenotype_Exists		Yes
YOR224C	Shared_Interaction	Repressed_..RR.s......_cdc14_Repressed_Defective		Yes
YBR084W	Shared_Interaction	Repressed_.....tP....._No_Phenotype_Exists		Yes
YAL041W	Shared_Interaction	Repressed_..KR.s......_No_Phenotype_Exists		Yes
YJL080C	Shared_Interaction	Induced_..K..s......_No_Phenotype_Exists		Yes
YFR024C-A	Shared_Interaction	Induced_..K..s......_No_Phenotype_Exists		Yes
YCR002C	Shared_Interaction	Induced_..S..s......_hog1_Induced_Defective		Yes
YJR076C	Shared_Interaction	Repressed_R.....s......_cdc14_Repressed_Defective		Yes
YKL023W	Shared_Interaction	Repressed_..RK.s......_No_Phenotype_Exists		Yes
YIR006C	Shared_Interaction	Repressed_..R..t......_No_Phenotype_Exists		Yes
YBR140C	Shared_Interaction	Repressed_..RR.s......_No_Phenotype_Exists		Yes
YCR030C	Shared_Interaction	Repressed_...R.s......_No_Phenotype_Exists		Yes
YLR314C	Shared_Interaction	Induced_.....s..S..._No_Phenotype_Exists		Yes
YKL130C	Shared_Interaction	Repressed_..KR.s......_No_Phenotype_Exists		Yes
YLR314C	Shared_Interaction	Repressed_..KR.s......_No_Phenotype_Exists		Yes
YHR107C	Shared_Interaction	Induced_..S..s......_hog1_Induced_Defective		Yes
YIL070C	Shared_Interaction	Induced_.....sP....._No_Phenotype_Exists		Yes
YJL098W	Shared_Interaction	Repressed_..R..s......_No_Phenotype_Exists		Yes
YMR196W	Shared_Interaction	Induced_..S..s......_No_Phenotype_Exists		Yes
YDR188W	Shared_Interaction	Induced_..S..s......_No_Phenotype_Exists		Yes
YER167W	Shared_Interaction	Induced_..K..s......_hog1_Induced_Defective		Yes
YMR109W	Shared_Interaction	Induced_.....s..S..._No_Phenotype_Exists		Yes
YML031W	Shared_Interaction	Induced_..K..s......_No_Phenotype_Exists		Yes
YDR388W	Shared_Interaction	Repressed_R.R..s......_cdc14_Repressed_Defective		Yes
YHR016C	Shared_Interaction	Repressed_...R.s......_No_Phenotype_Exists		Yes
YNL078W	Shared_Interaction	Induced_..S..s......_hog1_Induced_Defective		Yes
YKL180W	Shared_Interaction	Induced_..R..s......_No_Phenotype_Exists		Yes
YDL029W	Shared_Interaction	Induced_..S..s......_hog1_Induced_Defective		Yes
YBR109C	Shared_Interaction	Repressed_R.....s......_pde2_Repressed_Amplified		Yes
YML074C	Shared_Interaction	Induced_.....sP....._No_Phenotype_Exists		Yes
YDL220C	Shared_Interaction	Repressed_..RR.s......_cdc14_Repressed_Defective		Yes
YJR001W	Shared_Interaction	Repressed_R.R..s......_No_Phenotype_Exists		Yes
YHR016C	Shared_Interaction	Induced_..S..s......_No_Phenotype_Exists		Yes
YIR006C	Shared_Interaction	Induced_..K..s......_No_Phenotype_Exists		Yes
YIR006C	Shared_Interaction	Induced_.....s..S..._No_Phenotype_Exists		Yes
YHR161C	Shared_Interaction	Induced_.....sP....._No_Phenotype_Exists		Yes
YJL020C	Shared_Interaction	Induced_.....sP....._No_Phenotype_Exists		Yes
YOR329C	Shared_Interaction	Induced_.....sP....._No_Phenotype_Exists		Yes
YOR201C	Shared_Interaction	Induced_.....sP....._No_Phenotype_Exists		Yes
YMR196W	Shared_Interaction	Induced_..K..s......_hog1_Induced_Defective		Yes
YBR267W	Shared_Interaction	Repressed_.....tP....._No_Phenotype_Exists		Yes
YDR208W	Shared_Interaction	Induced_..K..s......_hog1_Induced_Defective		Yes
YKL079W	Shared_Interaction	Repressed_..RS.s......_No_Phenotype_Exists		Yes
YOR141C	Shared_Interaction	Repressed_..RR.s......_cdc14_Repressed_Defective		Yes
YMR086W	Shared_Interaction	Induced_..R..s......_No_Phenotype_Exists		Yes
YBR079C	Shared_Interaction	Repressed_..R..s......_No_Phenotype_Exists		Yes
YER072W	Shared_Interaction	Repressed_..RR.s......_No_Phenotype_Exists		Yes
YDL076C	Shared_Interaction	Repressed_..RR.s......_No_Phenotype_Exists		Yes
YPL012W	Shared_Interaction	Induced_.....sP....._No_Phenotype_Exists		Yes
YKL129C	Shared_Interaction	Induced_..S..s......_No_Phenotype_Exists		Yes
YMR205C	Shared_Interaction	Induced_..S..s......_No_Phenotype_Exists		Yes
YAL026C	Shared_Interaction	Repressed_R.....s......_No_Phenotype_Exists		Yes
YNL273W	Shared_Interaction	Repressed_.....sP....._No_Phenotype_Exists		Yes
YGL113W	Shared_Interaction	Repressed_.....sP....._No_Phenotype_Exists		Yes
YFR021W	Shared_Interaction	Induced_.....sP....._hog1_Induced_Defective		Yes
YLR314C	Shared_Interaction	Induced_..S..s......_hog1_Induced_Defective		Yes
YHR016C	Shared_Interaction	Repressed_.....tP....._No_Phenotype_Exists		Yes
YHR186C	Shared_Interaction	Repressed_..RR.s......_cdc14_Repressed_Defective		Yes
YJL005W	Shared_Interaction	Repressed_R.R..s......_No_Phenotype_Exists		Yes
YHL034C	Shared_Interaction	Induced_..K..s......_No_Phenotype_Exists		Yes
YOL139C	Shared_Interaction	Induced_..K..s......_No_Phenotype_Exists		Yes
YGL008C	Shared_Interaction	Induced_..K..s......_No_Phenotype_Exists		Yes
YBL007C	Shared_Interaction	Induced_.....sP....._No_Phenotype_Exists		Yes
YDR432W	Shared_Interaction	Induced_..K..s......_No_Phenotype_Exists		Yes
YFL039C	Shared_Interaction	Induced_..S..s......_hog1_Induced_Defective		Yes
YLR258W	Shared_Interaction	Induced_..K..s......_No_Phenotype_Exists		Yes
YCR002C	Shared_Interaction	Induced_..S..s......_No_Phenotype_Exists		Yes
YMR032W	Shared_Interaction	Induced_..K..s......_hog1_Induced_Defective		Yes
YKL108W	Shared_Interaction	Repressed_.....sP....._No_Phenotype_Exists		Yes
YJR046W	Shared_Interaction	Repressed_.....sP....._No_Phenotype_Exists		Yes
YDR052C	Shared_Interaction	Repressed_.....sP....._No_Phenotype_Exists		Yes
YOL066C	Shared_Interaction	Induced_.....sP....._No_Phenotype_Exists		Yes
YIL104C	Shared_Interaction	Induced_.....sP....._No_Phenotype_Exists		Yes
YPR171W	Shared_Interaction	Repressed_R.R..s......_No_Phenotype_Exists		Yes
YGR130C	Shared_Interaction	Induced_..K..s......_No_Phenotype_Exists		Yes
YAL041W	Shared_Interaction	Repressed_..RK.s......_No_Phenotype_Exists		Yes
YDR432W	Shared_Interaction	Induced_..R..s......_cdc14_Induced_Defective		Yes
YNL002C	Shared_Interaction	Induced_.....sP....._No_Phenotype_Exists		Yes
YLR229C	Shared_Interaction	Repressed_..R..s......_No_Phenotype_Exists		Yes
YER118C	Shared_Interaction	Induced_..K..s......_hog1_Induced_Defective		Yes
YBR079C	Shared_Interaction	Induced_..K..s......_No_Phenotype_Exists		Yes
YPL256C	Shared_Interaction	Repressed_..KR.s......_No_Phenotype_Exists		Yes
YBR182C	Shared_Interaction	Repressed_..RR.s......_No_Phenotype_Exists		Yes
YCL061C	Shared_Interaction	Repressed_.....sP....._No_Phenotype_Exists		Yes
YBR200W	Shared_Interaction	Repressed_.....sP....._No_Phenotype_Exists		Yes
YCR030C	Shared_Interaction	Repressed_R.R..s......_No_Phenotype_Exists		Yes
YMR196W	Shared_Interaction	Repressed_R.R..s......_No_Phenotype_Exists		Yes
YLR258W	Shared_Interaction	Induced_.....sP....._No_Phenotype_Exists		Yes
YLR377C	Shared_Interaction	Repressed_..KR.s......_No_Phenotype_Exists		Yes
YKR002W	Shared_Interaction	Repressed_...R.s......_No_Phenotype_Exists		Yes
YML121W	Shared_Interaction	Induced_.....sP....._hog1_Induced_Defective		Yes
YNL287W	Shared_Interaction	Induced_..R..s......_hog1_Induced_Defective		Yes
YGR200C	Shared_Interaction	Repressed_..RK.s......_No_Phenotype_Exists		Yes
YDL155W	Shared_Interaction	Repressed_..KR.s......_No_Phenotype_Exists		Yes
YIL150C	Shared_Interaction	Repressed_.....sP....._No_Phenotype_Exists		Yes
YLR423C	Shared_Interaction	Repressed_.....sP....._No_Phenotype_Exists		Yes
YJL072C	Shared_Interaction	Repressed_.....sP....._No_Phenotype_Exists		Yes
YHR183W	Shared_Interaction	Induced_.....sP....._No_Phenotype_Exists		Yes
YGL115W	Shared_Interaction	Induced_.....sP....._No_Phenotype_Exists		Yes
YDL019C	Shared_Interaction	Induced_.....sP....._No_Phenotype_Exists		Yes
YGR238C	Shared_Interaction	Induced_.....sP....._No_Phenotype_Exists		Yes
YLR305C	Shared_Interaction	Induced_.....sP....._No_Phenotype_Exists		Yes
YHL009C	Shared_Interaction	Induced_.....sP....._No_Phenotype_Exists		Yes
YBL097W	Shared_Interaction	Repressed_..R..s......_No_Phenotype_Exists		Yes
YOL083W	Shared_Interaction	Repressed_..R..s......_No_Phenotype_Exists		Yes
YGR021W	Shared_Interaction	Repressed_..R..s......_No_Phenotype_Exists		Yes
YJL080C	Shared_Interaction	Induced_..S..s......_No_Phenotype_Exists		Yes
YMR239C	Shared_Interaction	Induced_..S..s......_No_Phenotype_Exists		Yes
YPR072W	Shared_Interaction	Induced_.....sP....._No_Phenotype_Exists		Yes
YBR034C	Shared_Interaction	Repressed_...R.s......_No_Phenotype_Exists		Yes
YCR088W	Shared_Interaction	Repressed_R.R..s......_No_Phenotype_Exists		Yes
YJL124C	Shared_Interaction	Induced_..K..s......_No_Phenotype_Exists		Yes
YLR229C	Shared_Interaction	Repressed_..KR.s......_No_Phenotype_Exists		Yes
YKL129C	Shared_Interaction	Repressed_..RS.s......_No_Phenotype_Exists		Yes
YMR032W	Shared_Interaction	Repressed_..RS.s......_No_Phenotype_Exists		Yes
YNL078W	Shared_Interaction	Repressed_.....tP....._No_Phenotype_Exists		Yes
YPR032W	Shared_Interaction	Repressed_.....tP....._No_Phenotype_Exists		Yes
YDL042C	Shared_Interaction	Repressed_.....sP....._No_Phenotype_Exists		Yes
YER036C	Shared_Interaction	Repressed_R.R..s......_pde2_Repressed_Amplified		Yes
YGR130C	Shared_Interaction	Induced_..R..s......_No_Phenotype_Exists		Yes
YGL115W	Shared_Interaction	Repressed_..RR.s......_No_Phenotype_Exists		Yes
YHL024W	Shared_Interaction	Repressed_.....sP....._No_Phenotype_Exists		Yes
YDL153C	Shared_Interaction	Repressed_..KR.s......_No_Phenotype_Exists		Yes
YCR077C	Shared_Interaction	Induced_..K..s......_No_Phenotype_Exists		Yes
YLR314C	Shared_Interaction	Induced_..S..s......_No_Phenotype_Exists		Yes
YNL027W	Shared_Interaction	Induced_.....sP....._No_Phenotype_Exists		Yes
YDR225W	Shared_Interaction	Repressed_..R..s......_cdc14_Repressed_Defective		Yes
YML121W	Shared_Interaction	Induced_..R..s......_hog1_Induced_Defective		Yes
YBR108W	Shared_Interaction	Repressed_.....tP....._No_Phenotype_Exists		Yes
YPR119W	Shared_Interaction	Repressed_.....sP....._No_Phenotype_Exists		Yes
YOR083W	Shared_Interaction	Repressed_R.R..s......_No_Phenotype_Exists		Yes
YIL033C	Shared_Interaction	Repressed_R.R..s......_No_Phenotype_Exists		Yes
YLR452C	Shared_Interaction	Repressed_..RS.s......_No_Phenotype_Exists		Yes
YAR014C	Shared_Interaction	Repressed_..R..s......_No_Phenotype_Exists		Yes
YOR054C	Shared_Interaction	Repressed_..R..s......_No_Phenotype_Exists		Yes
YIR006C	Shared_Interaction	Repressed_...R.s......_No_Phenotype_Exists		Yes
YPR135W	Shared_Interaction	Repressed_.....sP....._No_Phenotype_Exists		Yes
YJR076C	Shared_Interaction	Induced_.....s..S..._No_Phenotype_Exists		Yes
YDR388W	Shared_Interaction	Repressed_R.R..s......_pde2_Repressed_Amplified		Yes
YBL007C	Shared_Interaction	Induced_.....tP....._pde2_Induced_Defective		Yes
YOR181W	Shared_Interaction	Repressed_..R..t......_No_Phenotype_Exists		Yes
YLR314C	Shared_Interaction	Repressed_.....tP....._No_Phenotype_Exists		Yes
YPR115W	Shared_Interaction	Induced_..K..s......_No_Phenotype_Exists		Yes
YDR293C	Shared_Interaction	Repressed_..KR.s......_No_Phenotype_Exists		Yes
YDR293C	Shared_Interaction	Induced_..K..s......_No_Phenotype_Exists		Yes
YKL135C	Shared_Interaction	Repressed_R.R..s......_No_Phenotype_Exists		Yes
YGL181W	Shared_Interaction	Repressed_R.R..s......_No_Phenotype_Exists		Yes
YIR006C	Shared_Interaction	Induced_..S..s......_No_Phenotype_Exists		Yes
YER125W	Shared_Interaction	Repressed_R.R..s......_No_Phenotype_Exists		Yes
YFL039C	Shared_Interaction	Repressed_...R.s......_No_Phenotype_Exists		Yes
YGL207W	Shared_Interaction	Repressed_.....sP....._No_Phenotype_Exists		Yes
YPR032W	Shared_Interaction	Repressed_.....sP....._No_Phenotype_Exists		Yes
YER151C	Shared_Interaction	Induced_.....sP....._hog1_Induced_Defective		Yes
YMR153W	Shared_Interaction	Repressed_..KR.s......_No_Phenotype_Exists		Yes
YOR141C	Shared_Interaction	Repressed_..KR.s......_No_Phenotype_Exists		Yes
YML031W	Shared_Interaction	Induced_..K..s......_hog1_Induced_Defective		Yes
YCR093W	Shared_Interaction	Repressed_.....tP....._No_Phenotype_Exists		Yes
YBR084W	Shared_Interaction	Repressed_..R..s......_No_Phenotype_Exists		Yes
YOR244W	Shared_Interaction	Induced_..S..s......_pde2_Induced_Defective		Yes
YPR119W	Shared_Interaction	Repressed_R.R..s......_pde2_Repressed_Amplified		Yes
YLR319C	Shared_Interaction	Repressed_..RS.s......_No_Phenotype_Exists		Yes
YEL013W	Shared_Interaction	Repressed_..RS.s......_No_Phenotype_Exists		Yes
YGR218W	Shared_Interaction	Repressed_.....sP....._No_Phenotype_Exists		Yes
YDR013W	Shared_Interaction	Repressed_.....sP....._No_Phenotype_Exists		Yes
YHR023W	Shared_Interaction	Induced_.....sP....._No_Phenotype_Exists		Yes
YKR092C	Shared_Interaction	Induced_.....sP....._No_Phenotype_Exists		Yes
YGR078C	Shared_Interaction	Induced_.....sP....._No_Phenotype_Exists		Yes
YBR234C	Shared_Interaction	Induced_.....sP....._No_Phenotype_Exists		Yes
YJR053W	Shared_Interaction	Induced_.....sP....._No_Phenotype_Exists		Yes
YJL138C	Shared_Interaction	Induced_.....sP....._No_Phenotype_Exists		Yes
YDR299W	Shared_Interaction	Induced_.....sP....._No_Phenotype_Exists		Yes
YGR021W	Shared_Interaction	Induced_.....sP....._No_Phenotype_Exists		Yes
YFL023W	Shared_Interaction	Induced_.....tP....._pde2_Induced_Defective		Yes
YFL023W	Shared_Interaction	Induced_.....tP....._hog1_Induced_Defective		Yes
YPL012W	Shared_Interaction	Induced_..K..s......_hog1_Induced_Defective		Yes
YPR181C	Shared_Interaction	Induced_..R..s......_hog1_Induced_Defective		Yes
YGL173C	Shared_Interaction	Repressed_R.....s......_No_Phenotype_Exists		Yes
YOR181W	Shared_Interaction	Repressed_..R..s......_No_Phenotype_Exists		Yes
YOR244W	Shared_Interaction	Induced_.....s..S..._No_Phenotype_Exists		Yes
YDL149W	Shared_Interaction	Repressed_R.R..s......_No_Phenotype_Exists		Yes
YNL025C	Shared_Interaction	Repressed_..RK.s......_No_Phenotype_Exists		Yes
YJR005W	Shared_Interaction	Repressed_..RR.s......_No_Phenotype_Exists		Yes
YKL146W	Shared_Interaction	Repressed_..RR.s......_No_Phenotype_Exists		Yes
YEL015W	Shared_Interaction	Repressed_..RR.s......_No_Phenotype_Exists		Yes
YBR112C	Shared_Interaction	Repressed_...R.s......_No_Phenotype_Exists		Yes
YLR258W	Shared_Interaction	Induced_..S..s......_No_Phenotype_Exists		Yes
YKR048C	Shared_Interaction	Repressed_..KR.s......_No_Phenotype_Exists		Yes
YDL155W	Shared_Interaction	Repressed_..RK.s......_No_Phenotype_Exists		Yes
YOL139C	Shared_Interaction	Repressed_.....tP....._No_Phenotype_Exists		Yes
YGL008C	Shared_Interaction	Induced_..K..s......_hog1_Induced_Defective		Yes
YJL039C	Shared_Interaction	Induced_..R..s......_No_Phenotype_Exists		Yes
YBR108W	Shared_Interaction	Repressed_R.R..s......_No_Phenotype_Exists		Yes
YFR024C-A	Shared_Interaction	Repressed_R.R..s......_No_Phenotype_Exists		Yes
YNL006W	Shared_Interaction	Repressed_.....sP....._No_Phenotype_Exists		Yes
YLR229C	Shared_Interaction	Repressed_..RK.s......_No_Phenotype_Exists		Yes
YBR031W	Shared_Interaction	Repressed_..RK.s......_No_Phenotype_Exists		Yes
YDR188W	Shared_Interaction	Repressed_..R..s......_No_Phenotype_Exists		Yes
YLL039C	Shared_Interaction	Induced_.....s..S..._hog1_Induced_Defective		Yes
YGR218W	Shared_Interaction	Repressed_..RR.s......_No_Phenotype_Exists		Yes
YBL007C	Shared_Interaction	Repressed_..R..t......_No_Phenotype_Exists		Yes
YFL038C	Shared_Interaction	Induced_..K..s......_hog1_Induced_Defective		Yes
YNR052C	Shared_Interaction	Repressed_.....tP....._No_Phenotype_Exists		Yes
YGL206C	Shared_Interaction	Repressed_.....tP....._No_Phenotype_Exists		Yes
YPR181C	Shared_Interaction	Induced_..S..s......_No_Phenotype_Exists		Yes
YBR202W	Shared_Interaction	Repressed_.....sP....._No_Phenotype_Exists		Yes
YLR103C	Shared_Interaction	Repressed_.....sP....._No_Phenotype_Exists		Yes
YCR077C	Shared_Interaction	Repressed_..RK.s......_No_Phenotype_Exists		Yes
YMR263W	Shared_Interaction	Repressed_..RR.s......_No_Phenotype_Exists		Yes
YPL094C	Shared_Interaction	Repressed_..RR.s......_No_Phenotype_Exists		Yes
YOR054C	Shared_Interaction	Repressed_..RR.s......_No_Phenotype_Exists		Yes
YBR109C	Shared_Interaction	Induced_.....tP....._hog1_Induced_Defective		Yes
YPR072W	Shared_Interaction	Repressed_.....tP....._No_Phenotype_Exists		Yes
YBR112C	Shared_Interaction	Repressed_.....tP....._No_Phenotype_Exists		Yes
YHR170W	Shared_Interaction	Induced_..R..s......_hog1_Induced_Defective		Yes
YOR260W	Shared_Interaction	Induced_.....sP....._No_Phenotype_Exists		Yes
YML069W	Shared_Interaction	Repressed_.....sP....._No_Phenotype_Exists		Yes
YDR489W	Shared_Interaction	Repressed_.....sP....._No_Phenotype_Exists		Yes
YNL287W	Shared_Interaction	Repressed_R.R..s......_No_Phenotype_Exists		Yes
YMR140W	Shared_Interaction	Repressed_R.R..s......_No_Phenotype_Exists		Yes
YOR212W	Shared_Interaction	Repressed_..R..s......_No_Phenotype_Exists		Yes
YMR117C	Shared_Interaction	Repressed_...R.s......_No_Phenotype_Exists		Yes
YOR326W	Shared_Interaction	Repressed_..RR.s......_No_Phenotype_Exists		Yes
YOR224C	Shared_Interaction	Induced_..S..s......_No_Phenotype_Exists		Yes
YNL027W	Shared_Interaction	Repressed_.....tP....._No_Phenotype_Exists		Yes
YER177W	Shared_Interaction	Repressed_..KR.s......_No_Phenotype_Exists		Yes
YNL272C	Shared_Interaction	Induced_..K..s......_No_Phenotype_Exists		Yes
YER177W	Shared_Interaction	Induced_..K..s......_No_Phenotype_Exists		Yes
YPL093W	Shared_Interaction	Induced_.....sP....._No_Phenotype_Exists		Yes
YMR049C	Shared_Interaction	Induced_.....sP....._No_Phenotype_Exists		Yes
YLR274W	Shared_Interaction	Repressed_.....sP....._No_Phenotype_Exists		Yes
YIL109C	Shared_Interaction	Repressed_R.R..s......_No_Phenotype_Exists		Yes
YNL025C	Shared_Interaction	Repressed_.....tP....._No_Phenotype_Exists		Yes
YDR099W	Shared_Interaction	Repressed_..KR.s......_No_Phenotype_Exists		Yes
YBL007C	Shared_Interaction	Induced_..K..s......_No_Phenotype_Exists		Yes
YER036C	Shared_Interaction	Induced_..K..s......_No_Phenotype_Exists		Yes
YBL007C	Shared_Interaction	Repressed_..KR.s......_No_Phenotype_Exists		Yes
YLR423C	Shared_Interaction	Repressed_..R..s......_No_Phenotype_Exists		Yes
YKL129C	Shared_Interaction	Repressed_..R..s......_No_Phenotype_Exists		Yes
YER177W	Shared_Interaction	Repressed_..R..s......_No_Phenotype_Exists		Yes
YDR028C	Shared_Interaction	Induced_.....sP....._No_Phenotype_Exists		Yes
YHR158C	Shared_Interaction	Induced_.....sP....._No_Phenotype_Exists		Yes
YHR165C	Shared_Interaction	Repressed_..KR.s......_No_Phenotype_Exists		Yes
YDL155W	Shared_Interaction	Repressed_.....tP....._No_Phenotype_Exists		Yes
YAL021C	Shared_Interaction	Repressed_.....tP....._No_Phenotype_Exists		Yes
YJR112W	Shared_Interaction	Repressed_R.R..s......_No_Phenotype_Exists		Yes
YIL106W	Shared_Interaction	Induced_..S..s......_No_Phenotype_Exists		Yes
YNL216W	Shared_Interaction	Repressed_.....sP....._No_Phenotype_Exists		Yes
YDR075W	Shared_Interaction	Repressed_..RR.s......_No_Phenotype_Exists		Yes
YER118C	Shared_Interaction	Repressed_..R..s......_No_Phenotype_Exists		Yes
YGL008C	Shared_Interaction	Repressed_R.R..s......_No_Phenotype_Exists		Yes
YBL007C	Shared_Interaction	Repressed_..R..s......_No_Phenotype_Exists		Yes
YOR181W	Shared_Interaction	Induced_.....sP....._No_Phenotype_Exists		Yes
YHR052W	Shared_Interaction	Induced_.....sP....._No_Phenotype_Exists		Yes
YGL111W	Shared_Interaction	Induced_..K..s......_No_Phenotype_Exists		Yes
YDL225W	Shared_Interaction	Induced_.....sP....._No_Phenotype_Exists		Yes
YNL084C	Shared_Interaction	Induced_.....sP....._No_Phenotype_Exists		Yes
YJR065C	Shared_Interaction	Induced_.....sP....._No_Phenotype_Exists		Yes
YGL201C	Shared_Interaction	Repressed_.....sP....._No_Phenotype_Exists		Yes
YHR186C	Shared_Interaction	Repressed_..RR.s......_No_Phenotype_Exists		Yes
YFL009W	Shared_Interaction	Repressed_R.R..s......_No_Phenotype_Exists		Yes
YFL038C	Shared_Interaction	Repressed_R.R..s......_No_Phenotype_Exists		Yes
YGL206C	Shared_Interaction	Repressed_R.R..s......_No_Phenotype_Exists		Yes
YDR293C	Shared_Interaction	Induced_..S..s......_No_Phenotype_Exists		Yes
YKR048C	Shared_Interaction	Induced_..R..s......_hog1_Induced_Defective		Yes
YER177W	Shared_Interaction	Induced_..R..s......_No_Phenotype_Exists		Yes
YLR377C	Shared_Interaction	Repressed_.....sP....._No_Phenotype_Exists		Yes
YNL025C	Shared_Interaction	Repressed_.....sP....._No_Phenotype_Exists		Yes
YDR510W	Shared_Interaction	Repressed_..KR.s......_No_Phenotype_Exists		Yes
YNL097C	Shared_Interaction	Repressed_..RR.s......_No_Phenotype_Exists		Yes
YJL164C	motif_match	Repressed_..RR.s......_No_Phenotype_Exists	Kinase	Yes	0	Yes
YJR059W	motif_match	Repressed_..RR.s......_No_Phenotype_Exists	Kinase	Yes	0.000174603	Yes
YGL059W	unknown_recognition_motif	Repressed_..RR.s......_No_Phenotype_Exists	Kinase	Yes	1
YGL059W	unknown_recognition_motif	Repressed_..RK.s......_No_Phenotype_Exists	Kinase	Yes	1
YJR059W	motif_unmatched	Repressed_..RK.s......_No_Phenotype_Exists	Kinase	Yes	0.000412698
YJL164C	motif_match	Repressed_..RK.s......_No_Phenotype_Exists	Kinase	Yes	0	Yes
YPL203W	motif_match	Repressed_..RR.s......_No_Phenotype_Exists	Kinase	Yes	0	Yes
YJR059W	motif_unmatched	Repressed_R.R..s......_No_Phenotype_Exists	Kinase	Yes	0.000952381
YLR113W	motif_match	Induced_.....sP....._pde2_Induced_Defective	Kinase	Yes	1.59e-05	Yes
YHR030C	motif_match	Repressed_..RR.s......_cdc14_Repressed_Defective	Kinase	Yes	1.59e-05	Yes
YGL059W	unknown_recognition_motif	Repressed_..RK.s......_cdc14_Repressed_Defective	Kinase	Yes	1
YAR019C	motif_unmatched	Induced_.....sP....._No_Phenotype_Exists	Kinase	Yes	0.0224762
YBR160W	motif_match	Repressed_.....sP....._No_Phenotype_Exists	Kinase	Yes	0	Yes
YKL101W	motif_match	Repressed_..R..s......_pde2_Repressed_Amplified	Kinase	Yes	3.17e-05	Yes
YMR139W	motif_unmatched	Repressed_..R..s......_pde2_Repressed_Amplified	Kinase	Yes	0.0084127
YJR059W	motif_unmatched	Induced_..K..s......_No_Phenotype_Exists	Kinase	Yes	0.00826984
YJL164C	motif_match	Repressed_..RK.s......_cdc14_Repressed_Defective	Kinase	Yes	0	Yes
YNL307C	motif_unmatched	Repressed_..RK.s......_No_Phenotype_Exists	Kinase	Yes	0.021873
YJR059W	motif_unmatched	Repressed_.....sP....._hog1_Repressed_Defective	Kinase	Yes	0.014381
YNL154C	motif_unmatched	Repressed_..RK.s......_No_Phenotype_Exists	Kinase	Yes	0.00311111
YLR248W	motif_match	Repressed_R.R..s......_No_Phenotype_Exists	Kinase	Yes	0	Yes
YFR014C	motif_unmatched	Repressed_..RR.s......_No_Phenotype_Exists	Kinase	Yes	0.000666667
YJL164C	motif_match	Repressed_..RK.s......_pde2_Repressed_Amplified	Kinase	Yes	0	Yes
YJR066W	unknown_recognition_motif	Repressed_.....sP....._No_Phenotype_Exists	Kinase	Yes	1
YDL017W	motif_unmatched	Repressed_.....sP....._No_Phenotype_Exists	Kinase	Yes	0.00220635
YLR362W	unknown_recognition_motif	Induced_..K..s......_No_Phenotype_Exists	Kinase	Yes	1
YNR031C	unknown_recognition_motif	Induced_.....sP....._pde2_Induced_Defective	Kinase	Yes	1
YGL059W	unknown_recognition_motif	Induced_..K..s......_No_Phenotype_Exists	Kinase	Yes	1
YHR135C	motif_unmatched	Repressed_..R..s......_pde2_Repressed_Amplified	Kinase	Yes	0.000460317
YHR135C	motif_unmatched	Repressed_..R..s......_cdc14_Repressed_Defective	Kinase	Yes	0.000460317
YMR139W	motif_unmatched	Repressed_..KR.s......_No_Phenotype_Exists	Kinase	Yes	0.00922222
YGL180W	motif_unmatched	Repressed_..RK.s......_No_Phenotype_Exists	Kinase	Yes	0.00663492
YHL007C	motif_match	Repressed_..KR.s......_No_Phenotype_Exists	Kinase	Yes	0	Yes
YPL153C	motif_unmatched	Induced_.....sP....._pde2_Induced_Defective	Kinase	Yes	0.00377778
YKL166C	motif_match	Induced_..K..s......_No_Phenotype_Exists	Kinase	Yes	0.000111111	Yes
YMR291W	unknown_recognition_motif	Repressed_..RK.s......_cdc14_Repressed_Defective	Kinase	Yes	1
YKL161C	unknown_recognition_motif	Repressed_..RR.s......_cdc14_Repressed_Defective	Kinase	Yes	1
YDR507C	motif_unmatched	Induced_.....sP....._No_Phenotype_Exists	Kinase	Yes	0.006
YNL183C	unknown_recognition_motif	Induced_..R..s......_hog1_Induced_Defective	Kinase	Yes	1
YGL059W	unknown_recognition_motif	Repressed_R.R..s......_No_Phenotype_Exists	Kinase	Yes	1
YNL161W	unknown_recognition_motif	Repressed_.....tP....._pde2_Repressed_Amplified	Kinase	Yes	1
YPL031C	motif_unmatched	Repressed_..RK.s......_pde2_Repressed_Amplified	Kinase	Yes	0.0108413
YPL031C	motif_unmatched	Repressed_..RK.s......_pde2_Repressed_Amplified	Kinase	Yes	0.0109683
YPL031C	motif_unmatched	Repressed_..RK.s......_pde2_Repressed_Amplified	Kinase	Yes	0.0248254
YKL168C	unknown_recognition_motif	Induced_..K..s......_hog1_Induced_Defective	Kinase	Yes	1
YGL180W	motif_unmatched	Repressed_..R..s......_pde2_Repressed_Amplified	Kinase	Yes	0.00204762
YGL180W	motif_unmatched	Repressed_..R..s......_cdc14_Repressed_Defective	Kinase	Yes	0.00204762
YHR205W	motif_match	Repressed_..RR.s......_No_Phenotype_Exists	Kinase	Yes	0	Yes
YKL101W	motif_match	Repressed_..R..s......_cdc14_Repressed_Defective	Kinase	Yes	3.17e-05	Yes
YBL009W	unknown_recognition_motif	Repressed_...R.s......_No_Phenotype_Exists	Kinase	Yes	1
YNL161W	unknown_recognition_motif	Repressed_.....sP....._hog1_Repressed_Defective	Kinase	Yes	1
YPL203W	motif_match	Repressed_...R.s......_No_Phenotype_Exists	Kinase	Yes	1.59e-05	Yes
YLR362W	unknown_recognition_motif	Induced_.....sP....._pde2_Induced_Defective	Kinase	Yes	1
YIL095W	motif_unmatched	Induced_.....tP....._pde2_Induced_Defective	Kinase	Yes	0.00265079
YNL161W	unknown_recognition_motif	Induced_.....sP....._No_Phenotype_Exists	Kinase	Yes	1
YBR160W	motif_unmatched	Repressed_..RS.s......_No_Phenotype_Exists	Kinase	Yes	0.00206349
YHL007C	motif_unmatched	Repressed_..R..s......_cdc14_Repressed_Defective	Kinase	Yes	0.000238095
YHR079C	unknown_recognition_motif	Repressed_R.....s......_No_Phenotype_Exists	Kinase	Yes	1
YBL016W	motif_unmatched	Repressed_..RS.s......_No_Phenotype_Exists	Kinase	Yes	0.00768254
YLR248W	motif_unmatched	Induced_.....sP....._pde2_Induced_Defective	Kinase	Yes	0.000539683
YHL007C	motif_match	Repressed_..RK.s......_No_Phenotype_Exists	Kinase	Yes	0.000174603	Yes
YGL059W	unknown_recognition_motif	Repressed_..RR.s......_cdc14_Repressed_Defective	Kinase	Yes	1
YJL164C	motif_match	Repressed_R.R..s......_No_Phenotype_Exists	Kinase	Yes	0	Yes
YNL154C	motif_unmatched	Induced_..K..s......_No_Phenotype_Exists	Kinase	Yes	0.00352381
YOR351C	motif_match	Repressed_..RR.s......_No_Phenotype_Exists	Kinase	Yes	1.59e-05	Yes
YMR139W	motif_unmatched	Repressed_.....tP....._No_Phenotype_Exists	Kinase	Yes	0.00711111
YPL203W	motif_unmatched	Repressed_.....tP....._No_Phenotype_Exists	Kinase	Yes	0.0806667
YBR160W	motif_unmatched	Repressed_R.R..s......_No_Phenotype_Exists	Kinase	Yes	0.00298413
YGL059W	unknown_recognition_motif	Induced_..S..s......_No_Phenotype_Exists	Kinase	Yes	1
YNL154C	motif_unmatched	Repressed_R.R..s......_No_Phenotype_Exists	Kinase	Yes	0.00285714
YPL153C	motif_match	Repressed_..R..s......_pde2_Repressed_Amplified	Kinase	Yes	0	Yes
YPL026C	unknown_recognition_motif	Repressed_..RK.s......_No_Phenotype_Exists	Kinase	Yes	1
YNR031C	unknown_recognition_motif	Induced_.....sP....._No_Phenotype_Exists	Kinase	Yes	1
YBR160W	motif_match	Repressed_.....tP....._No_Phenotype_Exists	Kinase	Yes	3.17e-05	Yes
YPL031C	motif_unmatched	Repressed_..RR.s......_No_Phenotype_Exists	Kinase	Yes	0.00825397
YPL031C	motif_unmatched	Repressed_..RR.s......_No_Phenotype_Exists	Kinase	Yes	0.0104127
YPL031C	motif_unmatched	Repressed_..RR.s......_No_Phenotype_Exists	Kinase	Yes	0.0268889
YNL020C	motif_match	Repressed_..R..s......_No_Phenotype_Exists	Kinase	Yes	0.000142857	Yes
YFR014C	motif_unmatched	Repressed_R.R..s......_No_Phenotype_Exists	Kinase	Yes	0.00719048
YGL059W	unknown_recognition_motif	Repressed_.....tP....._cdc14_Repressed_Amplified	Kinase	Yes	1
YNL154C	motif_match	Induced_..S..s......_pde2_Induced_Defective	Kinase	Yes	0.00130159	Yes
YDR247W	motif_unmatched	Induced_.....sP....._hog1_Induced_Defective	Kinase	Yes	0.00380952
YPL203W	motif_match	Repressed_..R..s......_No_Phenotype_Exists	Kinase	Yes	0	Yes
YPL153C	motif_match	Repressed_..RK.s......_No_Phenotype_Exists	Kinase	Yes	0.00015873	Yes
YKL166C	motif_match	Induced_..S..s......_No_Phenotype_Exists	Kinase	Yes	0.000333333	Yes
YGL059W	unknown_recognition_motif	Repressed_.....tP....._No_Phenotype_Exists	Kinase	Yes	1
YKL126W	motif_match	Induced_.....s..S..._No_Phenotype_Exists	Kinase	Yes	0.00031746	Yes
YNL154C	motif_match	Induced_.....s..S..._cdc14_Induced_Amplified	Kinase	Yes	0.00198413	Yes
YOL113W	motif_unmatched	Repressed_..RK.s......_No_Phenotype_Exists	Kinase	Yes	0.00128571
YKL161C	unknown_recognition_motif	Induced_..S..s......_No_Phenotype_Exists	Kinase	Yes	1
YPL203W	motif_unmatched	Repressed_.....sP....._No_Phenotype_Exists	Kinase	Yes	0.0100317
YJR059W	motif_unmatched	Induced_.....sP....._pde2_Induced_Defective	Kinase	Yes	0.0111429
YDR477W	motif_match	Repressed_..RK.s......_cdc14_Repressed_Defective	Kinase	Yes	1.59e-05	Yes
YNL161W	unknown_recognition_motif	Repressed_..R..s......_pde2_Repressed_Amplified	Kinase	Yes	1
YCR091W	unknown_recognition_motif	Repressed_..RR.s......_cdc14_Repressed_Defective	Kinase	Yes	1
YOR061W	unknown_recognition_motif	Induced_.....sP....._No_Phenotype_Exists	Kinase	Yes	1
YDR247W	motif_match	Repressed_..RK.s......_No_Phenotype_Exists	Kinase	Yes	1.59e-05	Yes
YGR052W	motif_match	Repressed_..RK.s......_cdc14_Repressed_Defective	Kinase	Yes	0	Yes
YBR059C	motif_unmatched	Repressed_R.R..s......_No_Phenotype_Exists	Kinase	Yes	0.0377302
YKL101W	motif_match	Repressed_..R..s......_hog1_Repressed_Defective	Kinase	Yes	3.17e-05	Yes
YGL059W	unknown_recognition_motif	Repressed_..R..s......_No_Phenotype_Exists	Kinase	Yes	1
YOR351C	motif_match	Repressed_..RK.s......_No_Phenotype_Exists	Kinase	Yes	9.52e-05	Yes
YLR248W	motif_match	Repressed_..R..s......_pde2_Repressed_Amplified	Kinase	Yes	0	Yes
YLR248W	motif_match	Induced_.....s..S..._hog1_Induced_Defective	Kinase	Yes	0.000126984	Yes
YHR135C	motif_unmatched	Repressed_..RK.s......_No_Phenotype_Exists	Kinase	Yes	0.00173016
YNL020C	motif_unmatched	Induced_..K..s......_No_Phenotype_Exists	Kinase	Yes	0.00166667
YHR030C	motif_unmatched	Induced_..S..s......_No_Phenotype_Exists	Kinase	Yes	0.00779365
YPL153C	motif_match	Repressed_R.....s......_No_Phenotype_Exists	Kinase	Yes	0.00196825	Yes
YJL164C	motif_match	Repressed_..R..s......_pde2_Repressed_Amplified	Kinase	Yes	0	Yes
YJL164C	motif_match	Repressed_..R..s......_cdc14_Repressed_Defective	Kinase	Yes	0	Yes
YHR079C	unknown_recognition_motif	Repressed_R.R..s......_No_Phenotype_Exists	Kinase	Yes	1
YDR122W	motif_match	Induced_..K..s......_No_Phenotype_Exists	Kinase	Yes	0	Yes
YIL095W	motif_unmatched	Induced_..R..s......_cdc14_Induced_Defective	Kinase	Yes	0.00380952
YJL164C	motif_match	Repressed_..RR.s......_hog1_Repressed_Defective	Kinase	Yes	0	Yes
YHL007C	motif_unmatched	Repressed_..R..s......_hog1_Repressed_Defective	Kinase	Yes	0.000238095
YBR160W	motif_match	Induced_.....tP....._cdc14_Induced_Defective	Kinase	Yes	1.59e-05	Yes
YDL025C	motif_match	Repressed_..RR.s......_cdc14_Repressed_Defective	Kinase	Yes	1.59e-05	Yes
YHR030C	motif_unmatched	Repressed_..RK.s......_cdc14_Repressed_Defective	Kinase	Yes	0.00031746
YNL161W	unknown_recognition_motif	Induced_.....tP....._No_Phenotype_Exists	Kinase	Yes	1
YBL105C	unknown_recognition_motif	Repressed_..R..s......_No_Phenotype_Exists	Kinase	Yes	1
YKL203C	unknown_recognition_motif	Repressed_..R..s......_No_Phenotype_Exists	Kinase	Yes	1
YHR099W	unknown_recognition_motif	Repressed_..RK.s......_cdc14_Repressed_Defective	Kinase	Yes	1
YLR096W	unknown_recognition_motif	Repressed_..RS.s......_cdc14_Repressed_Defective	Kinase	Yes	1
YJL187C	unknown_recognition_motif	Induced_.....s..S..._cdc14_Induced_Defective	Kinase	Yes	1
YKL126W	motif_match	Repressed_...R.s......_No_Phenotype_Exists	Kinase	Yes	1.59e-05	Yes
YJL164C	motif_match	Repressed_..RR.s......_cdc14_Repressed_Defective	Kinase	Yes	0	Yes
YDR122W	motif_match	Induced_..R..s......_No_Phenotype_Exists	Kinase	Yes	3.17e-05	Yes
YBR160W	motif_unmatched	Repressed_R.R..s......_pde2_Repressed_Amplified	Kinase	Yes	0.00298413
YJL128C	unknown_recognition_motif	Induced_.....sP....._hog1_Induced_Defective	Kinase	Yes	1
YDR507C	motif_unmatched	Repressed_R.....s......_cdc14_Repressed_Defective	Kinase	Yes	0.00565079
YDR507C	motif_match	Repressed_..R..s......_pde2_Repressed_Amplified	Kinase	Yes	0	Yes
YBL105C	unknown_recognition_motif	Induced_..K..s......_No_Phenotype_Exists	Kinase	Yes	1
YOR351C	motif_unmatched	Repressed_.....tP....._No_Phenotype_Exists	Kinase	Yes	0.00239682
YBL009W	unknown_recognition_motif	Induced_.....sP....._No_Phenotype_Exists	Kinase	Yes	1
YJR059W	motif_unmatched	Repressed_..RK.s......_cdc14_Repressed_Defective	Kinase	Yes	0.000412698
YKL166C	motif_match	Induced_..K..s......_cdc14_Induced_Defective	Kinase	Yes	0.000111111	Yes
YPL026C	unknown_recognition_motif	Repressed_R.R..s......_No_Phenotype_Exists	Kinase	Yes	1
YHR079C	unknown_recognition_motif	Induced_.....sP....._pde2_Induced_Defective	Kinase	Yes	1
YPL203W	motif_unmatched	Repressed_.....sP....._hog1_Repressed_Defective	Kinase	Yes	0.0100317
YJR059W	motif_unmatched	Induced_..S..s......_No_Phenotype_Exists	Kinase	Yes	0.0116825
YNL161W	unknown_recognition_motif	Repressed_..R..s......_No_Phenotype_Exists	Kinase	Yes	1
YNL307C	motif_unmatched	Repressed_R.R..s......_No_Phenotype_Exists	Kinase	Yes	0.0157937
YFL033C	motif_unmatched	Induced_..S..s......_No_Phenotype_Exists	Kinase	Yes	0.00709524
YDR122W	motif_unmatched	Repressed_..RK.s......_No_Phenotype_Exists	Kinase	Yes	0.0014127
YNL307C	motif_unmatched	Repressed_..RR.s......_No_Phenotype_Exists	Kinase	Yes	0.0130317
YLR096W	unknown_recognition_motif	Induced_.....sP....._pde2_Induced_Defective	Kinase	Yes	1
YFR014C	motif_unmatched	Repressed_..R..s......_cdc14_Repressed_Defective	Kinase	Yes	0.00498413
YJL164C	motif_unmatched	Repressed_.....sP....._hog1_Repressed_Defective	Kinase	Yes	0.010127
YHR135C	motif_unmatched	Repressed_R.R..s......_No_Phenotype_Exists	Kinase	Yes	0.000809524
YDR477W	motif_match	Repressed_..RR.s......_No_Phenotype_Exists	Kinase	Yes	0	Yes
YGL059W	unknown_recognition_motif	Repressed_.....sP....._hog1_Repressed_Defective	Kinase	Yes	1
YJR059W	motif_unmatched	Induced_.....s..S..._No_Phenotype_Exists	Kinase	Yes	0.0119206
YNL161W	unknown_recognition_motif	Induced_..K..s......_No_Phenotype_Exists	Kinase	Yes	1
YHR135C	motif_unmatched	Induced_.....sP....._pde2_Induced_Defective	Kinase	Yes	0.000873016
YBR160W	motif_match	Induced_.....sP....._No_Phenotype_Exists	Kinase	Yes	0	Yes
YPL153C	motif_match	Repressed_..RK.s......_pde2_Repressed_Amplified	Kinase	Yes	0.00015873	Yes
YPL153C	motif_match	Induced_..S..s......_pde2_Induced_Defective	Kinase	Yes	0.0014127	Yes
YCR073C	unknown_recognition_motif	Induced_..R..s......_hog1_Induced_Defective	Kinase	Yes	1
YNL020C	motif_unmatched	Induced_..S..s......_No_Phenotype_Exists	Kinase	Yes	0.00374603
YDR122W	motif_unmatched	Repressed_...R.s......_No_Phenotype_Exists	Kinase	Yes	0.00131746
YBL105C	unknown_recognition_motif	Induced_..R..s......_No_Phenotype_Exists	Kinase	Yes	1
YDR477W	motif_match	Repressed_..RK.s......_No_Phenotype_Exists	Kinase	Yes	1.59e-05	Yes
YFR014C	motif_unmatched	Induced_..K..s......_cdc14_Induced_Amplified	Kinase	Yes	0.00990476
YJL187C	unknown_recognition_motif	Induced_..S..s......_No_Phenotype_Exists	Kinase	Yes	1
YBL105C	unknown_recognition_motif	Induced_.....sP....._No_Phenotype_Exists	Kinase	Yes	1
YHR082C	motif_unmatched	Induced_..K..s......_hog1_Induced_Defective	Kinase	Yes	0.00179365
YNL154C	motif_unmatched	Repressed_..RK.s......_cdc14_Repressed_Defective	Kinase	Yes	0.00311111
YLR113W	motif_unmatched	Repressed_..R..s......_pde2_Repressed_Amplified	Kinase	Yes	0.0108413
YPL203W	motif_match	Repressed_..RK.s......_No_Phenotype_Exists	Kinase	Yes	0	Yes
YBL016W	motif_unmatched	Induced_..K..s......_No_Phenotype_Exists	Kinase	Yes	0.0193333
YLR113W	motif_match	Repressed_.....sP....._No_Phenotype_Exists	Kinase	Yes	1.59e-05	Yes
YDR283C	motif_unmatched	Induced_.....sP....._No_Phenotype_Exists	Kinase	Yes	0.00776191
YMR104C	motif_unmatched	Induced_.....sP....._No_Phenotype_Exists	Kinase	Yes	0.000857143
YNL020C	motif_unmatched	Repressed_.....tP....._No_Phenotype_Exists	Kinase	Yes	0.00476191
YKL126W	motif_match	Repressed_R.R..s......_No_Phenotype_Exists	Kinase	Yes	0	Yes
YOL045W	motif_unmatched	Induced_..K..s......_hog1_Induced_Defective	Kinase	Yes	0.00109524
YJL128C	unknown_recognition_motif	Induced_..K..s......_hog1_Induced_Defective	Kinase	Yes	1
YJL141C	motif_unmatched	Induced_..K..s......_No_Phenotype_Exists	Kinase	Yes	0.00847619
YGL180W	motif_unmatched	Induced_..K..s......_cdc14_Induced_Amplified	Kinase	Yes	0.00463492
YPL153C	motif_match	Repressed_R.R..s......_No_Phenotype_Exists	Kinase	Yes	4.76e-05	Yes
YPL203W	motif_match	Repressed_..RK.s......_cdc14_Repressed_Defective	Kinase	Yes	0	Yes
YJL187C	unknown_recognition_motif	Induced_..K..s......_hog1_Induced_Defective	Kinase	Yes	1
YBR160W	motif_unmatched	Repressed_..RR.s......_No_Phenotype_Exists	Kinase	Yes	0.0171429
YDL101C	unknown_recognition_motif	Induced_..R..s......_No_Phenotype_Exists	Kinase	Yes	1
YPL153C	motif_unmatched	Repressed_.....sP....._hog1_Repressed_Defective	Kinase	Yes	0.00277778
YPL204W	motif_unmatched	Repressed_.....sP....._No_Phenotype_Exists	Kinase	Yes	0.00326984
YAL017W	unknown_recognition_motif	Repressed_R.R..s......_No_Phenotype_Exists	Kinase	Yes	1
YBR160W	motif_match	Repressed_.....tP....._cdc14_Repressed_Defective	Kinase	Yes	3.17e-05	Yes
YHR135C	motif_unmatched	Repressed_..R..t......_cdc14_Repressed_Amplified	Kinase	Yes	0.0105238
YMR216C	motif_match	Repressed_R.R..s......_No_Phenotype_Exists	Kinase	Yes	0	Yes
YMR216C	motif_match	Repressed_..RR.s......_No_Phenotype_Exists	Kinase	Yes	0	Yes
YPL203W	motif_match	Induced_..S..s......_No_Phenotype_Exists	Kinase	Yes	7.94e-05	Yes
YJL187C	unknown_recognition_motif	Induced_..K..s......_cdc14_Induced_Defective	Kinase	Yes	1
YLR362W	unknown_recognition_motif	Induced_.....sP....._No_Phenotype_Exists	Kinase	Yes	1
YPL031C	motif_unmatched	Repressed_..R..s......_cdc14_Repressed_Defective	Kinase	Yes	0.0054127
YPL031C	motif_unmatched	Repressed_..R..s......_cdc14_Repressed_Defective	Kinase	Yes	0.00542857
YPL031C	motif_unmatched	Repressed_..R..s......_cdc14_Repressed_Defective	Kinase	Yes	0.0123492
YDL025C	motif_match	Induced_..R..s......_No_Phenotype_Exists	Kinase	Yes	1.59e-05	Yes
YOL128C	unknown_recognition_motif	Repressed_R.R..s......_No_Phenotype_Exists	Kinase	Yes	1
YPL153C	motif_match	Induced_..S..s......_hog1_Induced_Defective	Kinase	Yes	0.0014127	Yes
YBL105C	unknown_recognition_motif	Induced_..S..s......_No_Phenotype_Exists	Kinase	Yes	1
YBR059C	motif_unmatched	Repressed_.....tP....._No_Phenotype_Exists	Kinase	Yes	0.00853968
YKL166C	motif_match	Repressed_..RR.s......_No_Phenotype_Exists	Kinase	Yes	0	Yes
YIL095W	motif_unmatched	Repressed_R.....s......_cdc14_Repressed_Defective	Kinase	Yes	0.0453968
YMR139W	motif_unmatched	Induced_.....sP....._hog1_Induced_Defective	Kinase	Yes	0.00695238
YJR066W	unknown_recognition_motif	Repressed_..R..s......_No_Phenotype_Exists	Kinase	Yes	1
YGL179C	motif_match	Induced_..K..s......_hog1_Induced_Defective	Kinase	Yes	1.59e-05	Yes
YHL007C	motif_match	Repressed_..RK.s......_cdc14_Repressed_Defective	Kinase	Yes	0.000174603	Yes
YGL059W	unknown_recognition_motif	Repressed_...R.s......_No_Phenotype_Exists	Kinase	Yes	1
YOR061W	unknown_recognition_motif	Repressed_..RR.s......_cdc14_Repressed_Defective	Kinase	Yes	1
YNL154C	motif_match	Induced_.....s..S..._cdc14_Induced_Defective	Kinase	Yes	0.00198413	Yes
YCL024W	motif_match	Induced_..S..s......_hog1_Induced_Defective	Kinase	Yes	0.000253968	Yes
YJR059W	motif_match	Repressed_..RR.s......_cdc14_Repressed_Defective	Kinase	Yes	0.000174603	Yes
YGL179C	motif_unmatched	Repressed_..R..s......_pde2_Repressed_Amplified	Kinase	Yes	0.000206349
YGL179C	motif_unmatched	Repressed_..R..s......_cdc14_Repressed_Defective	Kinase	Yes	0.000206349
YNL161W	unknown_recognition_motif	Repressed_...R.s......_No_Phenotype_Exists	Kinase	Yes	1
YMR139W	motif_unmatched	Induced_.....sP....._No_Phenotype_Exists	Kinase	Yes	0.00695238
YGL059W	unknown_recognition_motif	Repressed_R.....s......_No_Phenotype_Exists	Kinase	Yes	1
YDR477W	motif_match	Induced_..S..s......_pde2_Induced_Defective	Kinase	Yes	0.000269841	Yes
YDR507C	motif_match	Induced_..K..s......_No_Phenotype_Exists	Kinase	Yes	0.000380952	Yes
YDR507C	motif_unmatched	Induced_.....s..S..._No_Phenotype_Exists	Kinase	Yes	0.00573016
YJR059W	motif_unmatched	Induced_.....sP....._hog1_Induced_Defective	Kinase	Yes	0.0111429
YHR079C	unknown_recognition_motif	Repressed_..R..s......_pde2_Repressed_Amplified	Kinase	Yes	1
YPL203W	motif_match	Repressed_..R..s......_pde2_Repressed_Amplified	Kinase	Yes	0	Yes
YMR139W	motif_unmatched	Repressed_..RK.s......_No_Phenotype_Exists	Kinase	Yes	0.021873
YLR248W	motif_match	Induced_..R..s......_hog1_Induced_Defective	Kinase	Yes	0	Yes
YJL164C	motif_unmatched	Repressed_.....sP....._No_Phenotype_Exists	Kinase	Yes	0.010127
YNL161W	unknown_recognition_motif	Induced_..S..s......_No_Phenotype_Exists	Kinase	Yes	1
YJL187C	unknown_recognition_motif	Repressed_.....sP....._hog1_Repressed_Defective	Kinase	Yes	1
YKL116C	motif_match	Induced_..K..s......_hog1_Induced_Defective	Kinase	Yes	0	Yes
YKL101W	motif_unmatched	Repressed_.....tP....._No_Phenotype_Exists	Kinase	Yes	0.00347619
YBR059C	motif_unmatched	Repressed_R.R..s......_pde2_Repressed_Amplified	Kinase	Yes	0.0377302
YMR139W	motif_unmatched	Repressed_..RR.s......_No_Phenotype_Exists	Kinase	Yes	0.0130317
YLR096W	unknown_recognition_motif	Repressed_..R..s......_pde2_Repressed_Amplified	Kinase	Yes	1
YJL141C	motif_match	Induced_.....sP....._No_Phenotype_Exists	Kinase	Yes	7.94e-05	Yes
YDL214C	unknown_recognition_motif	Repressed_..RK.s......_No_Phenotype_Exists	Kinase	Yes	1
YJL141C	motif_unmatched	Repressed_..RK.s......_No_Phenotype_Exists	Kinase	Yes	0.000396825
YGR052W	motif_match	Induced_..S..s......_hog1_Induced_Defective	Kinase	Yes	6.35e-05	Yes
YGL180W	motif_unmatched	Repressed_R.R..s......_No_Phenotype_Exists	Kinase	Yes	0.00307937
YPL153C	motif_match	Repressed_..RK.s......_cdc14_Repressed_Defective	Kinase	Yes	0.00015873	Yes
YPL153C	motif_unmatched	Induced_.....sP....._No_Phenotype_Exists	Kinase	Yes	0.00377778
YJR059W	motif_unmatched	Induced_.....tP....._hog1_Induced_Defective	Kinase	Yes	0.000968254
YFR028C	unknown_recognition_motif	Repressed_R.....s......_cdc14_Repressed_Defective	Phosphatase	Yes
YML016C	unknown_recognition_motif	Induced_.....sP....._No_Phenotype_Exists	Phosphatase	Yes
YFR028C	unknown_recognition_motif	Repressed_.....sP....._No_Phenotype_Exists	Phosphatase	Yes
YFR028C	unknown_recognition_motif	Repressed_..RS.s......_No_Phenotype_Exists	Phosphatase	Yes
YFR028C	unknown_recognition_motif	Repressed_..RS.s......_hog1_Repressed_Defective	Phosphatase	Yes
YML016C	unknown_recognition_motif	Repressed_R.....s......_No_Phenotype_Exists	Phosphatase	Yes
YFR028C	unknown_recognition_motif	Repressed_.....sP....._hog1_Repressed_Defective	Phosphatase	Yes
YFR028C	unknown_recognition_motif	Induced_.....sP....._pde2_Induced_Defective	Phosphatase	Yes
YMR036C	unknown_recognition_motif	Induced_..K..s......_hog1_Induced_Defective	Phosphatase	Yes
YER133W	unknown_recognition_motif	Induced_..R..s......_No_Phenotype_Exists	Phosphatase	Yes
YER133W	unknown_recognition_motif	Repressed_R.R..s......_cdc14_Repressed_Defective	Phosphatase	Yes
Induced_..S..s......_No_Phenotype_Exists	Output	YOR208W	Phosphatase	Yes

## Sheet: Information
Listed are 1,835 edges capturing SI-to-submodule input edges and submodule-to-constituent or submodule-to-SI output edges (see Methods) that were added to the background network.
This file is in SIF format, where the "Interactor A" column contains a protein or submodule whose edge is directed towards a protein or submodule in the "Interactor B" column.
Shared Interactors are proteins from the PPI network that showed more interactions with submodule constituent proteins than expected by chance (hypergeometric test, FDR < 0.05, see Methods)
All kinases/phosphatases and shared interactors are denoted in their respective columns. The "FDR" column contains the FDR score for a kinase-module pair obtained by comparing that Module PWM to 63 Mok et al kinase PWMs, each randomized 1,000 times,
using Kullback-Leibler Distance (see Methods).
Edge types:
Constituent edges denote submodules and their proteins.
Motif-match edges are assigned if the known specificity of a shared interactor kinase matched the submodule motif identified by motif-x.
Ouput edges represent where all interactions between a kinase or phosphatase shared interactor and submodule are directed towards the shared interactor.
Shared Interaction edges denote non-kinase/non-phosphatase shared interactors that are either inputs or outputs, based on directionality, to a given submodule.
Motif_unmatched edges represent kinase shared interactor-submodule interactors for which the submodule motif identified by motif-x does NOT match the kinase motif from Mok et al.
Unknown_recognition_motif edges indicate kinase shared interactors that do not have known phosphorylation motifs, as they were not represented in the Mok et al dataset.
