# Supplementary material for: Network inference reveals novel connections in pathways regulating growth and defense in the yeast salt response
Source: PLoS Comput Biol. 2018 May 8;13(5):e1006088. doi: 10.1371/journal.pcbi.1006088 (PMC5940180; doi:10.1371/journal.pcbi.1006088)
Supplement: S6 Table — (XLSX) [file pcbi.1006088.s009.xlsx]

## Sheet: Enriched at threshold
GO Category	GO ID	Phospho-network	Transcript-network	Overlap
actin binding	[GO:0003779]	NA	NA	1.54e-06
actin cortical patch	[GO:0030479]	1.35321e-08	NA	NA
Actin cytoskeleton mutants	[52.30.10]	NA	NA	8.13e-13
ATP binding	[GO:0005524]	6.38217e-09	0.00123558	NA
bipolar cellular bud site selection	[GO:0007121]	NA	NA	2.22e-06
Bud localization	[52.10.05]	NA	NA	6.35e-07
budding cell polarity and filament formation	[43.01.03.05]	2.66695e-08	1.5251e-05	NA
cAMP/cGMP mediated signal transduction	[30.01.09.07]	NA	NA	8.38e-08
cell cortex	[GO:0005938]	7.30578e-06	NA	NA
cell growth / morphogenesis	[40.01]	6.1043e-09	NA	NA
cellular bud neck	[GO:0005935]	9.37094e-10	NA	NA
cellular bud	[GO:0005933]	2.62024e-08	NA	NA
cellular response to heat	[GO:0034605]	NA	NA	5.6e-07
chromatin modification	[GO:0016568]	NA	2.41473e-06	NA
cytoplasm	[GO:0005737]	5.70766e-13	0.000580958	NA
cytoskeletal protein binding	[GO:0008092]	NA	NA	7.42e-06
directional cell growth (morphogenesis)	[40.01.03]	NA	NA	1.69e-08
DNA binding	[16.03.01]	NA	7.03735e-07	NA
DNA binding	[GO:0003677]	NA	1e-14	NA
DNA conformation modification (e.g. chromatin)	[10.01.09.05]	NA	7.58079e-07	NA
eisosome	[GO:0032126]	6.06601e-06	NA	NA
endocytosis	[20.09.18.09.01]	4.81309e-06	NA	NA
endocytosis	[GO:0006897]	2.62217e-07	NA	NA
establishment of cell polarity	[GO:0030010]	NA	NA	1e-14
general transcription activities	[11.02.03.01]	NA	1.37863e-09	NA
Heat-sensitivity (ts)	[12.05]	NA	NA	2.05e-11
incipient cellular bud site	[GO:0000131]	4.81623e-06	NA	NA
kinase activity	[GO:0016301]	1e-14	0.00105586	NA
lipid binding	[16.09]	NA	NA	1.03e-06
MAPKKK cascade	[30.01.05.01.03]	NA	NA	1.31e-06
Mating efficiency	[32.05]	NA	NA	2.29e-07
mating projection tip	[GO:0043332]	1.38628e-08	NA	NA
mitotic cell cycle and cell cycle control	[10.03.01]	NA	5.5893e-07	NA
modification by acetylation deacetylation	[14.07.04]	NA	4.74972e-06	NA
modification by phosphorylation dephosphorylation autophosphorylation	[14.07.03]	3.9857e-14	2.46534e-06	NA
nucleotide binding	[GO:0000166]	2.64189e-12	8.89853e-06	NA
nucleus	[GO:0005634]	NA	1e-14	NA
osmosensing and response	[34.11.03.13]	NA	NA	8.56e-06
osmosensory signaling pathway	[GO:0007231]	NA	NA	3.24e-06
osmotic and salt stress response	[32.01.03]	NA	NA	4.79e-07
other budding mutants	[52.10.99]	NA	NA	9.56e-08
other cell cycle defects	[22.99]	NA	NA	5.45e-10
pheromone response mating-type determination sex-specific proteins	[34.11.03.07]	NA	NA	1.29e-11
pheromone-dependent signal transduction involved in conjugation with cellular fusion	[GO:0000750]	NA	NA	1.71e-06
phosphate metabolism	[01.04]	6.22835e-13	4.74503e-06	NA
phosphorylation	[GO:0016310]	1e-14	0.00105586	NA
positive regulation of transcription from RNA polymerase II promoter	[GO:0045944]	NA	2.83272e-11	NA
proteasome complex	[GO:0000502]	NA	3.2782e-10	NA
proteasome storage granule	[GO:0034515]	NA	2.11574e-06	NA
protein binding	[16.01]	NA	NA	1.01e-06
protein dimerization activity	[GO:0046983]	NA	3.54988e-06	NA
protein kinase activity	[GO:0004672]	1e-14	3.79868e-05	NA
protein phosphorylation	[GO:0006468]	1e-14	1.82702e-05	NA
protein serine/threonine kinase activity	[GO:0004674]	1e-14	2.58225e-05	NA
pseudohyphal growth	[GO:0007124]	NA	2.07392e-06	NA
Ras protein signal transduction	[GO:0007265]	NA	NA	5.32e-06
regulation of C-compound and carbohydrate metabolism	[01.05.25]	NA	1.51191e-08	NA
regulation of transcription DNA-dependent	[GO:0006355]	NA	1e-14	NA
regulation of transcription from RNA polymerase II promoter	[GO:0006357]	NA	8.26777e-07	NA
RNA polymerase II transcription factor activity	[GO:0003702]	NA	1.0133e-07	NA
sequence-specific DNA binding transcription factor activity	[GO:0003700]	NA	1.56475e-12	NA
sequence-specific DNA binding	[GO:0043565]	NA	1.06581e-14	NA
signal transduction involved in filamentous growth	[GO:0001402]	NA	NA	1.1e-06
small GTPase mediated signal transduction	[30.01.05.05.01]	NA	NA	8.44e-13
specific RNA polymerase II transcription factor activity	[GO:0003704]	NA	2.98215e-06	NA
Starvation sensitivity	[62.10]	NA	NA	9.88e-07
transcription DNA-dependent	[GO:0006351]	NA	1e-14	NA
transcriptional control	[11.02.03.04]	NA	1e-14	NA
transmembrane signal transduction	[30.05]	NA	NA	1.17e-10

## Sheet: All GO
GO category	GO ID	p-value (Phospho-network)	p-value (Transcript-network)	p-value (Network Overlap)
sequence-specific DNA binding	[GO:0043565]		1.06581e-14	0.000953782
response to drug	[GO:0042493]		1.88833e-05	0.00197067
negative regulation of transcription from RNA polymerase II promoter	[GO:0000122]		2.76767e-05	0.00797856
positive regulation of GTPase activity	[GO:0043547]			0.000181441
G2/M transition of mitotic cell cycle	[GO:0000086]	0.00915854		0.000311587
actin filament organization	[GO:0007015]	0.000413373		0.000315422
cell morphogenesis	[GO:0000902]	0.00306323		0.000330602
response to osmotic stress	[GO:0006970]		0.000465237	0.000369906
DNA damage checkpoint	[GO:0000077]			0.000424991
fungal-type cell wall organization	[GO:0031505]	0.000284295		0.000474817
cellular component organization	[GO:0016043]			0.000478976
formin-nucleated actin cable assembly	[GO:0070649]			0.000478976
negative regulation of cAMP biosynthetic process	[GO:0030818]			0.000478976
positive regulation of glycerol transport	[GO:0090372]			0.000478976
profilin binding	[GO:0005522]			0.000478976
regulation of cell shape during vegetative growth phase	[GO:0000903]			0.000478976
regulation of response to osmotic stress	[GO:0047484]			0.000478976
budding cell isotropic bud growth	[GO:0007119]			0.000535762
axial cellular bud site selection	[GO:0007120]			0.000537152
small GTPase mediated signal transduction	[GO:0007264]	0.00455335		0.000649358
actin cytoskeleton organization	[GO:0030036]			0.000793531
1-phosphatidylinositol binding	[GO:0005545]			0.00111151
negative regulation of translation	[GO:0017148]			0.00111151
barrier septum formation involved in cell cycle cytokinesis	[GO:0071937]			0.00141618
MAP-kinase scaffold activity	[GO:0005078]			0.00141618
nucleolus organization	[GO:0007000]			0.00141618
protein serine/threonine/tyrosine kinase activity	[GO:0004712]			0.00141618
regulation of initiation of mating projection growth	[GO:0031384]			0.00141618
ribophagy	[GO:0034517]			0.00141618
ascospore formation	[GO:0030437]			0.00145935
exocytosis	[GO:0006887]	0.0042821		0.00168843
mitosis	[GO:0007067]	0.00652118		0.00237444
barbed-end actin filament capping	[GO:0051016]			0.00279152
cytoskeletal regulatory protein binding	[GO:0005519]			0.00279152
MAP kinase kinase activity	[GO:0004708]			0.00279152
MAP kinase kinase kinase activity	[GO:0004709]			0.00279152
osmosensory signaling pathway via two-component system	[GO:0007234]			0.00279152
regulation of carbohydrate metabolic process	[GO:0006109]			0.00279152
DNA replication origin binding	[GO:0003688]			0.00345687
intracellular signal transduction	[GO:0035556]			0.00388808
age-dependent response to oxidative stress involved in chronological cell aging	[GO:0001324]			0.00458556
cell shape checkpoint	[GO:0000078]			0.00458556
MAP kinase activity	[GO:0004707]			0.00458556
MAPKKK cascade involved in osmosensory signaling pathway	[GO:0000161]			0.00458556
osmosensory signaling pathway via Sho1 osmosensor	[GO:0007232]			0.00458556
ARF GTPase activator activity	[GO:0008060]			0.00677952
DNA replication checkpoint	[GO:0000076]			0.00677952
negative regulation of Ras protein signal transduction	[GO:0046580]		0.000832334	0.00677952
regulation of ARF GTPase activity	[GO:0032312]			0.00677952
regulation of cell cycle	[GO:0051726]			0.00776555
conjugation with cellular fusion	[GO:0000747]			0.00899089
regulation of cyclin-dependent protein kinase activity	[GO:0000079]			0.00899089
positive regulation of spindle pole body separation	[GO:0010696]			0.0093552
stress granule assembly	[GO:0034063]			0.0093552
protein kinase activity	[GO:0004672]	1e-14	3.79868e-05	1e-14
protein phosphorylation	[GO:0006468]	1e-14	1.82702e-05	1e-14
protein serine/threonine kinase activity	[GO:0004674]	1e-14	2.58225e-05	1e-14
nucleotide binding	[GO:0000166]	2.64189e-12	8.89853e-06	6.1755e-12
kinase activity	[GO:0016301]	1e-14	0.00105586	1e-14
phosphorylation	[GO:0016310]	1e-14	0.00105586	1e-14
ATP binding	[GO:0005524]	6.38217e-09	0.00123558	2.67612e-09
transferase activity	[GO:0016740]	7.64533e-05		2.29928e-07
pseudohyphal growth	[GO:0007124]		2.07392e-06	9.12503e-06
invasive growth in response to glucose limitation	[GO:0001403]		4.05022e-05	7.38149e-05
establishment of cell polarity	[GO:0030010]			1e-14
cell cycle	[GO:0007049]		0.00195946	7.81597e-13
cytokinesis	[GO:0000910]	0.000694911		2.83435e-10
signal transduction	[GO:0007165]	0.00297907	0.00107771	4.48444e-09
cell division	[GO:0051301]	0.00176378		2.51323e-08
cellular response to heat	[GO:0034605]			5.59657e-07
signal transduction involved in filamentous growth	[GO:0001402]			1.09955e-06
actin binding	[GO:0003779]			1.54183e-06
pheromone-dependent signal transduction involved in conjugation with cellular fusion	[GO:0000750]			1.71418e-06
bipolar cellular bud site selection	[GO:0007121]			2.21839e-06
regulation of exit from mitosis	[GO:0007096]	0.00148514		3.04089e-06
osmosensory signaling pathway	[GO:0007231]			3.23523e-06
Ras protein signal transduction	[GO:0007265]			5.3236e-06
cytoskeletal protein binding	[GO:0008092]			7.41998e-06
cAMP-dependent protein kinase activity	[GO:0004691]			1.03762e-05
positive regulation of Ras GTPase activity	[GO:0032320]			1.03762e-05
protein tyrosine kinase activity	[GO:0004713]			1.45867e-05
regulation of small GTPase mediated signal transduction	[GO:0051056]			1.45867e-05
Rho protein signal transduction	[GO:0007266]			1.71297e-05
phospholipid binding	[GO:0005543]			3.24281e-05
Ras GTPase activator activity	[GO:0005099]			4.08352e-05
protein autophosphorylation	[GO:0046777]			4.2281e-05
budding cell apical bud growth	[GO:0007118]	0.00690414		4.32354e-05
GTPase activator activity	[GO:0005096]	0.000609709		4.80677e-05
response to pheromone	[GO:0019236]			8.18668e-05
regulation of protein localization	[GO:0032880]			9.62975e-05
actin cortical patch assembly	[GO:0000147]	0.000162402
actin cortical patch	[GO:0030479]	1.35321e-08
Actin cytoskeleton mutants	[52.30.10]
actin cytoskeleton	[42.04.03]	1.45268e-05
alpha DNA polymerase:primase complex	[GO:0005658]	0.00845612
antiporter activity	[GO:0015297]	0.001067
ARF guanyl-nucleotide exchange factor activity	[GO:0005086]	0.000584211
Arp2/3 complex-mediated actin nucleation	[GO:0034314]	0.00445117
bud / growth tip	[42.29]
Bud localization	[52.10.05]
budding cell polarity and filament formation	[43.01.03.05]	2.66695e-08	1.5251e-05
Caffeine resistance	[92.65.05]
Caffeine sensitivity	[92.65.10]
cAMP-dependent protein kinase inhibitor activity	[GO:0004862]		4.50992e-05
cAMP/cGMP mediated signal transduction	[30.01.09.07]
cell aging	[40.20]
cell cortex	[GO:0005938]	7.30578e-06
cell cycle checkpoints (checkpoints of morphogenesis DNA-damage-replication mitotic phase and spindle)	[10.03.01.03]
cell death	[40.10]	0.00444063
cell growth / morphogenesis	[40.01]	6.1043e-09
cell morphogenesis involved in conjugation with cellular fusion	[GO:0000753]	0.00864561
cell wall	[42.01]	0.000881005
cellular bud neck contractile ring	[GO:0000142]		0.00988355
cellular bud neck septin collar	[GO:0032174]	0.00445117
cellular bud neck	[GO:0005935]	9.37094e-10
cellular bud tip	[GO:0005934]	0.00122849
cellular bud	[GO:0005933]	2.62024e-08
cellular ion homeostasis	[GO:0006873]	0.000694431
cellular protein localization	[GO:0034613]	0.00110694
cellular response to anoxia	[GO:0071454]		0.00727732
chromatin binding	[GO:0003682]		0.0043311
chromatin modification	[GO:0016568]		2.41473e-06
chromatin remodeling	[GO:0006338]		0.00162411
coenzyme A metabolic process	[GO:0015936]	0.00445117
coenzyme binding	[GO:0050662]	0.00871047
CURI complex	[GO:0032545]		0.000427446
cyclic nucleotide binding (cAMP cGMP etc.)	[16.19.01]
cytokinesis (cell division) /septum formation and hydrolysis	[10.03.03]	1.25065e-05
cytoplasm	[GO:0005737]	5.70766e-13	0.000580958
cytoplasmic mRNA processing body assembly	[GO:0033962]	0.00845612
cytoskeleton	[GO:0005856]	0.000773272
cytoskeleton/structural proteins	[42.04]	0.00123882
deadenylation-independent decapping of nuclear-transcribed mRNA	[GO:0031087]	0.00445117
deoxyribonucleoside diphosphate metabolic process	[GO:0009186]	0.00445117
development of asco- basidio- or zygospore	[43.01.03.09]
directional cell growth (morphogenesis)	[40.01.03]
Divalent cations and heavy metals sensitivity	[62.35.02]
DNA binding	[16.03.01]		7.03735e-07
DNA binding	[GO:0003677]		1e-14
DNA conformation modification (e.g. chromatin)	[10.01.09.05]		7.58079e-07
eisosome assembly	[GO:0070941]	0.00845612
eisosome	[GO:0032126]	6.06601e-06
Elongated cell and bud morphologies	[52.10.10]
endocytosis	[20.09.18.09.01]	4.81309e-06
endocytosis	[GO:0006897]	2.62217e-07
endosome membrane	[GO:0010008]		0.000858738
enzymatic activity regulation / enzyme regulator	[18.02.01]
enzyme activator	[18.02.01.01]	0.00325918
enzyme mediated signal transduction	[30.01.05]	0.00267338
ER to Golgi transport	[20.09.07.03]	0.00623223
establishment or maintenance of actin cytoskeleton polarity	[GO:0030950]	0.00631373
establishment or maintenance of cell polarity	[GO:0007163]	0.00112517
exocytosis	[20.09.16.09.03]
extrinsic to fungal-type vacuolar membrane	[GO:0097042]		0.000832334
extrinsic to membrane	[GO:0019898]	0.00255026
fungal-type vacuole membrane	[GO:0000329]	9.05968e-05
G1 arrest	[22.05]
G1/S transition of mitotic cell cycle	[10.03.01.01.03]
G2/M transition of mitotic cell cycle	[10.03.01.01.09]
general transcription activities	[11.02.03.01]		1.37863e-09
glucose metabolic process	[GO:0006006]		0.00824491
glycerol-3-phosphate catabolic process	[GO:0046168]	0.00445117
glycolipid metabolism	[01.06.02.02]	0.00222659
Golgi apparatus	[GO:0005794]	2.74344e-05
Golgi stack	[GO:0005795]	0.00112517
growth regulators / regulation of cell size	[40.01.05]	0.00444063
GTPase activating protein binding	[GO:0032794]		0.00127222
GTPase activator (GAP)	[18.02.01.01.01]	0.000937738
guanyl-nucleotide exchange factor (GEF)	[18.02.03]	9.42385e-05
guanyl-nucleotide exchange factor activity	[GO:0005085]	0.000587288
Heat-sensitivity (ts)	[12.05]
heterochromatin maintenance involved in chromatin silencing	[GO:0070870]	0.00445117
histone acetylation	[GO:0016573]		0.00348627
histone acetyltransferase activity	[GO:0004402]		0.00236831
histone deacetylase activity	[GO:0004407]		0.00403637
histone deacetylation	[GO:0016575]		3.2812e-05
homeostasis	[34.01]	0.00298166
hydroxymethylglutaryl-CoA reductase (NADPH) activity	[GO:0004420]	0.00445117
hyperosmotic response	[GO:0006972]		0.0044895
inactivation of MAPK activity involved in cell wall biogenesis	[GO:0000200]		0.00372647
incipient cellular bud site	[GO:0000131]	4.81623e-06
inositol heptakisphosphate kinase activity	[GO:0000829]	0.00445117
inositol hexakisphosphate 5-kinase activity	[GO:0000832]	0.00445117
intracellular	[GO:0005622]		0.00222014
late endosome	[GO:0005770]	0.00410492
lipid binding	[16.09]
macroautophagy	[GO:0016236]	0.00510307
MAPKKK cascade involved in cell wall biogenesis	[GO:0000196]	0.00508245
MAPKKK cascade	[30.01.05.01.03]
mating (fertilization)	[41.01.01]
Mating efficiency	[32.05]
mating projection tip	[GO:0043332]	1.38628e-08
MBF transcription complex	[GO:0030907]		0.00372647
membrane fraction	[GO:0005624]	0.000257912
membrane raft	[GO:0045121]	0.00110084
membrane	[GO:0016020]	0.000206002
metabolism of cyclic and unusual nucleotides	[01.03.10]
metabolism of secondary products derived from glycine L-serine and L-alanine	[01.20.19]	0.00112517
mitochondrial fission	[GO:0000266]		0.00141822
mitotic cell cycle and cell cycle control	[10.03.01]		5.5893e-07
mitotic cell cycle spindle orientation checkpoint	[GO:0031578]	0.000264317
modification by acetylation deacetylation	[14.07.04]		4.74972e-06
modification by phosphorylation dephosphorylation autophosphorylation	[14.07.03]	3.9857e-14	2.46534e-06
mRNA binding	[GO:0003729]		0.00574136
mRNA export from nucleus in response to heat stress	[GO:0031990]		0.0044895
mRNA transport	[GO:0051028]		3.24086e-05
mRNA-binding (hnRNP) protein import into nucleus	[GO:0006609]		0.000430581
negative regulation of chromatin silencing at telomere	[GO:0031939]		0.000430581
negative regulation of microtubule depolymerization	[GO:0007026]	0.000296026
negative regulation of sphingolipid biosynthetic process	[GO:0090155]	0.00445117
negative regulation of transcription DNA-dependent	[GO:0045892]		0.0044895
negative regulation of transcription from RNA polymerase II promoter by glucose	[GO:0000433]		5.11588e-05
negative regulation of transcription from RNA polymerase II promoter by pheromones	[GO:0046020]		0.00322721
NLS-bearing substrate import into nucleus	[GO:0006607]		0.00403637
NuA4 histone acetyltransferase complex	[GO:0035267]		0.00988355
nuclear chromatin	[GO:0000790]		0.00183217
nuclear pore organization	[GO:0006999]		0.00589299
nuclear transport	[20.09.01]		3.78426e-05
nucleic acid binding	[GO:0003676]		0.00150246
nucleoplasm	[GO:0005654]		0.00019026
nucleus	[GO:0005634]		1e-14
nutrient starvation response	[32.01.11]
osmosensing and response	[34.11.03.13]
osmosensor activity	[GO:0005034]		0.00727732
osmotic and salt stress response	[32.01.03]
other budding mutants	[52.10.99]
other cell cycle defects	[22.99]
other cell morphology mutants	[52.99]
other cell wall mutants	[52.15.99]
other DNA replication mutants	[82.10.99]
other mating and sporulation defects	[32.99]
PAS complex	[GO:0070772]	0.00267338
perception of nutrients and nutritional adaptation	[34.11.12]
perinuclear region of cytoplasm	[GO:0048471]		0.00119989
pheromone response mating-type determination sex-specific proteins	[34.11.03.07]
phosphatase activator activity	[GO:0019211]		0.00727732
phosphate metabolism	[01.04]	6.22835e-13	4.74503e-06
plasma membrane	[GO:0005886]	1.21773e-05
poly(A)+ mRNA export from nucleus	[GO:0016973]		0.00700392
positive regulation of cell cycle	[GO:0045787]		0.00127222
positive regulation of ribosomal protein gene transcription from RNA polymerase II promoter	[GO:0060963]		0.000175621
positive regulation of RNA polymerase II transcriptional preinitiation complex assembly	[GO:0045899]		1.21672e-05
positive regulation of telomere maintenance via telomerase	[GO:0032212]		0.00127222
positive regulation of transcription DNA-dependent	[GO:0045893]		0.00055793
positive regulation of transcription elongation from RNA polymerase II promoter	[GO:0032968]		0.000173996
positive regulation of transcription from RNA polymerase II promoter	[GO:0045944]		2.83272e-11
positive regulation of transcription involved in G2/M-phase of mitotic cell cycle	[GO:0090282]		0.00372647
proteasomal ubiquitin-dependent protein catabolic process	[GO:0043161]		0.00510932
proteasome assembly	[GO:0043248]		0.00159071
proteasome complex	[GO:0000502]		3.2782e-10
proteasome regulatory particle assembly	[GO:0070682]		0.0044895
proteasome regulatory particle base subcomplex	[GO:0008540]		0.000430581
proteasome regulatory particle lid subcomplex	[GO:0008541]		1.21672e-05
proteasome storage granule	[GO:0034515]		2.11574e-06
protein binding	[16.01]
protein dimerization activity	[GO:0046983]		3.54988e-06
protein export from nucleus	[GO:0006611]		0.00589299
protein kinase CK2 complex	[GO:0005956]		0.00727732
protein kinase regulator activity	[GO:0019887]		0.00727732
protein phosphatase 1 binding	[GO:0008157]	0.00112517
protein processing (proteolytic)	[14.07.11]		6.78492e-05
protein retention in Golgi apparatus	[GO:0045053]		0.00601159
protein serine/threonine kinase inhibitor activity	[GO:0030291]		0.00127222
protein transport	[GO:0015031]	0.000683354	0.00206633
regulation of 16-beta-glucan biosynthetic process	[GO:0060917]	0.00445117
regulation of ARF protein signal transduction	[GO:0032012]	0.00267338
regulation of C-compound and carbohydrate metabolism	[01.05.25]		1.51191e-08
regulation of cell growth	[GO:0001558]	0.00444063
regulation of cell size	[GO:0008361]		0.00383154
regulation of DNA-dependent DNA replication initiation	[GO:0030174]		0.00780618
regulation of nitrogen metabolism	[01.02.07.01]	0.00110694
regulation of phosphoprotein phosphatase activity	[GO:0043666]	0.00112517
regulation of Rab GTPase activity	[GO:0032313]	0.00864561
regulation of Rho protein signal transduction	[GO:0035023]	0.00845612
regulation of transcription DNA-dependent	[GO:0006355]		1e-14
regulation of transcription from RNA polymerase II promoter in response to oxidative stress	[GO:0043619]		0.00727732
regulation of transcription from RNA polymerase II promoter in response to stress	[GO:0043618]		0.00322721
regulation of transcription from RNA polymerase II promoter	[GO:0006357]		8.26777e-07
regulation of transcription from RNA polymerase III promoter	[GO:0006359]		0.00727732
regulation of transcription involved in G1/S phase of mitotic cell cycle	[GO:0000083]		0.0044895
regulation of transcription involved in G2/M-phase of mitotic cell cycle	[GO:0000117]		0.00372647
regulation of translational fidelity	[GO:0006450]		0.0044895
regulator of G-protein signalling	[18.02.05]
replication fork progression beyond termination site	[GO:0097046]	0.00445117
response to cadmium ion	[GO:0046686]		0.00322721
response to DNA damage stimulus	[GO:0006974]		0.00174381
response to heat	[GO:0009408]		0.00262168
response to pH	[GO:0009268]		0.000427446
response to singlet oxygen	[GO:0000304]		0.00727732
ribosomal protein import into nucleus	[GO:0006610]		0.000173996
RNA binding	[16.03.03]
RNA binding	[GO:0003723]		0.00432092
RNA polymerase I transcription factor activity	[GO:0003701]		0.00727732
RNA polymerase II transcription factor activity	[GO:0003702]		1.0133e-07
Rpd3L complex	[GO:0033698]		0.00119989
Rpd3L-Expanded complex	[GO:0070210]		0.000430884
rRNA export from nucleus	[GO:0006407]		0.00236831
SAGA complex	[GO:0000124]	0.00871047
Seh1-associated complex	[GO:0035859]		9.94493e-05
septin ring	[GO:0005940]	0.00845612
sequence-specific DNA binding transcription factor activity	[GO:0003700]		1.56475e-12
signal transducer activity	[GO:0004871]		0.00328702
small GTPase mediated signal transduction	[30.01.05.05.01]
snoRNA polyadenylation	[GO:0071050]		0.00372647
snRNA export from nucleus	[GO:0006408]		0.000173996
snRNP protein import into nucleus	[GO:0006608]		0.000173996
specific RNA polymerase II transcription factor activity	[GO:0003704]		2.98215e-06
spermine transmembrane transporter activity	[GO:0000297]	0.00112517
spermine transport	[GO:0000296]	0.00112517
sphingolipid metabolic process	[GO:0006665]	0.00444063
Sporulation efficiency	[32.10]
Starvation sensitivity	[62.10]
stress granule	[GO:0010494]	0.00871047
stress response	[32.01]	0.000431207
structural molecule activity	[GO:0005198]		0.000358294
Swr1 complex	[GO:0000812]		0.00988355
termination of RNA polymerase II transcription	[GO:0006369]		0.000281882
TOR signaling cascade	[GO:0031929]	0.00306323
trans-Golgi network	[GO:0005802]	0.00510307
transcription activator activity	[GO:0016563]		0.00957153
transcription coactivator activity	[GO:0003713]		4.97449e-05
transcription DNA-dependent	[GO:0006351]		1e-14
transcription factor binding	[GO:0008134]		0.00220947
transcription from RNA polymerase I promoter	[GO:0006360]		0.00601159
transcription from RNA polymerase III promoter	[GO:0006383]	0.000694431	0.000627847
transcription initiation from RNA polymerase II promoter	[GO:0006367]		0.00198674
transcription regulatory region RNA binding	[GO:0001068]	0.00445117
transcription repression	[11.02.03.04.03]	0.00915854
transcription repressor activity	[GO:0016564]		8.59153e-05
transcriptional control	[11.02.03.04]		1e-14
translation initiation	[12.04.01]	0.0042821
transmembrane signal transduction	[30.05]
transport vesicle	[GO:0030133]		0.00727732
transport	[GO:0006810]	0.000761284
trehalose metabolic process	[GO:0005991]	0.00445117
tRNA export from nucleus	[GO:0006409]		0.00490598
tRNA synthesis	[11.02.02]		4.56558e-05
two-component response regulator activity	[GO:0000156]		0.000175621
two-component signal transduction system (phosphorelay)	[GO:0000160]		0.000832334
ubiquitin binding	[GO:0043130]	0.00256367	3.71768e-05
ubiquitin-dependent protein catabolic process	[GO:0006511]		0.00014956
vacuolar membrane	[GO:0005774]	0.000192935
vacuolar/lysosomal transport	[20.09.13]	0.00277958
vacuole or lysosome	[42.25]	0.00780956
vacuole	[GO:0005773]	0.000431207
vesicle-mediated transport	[GO:0016192]	0.000930398
zinc ion binding	[GO:0008270]		0.00180789

## Sheet: Information
Functional enrichments were calculated by the hypergeometric test using the website
FunSpec, taking categories with P<1x10-4 (representing the Bonferroni-corrected threshold) as significant.
All functional enrichment terms meeting this threshold are included in the tab labeled "Enriched at threshold". All other enrichments and their corresponding p-values are also displayed in the tables.
All functional enrichments, including those that did not meet the cutoff, are included in the tab labeled "All GO".
