# Supplementary material for: Network inference reveals novel connections in pathways regulating growth and defense in the yeast salt response
Source: PLoS Comput Biol. 2018 May 8;13(5):e1006088. doi: 10.1371/journal.pcbi.1006088 (PMC5940180; doi:10.1371/journal.pcbi.1006088)
Supplement: S7 Table — (XLSX) [file pcbi.1006088.s010.xlsx]

## Sheet: Cdc14-pull down
YORF	Common Name	Log2 (Cdc14-GFP pre-stress vs. WT pre-stress)-Replicate 1	Log2 (Cdc14-GFP pre-stress vs. WT pre-stress)-Replicate 1	Log2 (Cdc14-GFP 10 min post-NaCl vs. WT 10 min post-NaCl)-Replicate 1	Log2 (Cdc14-GFP 10 min post-NaCl vs. WT 10 min post-NaCl)-Replicate 2	Log2 (Cdc14-GFP 10 min post-NaCl vs Cdc14-GFP pre-stress)-Rep1	Log2 (Cdc14-GFP 10 min post-NaCl vs Cdc14-GFP pre-stress)-Rep2	Interaction Type
YOR061W	CKA2			3.88348	3.0415	3.88348	3.0415	Salt-dependent-increase
YDR156W	RPA14		4.07474	3.62909	5.12988	3.62909	1.05514	Salt-dependent-increase
YGL252C	RTG2	1.9624		5.75851	2.15047	3.79611	2.15047	Salt-dependent-increase
YHR098C	SFB3	1.2474		6.19539	4.97023	1.27117	4.97023	Salt-dependent-increase
YKL103C	APE1	2.48231			1.30175	-2.48231	1.30175	Salt-independent
YPL255W	BBP1		4.79556	4.1393		4.1393	-4.79556	Salt-independent
YPL217C	BMS1	1.07139			1.10306	-1.07139	1.10306	Salt-independent
YMR055C	BUB2	1.77231	7.00876	5.73147	4.0742	3.95916	-2.93456	Salt-independent
YOR039W	CKB2		3.29085	4.63843		4.63843	-3.29085	Salt-independent
YPL049C	DIG1	2.36769			1.73808	-2.36769	1.73808	Salt-independent
YDR272W	GLO2	2.12205			1.38042	-2.12205	1.38042	Salt-independent
YOR202W	HIS3	6.82558			5.13565	-6.82558	5.13565	Salt-independent
YGL099W	LSG1	1.87575			3.08051	-1.87575	3.08051	Salt-independent
YLR457C	NBP1		4.88141	4.44361	2.16001	4.44361	-2.72139	Salt-independent
YPR149W	NCE12	3.0079			3.16032	-3.0079	3.16032	Salt-independent
YOR373W	NUD1	3.3362	9.0051	8.4742	6.14633	5.138	-2.85877	Salt-independent
YBR275C	RIF1		5.12157	6.46011	2.50923	6.46011	-2.61234	Salt-independent
YJR063W	RPA12	4.02076	5.99337	6.36645	5.56237	2.3457	-0.430997	Salt-independent
YBR154C	RPB5	4.08888			2.81853	-4.08888	2.81853	Salt-independent
YCR009C	RVS161	1.78302			2.72452	-1.78302	2.72452	Salt-independent
YPL124W	SPC29	2.59387	7.7472	7.32588	5.45413	4.73202	-2.29307	Salt-independent
YKL042W	SPC42	2.13142	10.9027	10.3695	8.20146	8.23804	-2.70128	Salt-independent
YKR092C	SRP4		5.17082	4.5174		4.5174	-5.17082	Salt-independent
YJR051W	OSM1	1.04662			1.34283	-1.65748	1.34283	Salt-independent
YAL042W	ERV46	1.06383			2.30349	-2.40242	2.30349	Salt-independent
YNL067W	RPL9B	2.11549			1.42206	-3.91276	1.42206	Salt-independent
YDR394W	RPT3	1.06791			1.68118	-2.93787	1.68118	Salt-independent
YCR034W	ELO2	1.30584			3.16167	-3.34388	3.16167	Salt-independent
YDL042C	SIR2	4.08447	8.70972	9.25711	4.44492	6.29171	-2.28698	Salt-independent
YJL117W	PHO86	1.1111			3.71345	-4.07621	3.71345	Salt-independent
YOR157C	PUP1	1.74681			2.47649	-4.80546	2.47649	Salt-independent
YOR259C	RPT4	1.08015			3.23931	-4.14251	3.23931	Salt-independent
YIL022W	TIM44	1.10944			1.79319	-4.29397	1.79319	Salt-independent
YJR053W	BFA1	1.87256	5.99886	7.98493	5.18897	6.11237	-4.09517	Salt-independent
YHR143W-A	RPC1	1.16606	4.62484	4.69014	4.57342	0.143617	-0.051419	Salt-independent
YFR028C	CDC14	5.73707	12.0475	13.676	9.69222	7.89485	-2.64912	Salt-independent
YER012W	PRE1	1.12349			3.63421	-4.56502	3.63421	Salt-independent
YNL189W	SRP1	1.23629			4.26389	-4.88141	4.26389	Salt-independent
YOR095C	RKI1	1.07204			4.63673	-5.10604	4.63673	Salt-independent
YJL148W	RPA34	1.68244	6.05465	6.06349	1.26009	1.57003	-0.803276	Salt-independent
YJL076W	NET1	4.82796	13.3222	12.8244	11.7635	5.74213	-1.07385	Salt-independent
YLR248W	RCK2	2.63378	2.07507	6.9306	0.697871	-0.326329	-1.62568	Salt-independent
YPR010C	RPA135	0.731133	4.03895	2.86895	2.40077	1.40206	-1.49507	Salt-independent
YGR086C	PIL1	0.791926	1.18337	3.79981	3.36497	1.66371	0.321519	Salt-independent

## Sheet: Pde2-pull down
YORF	Common Name	Log2 (Pde2-GFP pre-stress vs. WT pre-stress)-Replicate 1	Log2 (Pde2-GFP pre-stress vs. WT pre-stress)-Replicate 2	Log2 (Pde2-GFP 10 min post-NaCl vs. WT 10 min post-NaCl)-Replicate 1	Log2 (Pde2-GFP 10 min post-NaCl vs. WT 10 min post-NaCl)-Replicate 2	Log2 (Pde2-GFP 10 min post-NaCl vs Pde2-GFP pre-stress)-Rep1	Log2 (Pde2-GFP 10 min post-NaCl vs Pde2-GFP pre-stress)-Rep2	Interaction Type
YLR248W	RCK2	8.16893	3.14522	2.54095	1.18532	0.0209721	-0.673237	Salt-independent
YHR089C	GAR1	5.4888	6.8555	1.83724	6.46977	0.944025	-0.385724	Salt-independent
YJL076W	NET1	2.47585	3.77316	0.893131	3.85016	0.527618	-0.125777	Salt-independent
YDL208W	NHP2	1.39743	2.93649	2.79532	1.53457	0.942425	-0.313525	Salt-independent
YDL014W	NOP1	2.43161	2.13721	1.98822	2.74268	0.763802	-0.00678695	Salt-independent
YHR072W-A	NOP10	1.37069	1.63437	4.89399	1.68751	1.06252	-0.551029	Salt-independent
YOL041C	NOP12	5.82691	1.52614	1.75056	1.10623	0.095378	0.805903	Salt-independent
YPL043W	NOP4		1.29944	1.10855	5.43435	5.29632	-0.335697	Salt-independent
YDL213C	NOP6	1.50931	1.28778	2.44686	6.94833	0.525833	0.162726	Salt-independent
YDR156W	RPA14	3.191	1.44397		4.02457	-3.191	0.327916	Salt-independent
YGR148C	RPL24B	6.42643	2.03814	2.30116	1.47242	0.944817	0.684063	Salt-dependent-increase
YKL112W	ABF1	8.03632	7.55211	6.36437	8.96851	0.983986	-0.442651	Salt-independent
YMR072W	ABF2	10.3415	9.15265	5.01305	10.9998	0.453184	-0.0126703	Salt-independent
YLR131C	ACE2		3.68307	3.42987	4.91101	3.42987	1.22793	Salt-dependent-increase
YNL027W	CRZ1	6.53891	7.40368	7.10572	7.35459	0.566815	-0.0490911	Salt-independent
YPL049C	DIG1	2.26856	3.6367	2.1186	2.84536	0.30642	-0.791336	Salt-independent
YLR228C	ECM22	1.87225		3.07908	2.96714	1.20683	2.96714	Salt-dependent-increase
YER040W	GLN3			4.80143	5.08269	4.80143	5.08269	Salt-dependent-increase
YGL035C	MIG1	5.26749	6.65843	6.76832	8.09427	1.50083	1.43584	Salt-dependent-increase
YMR070W	MOT3	4.23008	5.63931	4.85315	4.44715	0.623067	-1.19216	Salt-independent
YMR037C	MSN2	2.43547	4.28946	3.3192	3.55904	0.883731	-0.730414	Salt-independent
YPR052C	NHP6A	2.55911	3.68681	4.35219	3.33736	1.06128	-0.311793	Salt-independent
YBR089C-A	NHP6B	1.73722	2.93696	2.93337	4.89014	0.931009	-0.111385	Salt-independent
YFR034C	PHO4	3.144	4.06975	3.78883	3.77499	0.644827	-0.294759	Salt-independent
YNL216W	RAP1	4.64587	4.95847	2.27559	5.36801	0.362101	0.409537	Salt-independent
YDR303C	RSC3		2.80843	3.63555	3.69046	3.63555	0.882036	Salt-dependent-increase
YER148W	SPT15	5.39814	6.67205	5.50445	1.81196	0.106304	-0.590938	Salt-independent
YMR039C	SUB1	3.3838	3.864	2.68514	3.77571	0.412231	-0.0882931	Salt-independent
YOR078W	BUD21	4.61563	2.64609	4.58143	4.35714	-0.0342012	-0.935153	Salt-independent
YHR052W	CIC1	5.49084	1.36942	2.66758	5.70435	-0.0172015	-0.024419	Salt-independent
YKR035W-A	DID2	4.34023	2.61265	1.50115	3.21657	-0.2345	-2.04096	Salt-independent
YDR121W	DPB4	6.75236	8.07353	7.61993	7.46277	0.767248	-0.610763	Salt-independent
YDR365C	ESF1	1.63053	1.07498	0.683228	1.8158	-0.74837	0.740825	Salt-independent
YPR008W	HAA1	3.39504	4.81179	5.08994	5.70075	1.6949	0.88896	Salt-dependent-increase
YBR009C	HHF1	3.4009	5.52619	5.04841	5.31174	0.964635	-0.138102	Salt-independent
YPL127C	HHO1	1.34548	2.5652	4.63639	2.76398	1.55088	0.917106	Salt-dependent-increase
YBR010W	HHT1	3.07297	3.77917	5.6211	5.06884	0.113831	0.993253	Salt-independent
YDR174W	HMO1	4.93113	1.14293	1.7152	5.32917	0.24432	0.559347	Salt-independent
YBR215W	HPC2	3.30176	5.44519	5.28082	5.55622	1.97905	0.111028	Salt-independent
YDR225W	HTA1	5.83306	3.37504	4.74266	2.89743	-1.31208	-0.602893	Salt-dependent-decrease
YBL003C	HTA2	5.83306	3.37504	4.74266	2.89743	-1.31208	-0.602893	Salt-dependent-decrease
YDR224C	HTB1	7.4241	4.9516	9.58338	7.69056	0.827414	2.73895	Salt-dependent-increase
YBL002W	HTB2	5.39172	6.4223	6.05218	5.75	0.515251	0.146634	Salt-independent
YOL012C	HTZ1	8.46617	9.71953	8.81364	9.43471	0.347472	-0.284826	Salt-independent
YNL215W	IES2	2.74088	4.11553	2.65935	4.79377	0.660251	0.678241	Salt-dependent-increase
YOR189W	IES4	3.13887	6.66878	6.91511	6.99597	3.77624	0.327189	Salt-independent
YEL044W	IES6		4.76847	3.85693	4.06615	3.85693	-0.702319	Salt-independent
YBL006C	LDB7	5.0645	6.32466	7.2881	6.92403	2.2236	0.599372	Salt-independent
YER002W	NOP16	3.14255	1.40344	5.11186	4.85333	1.96931	0.183877	Salt-independent
YMR091C	NPL6	5.15104	5.21984	3.81948	6.15875	1.10056	0.938914	Salt-dependent-increase
YOR360C	PDE2	9.76677	6.94079	10.2491	11.2802	0.482352	4.33944	Salt-independent
YMR308C	PSE1	8.44133	9.92207	1.54185	11.9451	0.610506	2.02306	Salt-dependent-increase
YOR207C	RET1			3.09437	3.20138	3.09437	3.20138	Salt-dependent-increase
YAR007C	RFA1		4.21356	2.49503	4.51819	3.42721	0.304628	Salt-independent
YBR260C	RGD1	5.45159			5.60452	-5.45159	5.60452	Salt-independent
YJR063W	RPA12	4.84844	5.86084	1.91873	5.8014	0.219584	-0.0594353	Salt-independent
YHR143W-A	RPC1	5.09718	6.93302	3.2959	7.53948	1.97543	0.606457	Salt-dependent-increase
YJL011C	RPC17	4.39127	5.37585	5.82091	6.27733	1.42964	0.901484	Salt-dependent-increase
YNL113W	RPC19	6.20433	2.20716	3.47832	3.9744	1.14327	1.23519	Salt-dependent-increase
YNL151C	RPC31	5.30912	6.07137	6.60558	6.02003	1.29646	-0.0513363	Salt-independent
YKR025W	RPC37	4.16647	5.70061	6.14793	7.05215	1.98146	1.35154	Salt-dependent-increase
YPR110C	RPC4	6.7574	3.94965	2.42789	7.85122	1.06518	0.329389	Salt-independent
YDL150W	RPC53	7.35473	7.01442	8.36806	7.75999	2.18894	0.722279	Salt-dependent-increase
YPR187W	RPO26	5.95918	1.58761	2.24744	2.24424	0.29321	-0.376178	Salt-independent
YCR052W	RSC6	3.64294	3.1171	4.26503	4.10841	0.62209	0.991312	Salt-dependent-increase
YGR275W	RTT12	6.31965	6.03217	7.52192	7.817	3.10344	0.847926	Salt-dependent-increase
YGL207W	SPT16	2.65826	2.92142	1.90629	1.73884	0.687815	-0.0588188	Salt-independent
YGL097W	SRM1	4.41974	5.91592	3.04691	7.10868	0.635384	1.19276	Salt-dependent-increase
YBR231C	SWC5	2.63165	4.95251	5.05167	5.89842	2.42002	0.945917	Salt-dependent-increase
YPL129W	TAF14	3.20438	2.42383	3.37974	1.71482	0.399921	-0.163241	Salt-independent
YKL058W	TOA2		6.07362	5.27743		5.27743	-6.07362	Salt-independent
YMR106C	YKU8	3.98084	4.81295	3.33246	5.84042	-0.648384	1.02747	Salt-independent
YGR270W	YTA7	6.20321	6.90424	7.58748	6.67168	2.1242	-0.23256	Salt-independent

## Sheet: Hog1-pull down
YORF	Common Name	Log2 (Hog1-GFP pre-stress vs. WT pre-stress)-Replicate 1	Log2 (Hog1-GFP pre-stress vs. WT pre-stress)-Replicate 1	Log2 (Hog1-GFP 10 min post-NaCl vs. WT 10 min post-NaCl)-Replicate 1	Log2 (Hog1-GFP 10 min post-NaCl vs. WT 10 min post-NaCl)-Replicate 1	Log2 (Hog1-GFP 10 min post-NaCl vs Hog1-GFP pre-stress)-Rep1	Log2 (Hog1-GFP 10 min post-NaCl vs Hog1-GFP pre-stress)-Rep2	Interaction Type
YHL001W	RPL14B	3.50691	3.19372	0	0	-3.50691	-3.19372	Salt-dependent-decrease
YBL106C	SRO77	4.81842	5.97439	0	0	-4.81842	-5.97439	Salt-dependent-decrease
YJL128C	PBS2	8.58425	7.76102	6.70029	6.73467	-1.88396	-1.02635	Salt-dependent-decrease
YLR248W	RCK2	14.3943	9.81151	12.9116	12.4685	-1.48271	-1.74739	Salt-dependent-decrease
YPR137C-B	YPR137C-B	3.36392	4.08186	3.23765	3.06567	-0.935703	-1.50793	Salt-dependent-decrease
YNL308C	KRI1	0	0	2.48028	2.54371	2.48028	2.54371	Salt-dependent-increase
YMR072W	ABF2	0	0	2.41875	3.61479	2.41875	3.61479	Salt-dependent-increase
YGR282C	BGL2	0	0	3.90719	3.40727	3.90719	3.40727	Salt-dependent-increase
YMR083W	ADH3	0	0	4.16836	3.01165	4.16836	3.01165	Salt-dependent-increase
YCL064C	CHA1	0	0	4.11705	3.32953	4.11705	3.32953	Salt-dependent-increase
YKL127W	PGM1	0	0	3.92991	4.44698	3.92991	4.44698	Salt-dependent-increase
YJL041W	NSP1	0	0	4.03861	4.91163	4.03861	4.91163	Salt-dependent-increase
YPR115W	RGC1	0	0	4.84165	4.24784	4.84165	4.24784	Salt-dependent-increase
YMR246W	FAA4	0	0	4.26393	4.95346	4.26393	4.95346	Salt-dependent-increase
YPR108W	RPN7	0	3.78872	3.70525	4.73718	3.70525	0.948453	Salt-dependent-increase
YDR172W	SUP35	0	2.73771	2.54358	5.6986	2.54358	2.96089	Salt-dependent-increase
YPR183W	DPM1	3.77775	0	4.41971	5.18642	0.641958	5.18642	Salt-dependent-increase
YDR099W	BMH2	3.88461	0	4.59167	5.74998	0.707069	5.74998	Salt-dependent-increase
YHL011C	PRS3	0	0	5.58406	5.70737	5.58406	5.70737	Salt-dependent-increase
YHR208W	BAT1	0	0	5.08301	6.06462	5.08301	6.06462	Salt-dependent-increase
YDL168W	SFA1	0	0	3.46648	6.59147	3.46648	6.59147	Salt-dependent-increase
YGL137W	SEC27	3.49107	3.48508	6.02607	5.03762	2.535	1.55254	Salt-dependent-increase
YJR105W	ADO1	0	0	3.02378	6.82104	3.02378	6.82104	Salt-dependent-increase
YLL018C	DPS1	0	1.50968	2.65474	6.8917	2.65474	5.38201	Salt-dependent-increase
YPR052C	NHP6A	0	0	7.04599	2.49778	7.04599	2.49778	Salt-dependent-increase
YDR532C	KRE28	0	0	6.75439	7.21865	6.75439	7.21865	Salt-dependent-increase
YGR103W	NOP7	3.24991	0	1.18162	4.48113	0.989361	4.48113	Salt-dependent-increase
YER025W	GCD11	4.25944	3.00861	0.747819	3.64932	3.31754	1.09323	Salt-dependent-increase
YHR143W-A	RPC1	2.54462	0	0	1.70653	-2.54462	1.70653	Salt-independent
YIR006C	PAN1	2.1837	0	0	2.24825	-2.1837	2.24825	Salt-independent
YHR102W	KIC1	2.83767	0	0	1.60665	-2.83767	1.60665	Salt-independent
YLL040C	VPS13	2.51453	1.31438	0	1.30692	-2.51453	-0.00746037	Salt-independent
YOR056C	NOB1	2.96163	0	0	1.69288	-2.96163	1.69288	Salt-independent
YKL192C	ACP1	2.23174	1.19498	0	2.6988	-2.23174	1.50383	Salt-independent
YDL171C	GLT1	1.16817	1.49941	0	3.12742	-1.16817	1.62801	Salt-independent
YDL140C	RPO21	2.40826	0	0	3.29839	-2.40826	3.29839	Salt-independent
YMR261C	TPS3	3.05973	0	0	3.1344	-3.05973	3.1344	Salt-independent
YER019C-A	SBH2	2.23646	0	0	3.68272	-2.23646	3.68272	Salt-independent
YJL111W	CCT7	3.79423	0	0	2.03595	-3.79423	2.03595	Salt-independent
YGL055W	OLE1	2.57637	0	0	3.71839	-2.57637	3.71839	Salt-independent
YER073W	ALD5	3.2779	0	0	3.35434	-3.2779	3.35434	Salt-independent
YMR241W	YHM2	2.44465	1.87548	0	3.85714	-2.44465	1.98166	Salt-independent
YLR335W	NUP2	3.23225	0	0	3.83941	-3.23225	3.83941	Salt-independent
YNL037C	IDH1	3.42482	0	0	3.77532	-3.42482	3.77532	Salt-independent
YOR117W	RPT5	3.56243	0	0	3.67091	-3.56243	3.67091	Salt-independent
YGL012W	ERG4	2.92032	0	0	4.1976	-2.92032	4.1976	Salt-independent
YML075C	HMG1	3.14691	0	1.21027	3.99905	-1.93664	3.99905	Salt-independent
YNL112W	DBP2	2.8167	1.8215	1.6214	4.0998	-1.1953	2.2783	Salt-independent
YDR150W	NUM1	4.15562	0	0	3.71442	-4.15562	3.71442	Salt-independent
YJR064W	CCT5	3.8952	0	0	4.1085	-3.8952	4.1085	Salt-independent
YLR100W	ERG27	2.48811	0	0	4.75104	-2.48811	4.75104	Salt-independent
YPR110C	RPC4	2.53526	1.65961	2.08019	4.49191	-0.455078	2.83231	Salt-independent
YMR235C	RNA1	3.44985	2.67499	0	4.27525	-3.44985	1.60026	Salt-independent
YOL059W	GPD2	2.98528	3.62156	2.59437	3.4326	-0.390917	-0.188959	Salt-independent
YNL104C	LEU4	4.39148	0	2.84094	3.3745	-1.55054	3.3745	Salt-independent
YDR212W	TCP1	2.94818	2.87037	3.33837	3.86654	0.390186	0.996173	Salt-independent
YER075C	PTP3	5.10895	0	0	3.2511	-5.10895	3.2511	Salt-independent
YMR120C	ADE17	3.74725	0	0	4.9497	-3.74725	4.9497	Salt-independent
YBR143C	SUP45	3.77096	0	2.58382	4.69093	-1.18714	4.69093	Salt-independent
YJL014W	CCT3	4.58379	3.21893	2.22157	4.15765	-2.36222	0.938726	Salt-independent
YJR148W	BAT2	4.16163	3.65036	4.16433	4.09804	0.0026986	0.447676	Salt-independent
YPL262W	FUM1	4.47459	4.29981	0	4.9704	-4.47459	0.670589	Salt-independent
YDL145C	COP1	4.28768	0	4.30015	5.17367	0.0124763	5.17367	Salt-independent
YER006W	NUG1	3.86416	4.03419	4.43407	4.82464	0.569911	0.790455	Salt-independent
YLR342W	FKS1	3.97235	3.75028	3.74646	5.30505	-0.225885	1.55477	Salt-independent
YCR084C	TUP1	4.29073	0	4.88578	5.12329	0.595051	5.12329	Salt-independent
YDR120C	TRM1	5.40245	4.38582	0	4.91889	-5.40245	0.533072	Salt-independent
YOR323C	PRO2	3.78303	3.45516	4.25344	5.68228	0.470409	2.22712	Salt-independent
YPR035W	GLN1	3.76553	4.7404	0	5.78327	-3.76553	1.04287	Salt-independent
YER120W	SCS2	3.76719	0	4.15295	6.37312	0.385756	6.37312	Salt-independent
YGL195W	GCN1	4.55821	4.34292	4.08064	5.83751	-0.477568	1.4946	Salt-independent
YKL212W	SAC1	4.79246	4.49295	4.30563	5.81944	-0.486834	1.32648	Salt-independent
YHR098C	SFB3	6.79488	0	0	4.37894	-6.79488	4.37894	Salt-independent
YCL009C	ILV6	5.20646	4.57031	5.78697	4.58136	0.58051	0.0110535	Salt-independent
YJR070C	LIA1	5.71085	0	5.4923	5.59077	-0.218554	5.59077	Salt-independent
YDR127W	ARO1	6.73814	0	0	5.46841	-6.73814	5.46841	Salt-independent
YLL029W	FRA1	5.70717	4.08936	5.73033	5.11957	0.0231628	1.03021	Salt-independent
YPL226W	NEW1	5.13223	4.99171	3.73499	6.42159	-1.39724	1.42989	Salt-independent
YFR051C	RET2	4.33227	4.80948	6.65138	4.6234	2.31911	-0.186076	Salt-independent
YJL172W	CPS1	6.04393	5.60114	5.91904	3.83068	-0.124886	-1.77045	Salt-independent
YML126C	ERG13	4.21844	3.12274	4.06836	7.20356	-0.150084	4.08082	Salt-independent
YEL046C	GLY1	6.12766	3.42348	4.56834	7.00135	-1.55932	3.57787	Salt-independent
YMR038C	CCS1	7.00353	6.00917	6.62438	3.84079	-0.379148	-2.16838	Salt-independent
YOR039W	CKB2	6.97583	6.74927	4.30115	6.46345	-2.67468	-0.285821	Salt-independent
YJL012C	VTC4	4.26299	0	0	8.46249	-4.26299	8.46249	Salt-independent
YOR061W	CKA2	7.2186	7.47292	7.2786	6.3915	0.0599968	-1.08142	Salt-independent
YIL035C	CKA1	7.70145	7.73403	7.3333	6.34478	-0.368149	-1.38925	Salt-independent
YDR427W	RPN9	8.71235	7.02445	0	7.23534	-8.71235	0.210892	Salt-independent
YMR172W	HOT1	12.8309	12.6005	13.3576	11.4547	0.526714	-1.1458	Salt-independent
YLR113W	HOG1	16.403	17.0917	16.8598	16.5087	0.45679	-0.582909	Salt-independent
YDR158W	HOM2	2.85688	2.59462	1.3473	8.27704	0.0789186	5.68243	Salt-independent
YDR023W	SES1	4.52497	2.10334	3.37458	6.31216	-1.15039	2.28616	Salt-independent
YBR025C	OLA1	4.23792	5.49344	5.01462	6.83322	-0.583147	1.7504	Salt-independent
YBL030C	PET9	4.12274	3.71103	3.89337	3.93062	-0.229368	2.18803	Salt-independent
YGL026C	TRP5	2.40237	4.06443	0	7.06354	-4.74899	2.99911	Salt-independent
YPL048W	CAM1	5.09433	4.08189	0	4.33716	-5.09433	2.78439	Salt-independent
YJL080C	SCP16	1.48582	2.79336	3.13216	7.04175	-1.15625	4.24839	Salt-independent
YOR369C	RPS12	3.4627	6.41497	6.3813	7.03151	0.0307708	0.61654	Salt-independent
YDR429C	TIF35	1.06283	3.8748	3.29378	5.11901	-1.23894	1.2442	Salt-independent
YML123C	PHO84	3.7549	7.21393	6.72527	7.20679	-0.715403	-0.00714055	Salt-independent
YPR181C	SEC23	4.06425	3.31336	2.68513	1.28658	-1.37913	2.0116	Salt-independent
YCL030C	HIS4	1.97544	1.15765	3.63049	1.70939	-1.49926	0.869701	Salt-independent
YDR233C	RTN1	2.6684	6.92937	6.2272	8.54767	-1.29479	1.61831	Salt-independent
YKL145W	RPT1	5.88225	4.31818	1.6025	2.68043	0.0427711	1.65525	Salt-independent
YMR108W	ILV2	2.18739	3.58446	6.80126	3.05013	0.0195694	0.145058	Salt-independent
YDL192W	ARF1	5.86226	3.0307	7.04685	2.4832	1.18458	-0.130089	Salt-independent
YJL130C	URA2	4.28382	2.36248	2.45399	2.96783	-1.40769	0.66813	Salt-independent
YLR180W	SAM1	5.32647	6.14436	2.05493	1.81825	-0.116432	-0.375712	Salt-independent
YLR367W	RPS22B	1.99126	4.19933	5.07919	1.69305	-2.04922	0.460885	Salt-independent
YJL190C	RPS22A	1.99126	4.19933	5.07919	1.69305	-2.04922	0.460885	Salt-independent
YLR109W	AHP1	3.42388	4.28119	3.00006	2.68931	-1.06334	0.484561	Salt-independent
YPL231W	FAS2	4.13664	4.72282	4.40735	4.78046	0.600598	-0.153671	Salt-independent
YJL034W	KAR2	1.48898	2.58604	2.31729	1.56351	0.625754	-0.855221	Salt-independent
YBR127C	VMA2	1.84711	1.97975	1.09796	1.71474	-0.633768	0.248478	Salt-independent
YML028W	TSA1	3.42306	5.7945	3.89084	2.74302	0.399524	-1.15375	Salt-independent
YKL182W	FAS1	1.69795	2.47645	1.21685	4.97398	0.369313	0.993395	Salt-independent
YKR057W	RPS21A	3.09004	2.76334	2.83609	1.05669	0.54514	-1.29122	Salt-independent
YMR205C	PFK2	2.11275	2.07555	1.02461	1.95036	-0.684814	0.256334	Salt-independent
YJR123W	RPS5	1.34565	1.27858	1.47455	2.15569	0.102817	0.956646	Salt-independent
YPL061W	ALD6	2.84985	3.08058	1.65372	2.86306	-1.16766	-0.0287689	Salt-independent
YML063W	RPS1B	1.25107	1.64453	1.20778	2.4852	0.379173	0.605219	Salt-independent
YML026C	RPS18B	1.88473	2.74232	2.21032	1.66776	0.0488246	-0.542306	Salt-independent
YDR450W	RPS18A	1.88473	2.74232	2.21032	1.66776	0.0488246	-0.542306	Salt-independent
YAL038W	CDC19	1.70147	1.58705	1.0445	1.18955	-0.340568	0.578714	Salt-independent
YPR080W	TEF1	1.95095	1.60011	1.14813	2.09259	-0.424522	0.701285	Salt-independent
YGR061C	ADE6	4.19649	0.942907	3.06073	7.00382	-1.13576	6.06092	Salt-independent
YGR175C	ERG1	0.607853	2.94397	3.52926	5.75572	-0.338787	2.81175	Salt-independent
YHR128W	FUR1	1.88909	5.00395	0.923856	5.08752	-1.04033	0.0835694	Salt-independent
YGL009C	LEU1	3.41987	0.943206	3.20236	3.53726	-1.08158	1.65985	Salt-independent
YDL185W	VMA1	2.22154	0.809765	1.55687	3.4356	-0.710612	2.62033	Salt-independent
YBL076C	ILS1	1.75663	6.02248	6.07541	0.712666	0.430805	1.98061	Salt-independent
YGR240C	PFK1	1.91519	0.879075	1.47772	1.96418	-0.834515	1.095	Salt-independent
YAL005C	SSA1	1.32422	1.57889	1.60266	0.970058	0.486819	0.331268	Salt-independent
YBR048W	RPS11B	1.22347	0.828686	1.23648	2.28885	0.266307	1.2003	Salt-independent
YDR025W	RPS11A	1.22347	0.828686	1.23648	2.28885	0.266307	1.2003	Salt-independent
YNL178W	RPS3	1.90091	1.24483	1.01982	0.611685	-0.798443	-0.0735868	Salt-independent
YLL024C	SSA2	1.14929	2.04428	1.74265	0.69351	0.918647	-0.827376	Salt-independent

## Sheet: Rck2-pull down
YORF	Common Name	Log2 (Rck2-GFP pre-stress vs. WT pre-stress)-Replicate 1	Log2 (Rck2-GFP pre-stress vs. WT pre-stress)-Replicate 1	Log2 (Rck2-GFP 10 min post-NaCl vs. WT 10 min post-NaCl)-Replicate 1	Log2 (Rck2-GFP 10 min post-NaCl vs. WT 10 min post-NaCl)-Replicate 1	Log2 (Rck2-GFP 10 min post-NaCl vs Rck2-GFP pre-stress)-Rep1	Log2 (Rck2-GFP 10 min post-NaCl vs Rck2-GFP pre-stress)-Rep2	Interaction Type
YIL044C	AGE2	0	2.08982	1.0823	1.05868	2.69659	-1.03114	Salt-independent
YPL061W	ALD6	5.97675	4.52019	2.27946	4.02515	0.0548074	-2.20295	Salt-independent
YDR321W	ASP1	6.98802	2.63194	2.78062	4.64886	-0.367935	-2.47761	Salt-independent
YPR049C	ATG11	3.36104	3.9394	4.53158	0	1.17054	-3.9394	Salt-independent
YJL020C	BBC1	6.05975	0.820102	1.24299	5.0511	-0.0357683	-0.391054	Salt-independent
YER048C	CAJ1	3.87316	0	2.16476	2.58344	1.24477	2.58344	Salt-dependent-increase
YPL048W	CAM1	2.09166	1.47139	1.08541	1.51873	0.0354042	-0.50313	Salt-independent
YLR229C	CDC42	2.07465	1.28131	1.99686	2.48447	0.362812	-1.82561	Salt-independent
YDL132W	CDC53	0	2.01976	1.17052	1.87914	2.77041	-0.140616	Salt-independent
YOR061W	CKA2	4.20912	4.3706	0	0	-4.20912	-4.3706	Salt-dependent-decrease
YLL029W	FRA1	5.37372	5.60001	3.68267	3.36735	0.687844	-2.23267	Salt-independent
YOR202W	HIS3	4.42619	6.25407	0	8.08206	-4.42619	1.82799	Salt-independent
YLR113W	HOG1	14.7393	15.1944	9.98095	11.3729	-0.195512	-3.82144	Salt-independent
YJL034W	KAR2	3.01526	1.8539	0.629744	2.83423	0.301598	0.0593696	Salt-independent
YBR115C	LYS2	2.73011	3.77406	0.948943	3.24577	1.3341	-0.528283	Salt-independent
YDR208W	MSS4	0	5.74153	6.386	0	6.386	-5.74153	Salt-independent
YOR326W	MYO2	2.22858	0	1.30578	2.51888	0.647047	2.51888	Salt-dependent-increase
YIL038C	NOT3	0	0	2.18987	1.28765	2.18987	1.28765	Salt-dependent-increase
YGR086C	PIL1	3.92386	2.28609	1.21493	3.68784	0.133808	-0.250912	Salt-independent
YLL036C	PRP19	5.56794	5.65435	6.35432	0	0.786378	-5.65435	Salt-independent
YPL153C	RAD53	4.97117	4.94232	5.46805	0	0.496881	-4.94232	Salt-independent
YLR248W	RCK2	19.7745	13.6957	14.6282	8.41225	0.502716	-3.99679	Salt-independent
YBR260C	RGD1	4.75127	5.76811	4.81676	0.869357	0.0654917	-4.89875	Salt-independent
YPR165W	RHO1	6.18567	5.55035	3.29296	3.12984	1.15067	-2.42051	Salt-independent
YLR406C	RPL31B	4.22799	3.93407	0	4.20695	-4.22799	0.272884	Salt-independent
YIL075C	RPN2	1.16234	0.763291	1.61666	5.94146	0.464798	-0.786094	Salt-independent
YOR261C	RPN8	4.96361	4.30207	0.91219	4.02457	-0.0825903	-0.277504	Salt-independent
YDR427W	RPN9	7.3733	9.29066	1.44153	6.67086	0.827852	-2.6198	Salt-independent
YDR394W	RPT3	2.85886	0	0	3.44327	-2.85886	3.44327	Salt-independent
YER125W	RSP5	4.15163	4.26409	0.753752	3.04891	0.290592	-1.21518	Salt-independent
YDR233C	RTN1	5.73632	4.89282	2.4684	3.63829	0.450301	-3.16676	Salt-independent
YIL105C	SLM1	7.09211	4.76941	10.4727	2.42987	3.38056	-2.33954	Salt-independent
YNL047C	SLM2	4.1549	3.56665	8.20648	0.612536	4.05158	-2.95411	Salt-independent
YDR356W	SPC11	1.48518	1.74203	2.33958	6.19457	-1.08377	-1.30848	Salt-dependent-decrease
YLL024C	SSA2	2.01354	1.71449	1.37438	1.60153	0.480703	-0.309812	Salt-independent
YML028W	TSA1	4.9729	5.55534	2.20681	3.69608	-0.0291227	-1.77989	Salt-independent
YBR058C	UBP14	0	0	1.93067	2.67393	4.40648	2.67393	Salt-dependent-increase
YMR243C	ZRC1	3.46696	3.62707	0.889381	2.10933	-0.513793	-1.51775	Salt-independent
