# Supplementary material for: Network inference reveals novel connections in pathways regulating growth and defense in the yeast salt response
Source: PLoS Comput Biol. 2018 May 8;13(5):e1006088. doi: 10.1371/journal.pcbi.1006088 (PMC5940180; doi:10.1371/journal.pcbi.1006088)
Supplement: S8 Table — (XLSX) [file pcbi.1006088.s011.xlsx]

## Sheet: PKA_repressed_GO.txt
GO Category	p-value	Pass Bonferroni threshold	In Category from Cluster
cytoplasm [725]	1e-14	yes	PSK1 GIP4 CDC24 SLA1 BOI1 ECM21 RTG3 NTH2 YPK3 AKL1 EXO84 SHE3 HSL7 SMY2 YBR225W STE50 SOL2 PAT1 OSH2 GPD1 MCH1 RPC53 NRP1 RBS1 SEC31 NTH1 MAF1 KCS1 TRS85 KIN1 STB3 YDR186C SSD1 YDR348C SIP1 TIF35 PPZ2 PSP1 GIN4 MCM3 YEL043W GLN3 DOT6 TSC11 SWI4 BOI2 PMD1 BEM2 COG3 VTC2 YFR016C IGD1 FAB1 LSB3 PHO4 PIB2 GTS1 MDS3 PEX31 STF2 MDR1 RTS3 PSD2 CCH1 STE20 TDA3 YSC84 KSP1 YHR097C SBE22 YHR131C SCH9 NOT3 …
cell periphery [715]	1.50879e-12	yes	BOI1 AKL1 IST2 EXO84 SHE3 SMY2 MRH1 IVY1 YDR348C GNP1 BOI2 LSB3 GPA1 CYR1 APL1 PXL1 FPS1 MSC3 BUD6 PPZ1 TCB3 YMR124W RAS2 SLA2 CLA4 IRA2 SLG1 SVL3 PDR12 DIP5 SRO7 YPR091C
bud [705]	9.05492e-11	yes	BOI1 IST2 EXO84 SHE3 MRH1 GIN4 BOI2 YFR016C STE20 ASH1 PXL1 MMR1 ROM2 YMR124W CLA4 SLG1 SVL3 SRO7
budding, cell polarity and filament formation [43.01.03.05]	9.80958e-11	yes	CDC24 SLA1 BOI1 CHS3 EXO84 SHE3 HSL7 STE50 SSD1 SBE2 GIN4 DOT6 BOI2 BEM2 GTS1 STE20 YSC84 SBE22 HSL1 TPK3 PRS1 ASH1 NAP1 PXL1 BUD6 ROM2 CRN1 MYO5 RAS2 SLA2 CLA4 SLG1 NFI1 SVL3 BEM3 SRO7
modification by phosphorylation, dephosphorylation, autophosphorylation [14.07.03]	1.57607e-10	yes	PSK1 YPK3 AKL1 KIN1 SIP1 PPZ2 PKH3 GIN4 YCK3 ALK1 RTS3 STE20 KSP1 SCH9 PBS2 HAL5 PTK2 HSL1 TPK3 KKQ8 KIN2 PPZ1 CMP2 CLA4 SSK2 FPK1 RTS1
protein phosphorylation [GO:0006468]	6.93292e-10	yes	PSK1 YPK3 AKL1 KIN1 SIP1 PKH3 GIN4 YCK3 ALK1 STE20 KSP1 SCH9 PBS2 HAL5 PTK2 HSL1 TPK3 KKQ8 KIN2 CLA4 SSK2 FPK1
protein serine/threonine kinase activity [GO:0004674]	8.09809e-10	yes	PSK1 YPK3 AKL1 KIN1 PKH3 GIN4 YCK3 ALK1 STE20 KSP1 SCH9 PBS2 HAL5 PTK2 HSL1 TPK3 KKQ8 KIN2 CLA4 SSK2 FPK1
protein kinase activity [GO:0004672]	1.49876e-09	yes	PSK1 YPK3 AKL1 KIN1 PKH3 GIN4 YCK3 ALK1 STE20 KSP1 SCH9 PBS2 HAL5 PTK2 HSL1 TPK3 KKQ8 KIN2 CLA4 SSK2 FPK1
kinase activity [GO:0016301]	1.64841e-09	yes	PSK1 YPK3 AKL1 KCS1 KIN1 PKH3 GIN4 YCK3 FAB1 ALK1 STE20 KSP1 SCH9 PFK26 PBS2 HAL5 UTR1 PTK2 HSL1 TPK3 KKQ8 PRS1 KIN2 VIP1 CLA4 SSK2 FPK1
phosphorylation [GO:0016310]	1.64841e-09	yes	PSK1 YPK3 AKL1 KCS1 KIN1 PKH3 GIN4 YCK3 FAB1 ALK1 STE20 KSP1 SCH9 PFK26 PBS2 HAL5 UTR1 PTK2 HSL1 TPK3 KKQ8 PRS1 KIN2 VIP1 CLA4 SSK2 FPK1
stress response [32.01]	6.12278e-09	yes	NTH2 NTH1 KCS1 MRH1 SIR4 SSD1 PPZ2 FAB1 ALK1 GTS1 STF2 MDR1 PBS2 HAL5 FPS1 HSP60 PPZ1 MSN2 TPS3 CRZ1 RAS2 SSK2 RTS1
neck [705.03]	6.92839e-09	yes	BOI1 CHS3 AKL1 EXO84 HSL7 YDR348C GIN4 BOI2 BEM2 LSB3 APL1 HSL1 PXL1 BUD6 ROM2 YMR124W SLG1 SVL3 BEM3
cellular bud neck [GO:0005935]	7.18787e-09	yes	CDC24 BOI1 CHS3 AKL1 EXO84 HSL7 OSH2 SSD1 YDR348C GIN4 BOI2 LSB3 PBS2 HSL1 NAP1 PXL1 MMR1 SSK2 SLG1 RTS1 SVL3
cytoplasm [GO:0005737]	1.65487e-08	yes	PSK1 GIP4 CDC24 SLA1 ECM21 RTG3 NTH2 CHS3 YPK3 AKL1 SHE3 HSL7 SMY2 STE50 SOL2 PAT1 GPD1 NRP1 RBS1 NTH1 MAF1 KCS1 KIN1 STB3 YDR186C SSD1 SIP1 TIF35 PSP1 GIN4 MCM3 DOT6 BOI2 PMD1 BEM2 YFR016C IGD1 LSB3 PHO4 GTS1 MDS3 MDR1 RTS3 STE20 TDA3 YSC84 YHR097C SBE22 YHR131C SCH9 NOT3 SER33 SLM1 PFK26 VHS2 BBC1 MHP1 ALY2 PBS2 IDS2 UTR1 PTK2 UFD4 CAB3 TPK3 KKQ8 PRS1 NAP1 PXL1 DPS1 FRA1 FPS1 STU2 KIN2 YLR257W …
cellular bud [GO:0005933]	4.05121e-08	yes	BOI1 EXO84 MRH1 SSD1 BOI2 YFR016C ASH1 PXL1 MMR1 TCB3 CLA4 SVL3
small GTPase mediated signal transduction [30.01.05.05.01]	5.9033e-08	yes	CDC24 BOI1 BOI2 BEM2 CYR1 CDC25 BUD6 ROM2 RAS2 CLA4 IRA2 SLG1 BEM3
protein autophosphorylation [GO:0046777]	3.04828e-07	yes	KIN1 GIN4 HSL1 KIN2 SSK2 FPK1
mating projection tip [GO:0043332]	5.20485e-07	yes	CDC24 SLA1 BOI1 CHS3 EXO84 SEC31 YDR348C BEM2 STE20 PXL1 BUD6 ROM2 MYO5 SLA2 SLG1 BEM3
phosphate metabolism [01.04]	8.40178e-07	yes	PSK1 YPK3 AKL1 KCS1 KIN1 SIP1 PPZ2 PKH3 GIN4 YCK3 VTC2 FAB1 ALK1 RTS3 STE20 KSP1 SCH9 PFK26 PBS2 HAL5 UTR1 PTK2 HSL1 TPK3 KKQ8 PRS1 KIN2 PPZ1 CMP2 CLA4 SSK2 FPK1 RTS1 ECM3
actin cytoskeleton [42.04.03]	8.57676e-07	yes	SLA1 AKL1 BEM2 LSB3 YSC84 SLM1 BBC1 PBS2 BUD6 ROM2 VIP1 CRN1 SLA2 SSK2 SLG1
establishment of cell polarity [GO:0030010]	9.01625e-07	yes	CDC24 BOI1 BOI2 BEM2 BUD6 ROM2 CLA4 SLG1 BEM3 SRO7
plasma membrane [GO:0005886]	1.06713e-06	yes	SLA1 IST2 OSH2 MRH1 KIN1 YDR348C GNP1 TSC11 YCK3 BEM2 CCH1 GPA1 SYG1 SLM1 CYR1 APL1 PTK2 FPS1 KIN2 MSC3 CDC25 TCB3 RAS2 SLA2 FPK1 SLG1 ROD1 PDR12 DIP5 SRO7 KRE6
cell wall [42.01]	3.78764e-06	yes	SLA1 ECM21 CHS3 SSD1 SBE2 PKH3 BEM2 STF2 SBE22 SET1 MHP1 HAL5 ROM2 TUS1 ECM30 MYO5 MKS1 SLA2 SSK2 SLG1 ECM3 KRE6
signal transduction [GO:0007165]	6.40635e-06		PSK1 STE50 SIP1 BEM2 GPA1 SYG1 CYR1 TUS1 RAS2 IRA2 RTS1 BEM3
incipient cellular bud site [GO:0000131]	9.09668e-06	yes	CDC24 CHS3 EXO84 BEM2 STE20 PXL1 MMR1 ROM2 SLA2 BEM3
cytoskeleton [730]	1.69079e-05	yes	SLA1 SHE3 HSL7 SMY2 LSB3 YSC84 MHP1 HSL1 BUD6 CRN1 MYO5 SLA2 ASE1 NFI1
cell growth / morphogenesis [40.01]	2.62723e-05		SLA1 BOI1 SCS22 EXO84 SHE3 HSL7 STE50 SSD1 BOI2 GTS1 STE20 YSC84 CRN1 CMP2 SLA2 CLA4 NFI1 SVL3 KRE6
cAMP/cGMP mediated signal transduction [30.01.09.07]	3.11677e-05		SOK1 CYR1 TPK3 RAS2 SFL1
cytoskeleton/structural proteins [42.04]	3.16836e-05		CDC24 BOI1 EXO84 SHE3 HSL7 SMY2 STE50 BOI2 STE20 CLA4 NFI1 SVL3 BEM3 SRO7
fungal-type cell wall organization [GO:0031505]	3.2232e-05		SLA1 ECM21 SBE2 TSC11 BEM2 SBE22 MHP1 PRS1 TUS1 ECM30 MYO5 SLA2 SLG1 ECM3 KRE6
regulation of Rho protein signal transduction [GO:0035023]	4.54368e-05		CDC24 PXL1 ROM2 TUS1
cellular bud tip [GO:0005934]	4.7416e-05		CDC24 EXO84 SHE3 BEM2 PBS2 PXL1 MMR1 ROM2 SLA2 SSK2 BEM3
exocytosis [GO:0006887]	5.44994e-05		EXO84 OSH2 KIN1 SPO14 KIN2 MYO5 SLA2 SRO7
vacuolar membrane [GO:0005774]	5.53966e-05		MCH1 IVY1 SIP1 TSC11 YCK3 VTC2 FAB1 PIB2 AVT1 AVT3 CCC1 VAC14 PFA3 STE13 VTC3
guanyl-nucleotide exchange factor activity [GO:0005085]	5.66512e-05		CDC24 TSC11 BEM2 CDC25 ROM2 TUS1 MON2
plasma membrane [720]	6.18922e-05	yes	CDC24 CHS3 IST2 MRH1 KIN1 YCK3 GPA1 SYG1 SLM1 CYR1 KIN2 CDC25 RAS2 SLA2 IRA2 SLG1 DIP5 SRO7
bud / growth tip [42.29]	7.10383e-05		CDC24 GIN4 BEM2 NAP1 ROM2 CLA4 BEM3
actin cytoskeleton organization [GO:0030036]	0.000132981		AKL1 BEM2 YSC84 SLM1 BBC1 SSK2 SLG1
vacuole [GO:0005773]	0.000142644		MCH1 IVY1 SIP1 TSC11 YCK3 VTC2 FAB1 PIB2 PSD2 AVT1 AVT3 CCC1 VAC14 PFA3 STE13 VTC3
Rho protein signal transduction [GO:0007266]	0.000153362		BOI1 BOI2 BUD6 CLA4 SLG1
osmotic and salt stress response [32.01.03]	0.000171629		CHS3 IST2 STE50 GPD1 CAB3 BUD6 MYO5 SLG1 FRT1
fungal-type vacuole membrane [GO:0000329]	0.000205143		YCR023C IVY1 YCK3 VTC2 FAB1 SCH9 AVT1 MNR2 AVT3 CCC1 VAC14 PFA3 VTC3
actin cap [GO:0030478]	0.000251004		SHE3 BUD6 CLA4 SLG1
transmembrane signal transduction [30.05]	0.000261473		CDC24 STE50 STE20 GPA1 PBS2 SSK2
phospholipid binding [GO:0005543]	0.000284184		NUP60 BOI1 IVY1 BOI2 SLA2
cell aging [40.20]	0.000323249		SIR4 GTS1 LAG1 SCH9 LAC1 RAS2
budding cell apical bud growth [GO:0007118]	0.000374871		CDC24 BOI1 BOI2 CLA4 BEM3
cell death [40.10]	0.000383745		SIR4 LAG1 LAC1 RAS2
response to osmotic stress [GO:0006970]	0.000395903		IST2 BUD6 MSN2 MYO5 SSK2 SLG1
transcription regulator activity [GO:0030528]	0.00045194		RTG3 MAF1 UME6 PHO4 NOT3 TYE7 SPN1
regulation of nucleotide/nucleoside/nucleobase metabolism [01.03.13]	0.000560034		CDC25 MKS1 RAS2 IRA2
Rho guanyl-nucleotide exchange factor activity [GO:0005089]	0.000762006		CDC24 ROM2 TUS1
Ras protein signal transduction [GO:0007265]	0.000787061		CYR1 TPK3 CDC25 RAS2
pheromone response, mating-type determination, sex-specific proteins [34.11.03.07]	0.000817054		CDC24 CHS3 SHE3 STE50 SIR4 CCH1 STE20 GPA1 SYG1 ASH1 ROM2 CMP2 SLA2 FPK1 STE13 BEM3
response to pheromone [GO:0019236]	0.000969602		STE50 STE20 GPA1 CLA4 FPK1 STE13
cell cortex [GO:0005938]	0.000969602		SLA1 BEM2 STU2 SLA2 SVL3 BEM3
regulator of G-protein signalling [18.02.05]	0.00107212		CDC24 CDC25 ROM2 BEM3
osmosensing and response [34.11.03.13]	0.00113682		STE50 GPD1 PBS2 CAB3 MYO5 SSK2
inositol heptakisphosphate kinase activity [GO:0000829]	0.00119772		KCS1 VIP1
inositol hexakisphosphate 5-kinase activity [GO:0000832]	0.00119772		KCS1 VIP1
trehalose metabolic process [GO:0005991]	0.00119772		NTH2 NTH1
negative regulation of Rho protein signal transduction [GO:0035024]	0.00119772		BEM2 BEM3
ATP binding [GO:0005524]	0.00136318		PSK1 YPK3 AKL1 KCS1 KIN1 PKH3 GIN4 MCM3 YCK3 FAB1 ALK1 STE20 KSP1 SCH9 PFK26 CYR1 PBS2 HAL5 UTR1 PTK2 HSL1 TPK3 KKQ8 PRS1 DPS1 KIN2 HSP60 VIP1 MYO5 TOP2 CLA4 SSK2 FPK1 DED1 PDR12 MCM4
actin cortical patch localization [GO:0051666]	0.00142253		LSB3 YSC84 CRN1 MYO5
transferase activity [GO:0016740]	0.00190967		PSK1 CHS3 YPK3 AKL1 HSL7 KCS1 KIN1 PKH3 GIN4 YCK3 FAB1 ALK1 LAG1 STE20 KSP1 SET1 SCH9 PFK26 PBS2 HAL5 UTR1 PTK2 LAC1 HSL1 TPK3 KKQ8 PRS1 KIN2 VIP1 CLA4 TRF5 PFA3 LRO1 SSK2 FPK1
cellular protein localization [GO:0034613]	0.00202605		HAL5 PPZ1 RTS1
regulation of small GTPase mediated signal transduction [GO:0051056]	0.00202605		BEM2 CDC25 IRA2
positive regulation of GTPase activity [GO:0043547]	0.00203558		BEM2 MDR1 YRB2 IRA2 GYP1 BEM3
replicative cell aging [GO:0001302]	0.00203558		LAG1 SCH9 LAC1 CDC25 MSN2 RAS2
lipid binding [16.09]	0.00234849		BOI1 IVY1 BOI2 PIB2
actin cytoskeleton [730.01]	0.00242936		SLA1 SMY2 GTS1 BUD6 CRN1 MYO5 SLA2
guanyl-nucleotide exchange factor (GEF) [18.02.03]	0.00293829		CDC24 CDC25 ROM2 TUS1
DNA strand elongation involved in DNA replication [GO:0006271]	0.00296168		MCM3 TOP2 MCM4
cellular response to heat [GO:0034605]	0.00296168		STE50 STE20 PBS2
actin cortical patch [GO:0030479]	0.00332171		SLA1 GTS1 YSC84 BBC1 CRN1 MYO5 SLA2
L-glutamine transmembrane transporter activity [GO:0015186]	0.00351077		AVT1 AVT3
L-isoleucine transmembrane transporter activity [GO:0015188]	0.00351077		AVT1 AVT3
alpha,alpha-trehalase activity [GO:0004555]	0.00351077		NTH2 NTH1
L-tyrosine transmembrane transporter activity [GO:0005302]	0.00351077		AVT1 AVT3
magnesium-dependent protein serine/threonine phosphatase activity [GO:0004724]	0.00351077		PPZ2 PPZ1
transcription initiation factor activity [GO:0016986]	0.00351077		TAF12 TAF4
trehalose catabolic process [GO:0005993]	0.00351077		NTH2 NTH1
cellular sodium ion homeostasis [GO:0006883]	0.00351077		PPZ2 PPZ1
SBF transcription complex [GO:0033309]	0.00351077		SWI4 STB1
homeostasis of cations [34.01.01]	0.00362187		YBR235W CCH1 HAL5 CRZ1
nucleotide binding [GO:0000166]	0.0036801		PSK1 YPK3 AKL1 GBP2 NRP1 KCS1 KIN1 TIF35 PKH3 GIN4 MCM3 YCK3 FAB1 ALK1 STE20 GPA1 KSP1 SCH9 PFK26 CYR1 PBS2 HAL5 UTR1 PTK2 HSL1 TPK3 KKQ8 PRS1 DPS1 KIN2 HSP60 VIP1 MYO5 TOP2 RAS2 CLA4 SSK2 FPK1 DED1 PDR12 MCM4
ubiquitin-dependent endocytosis [GO:0070086]	0.00412339		ECM21 ALY2 ROD1
GTPase activator activity [GO:0005096]	0.0042751		BEM2 MDR1 YRB2 IRA2 GYP1 BEM3
regulation of exit from mitosis [GO:0007096]	0.00440588		CDC24 STE20 NET1 CLA4
GTPase activator (GAP) [18.02.01.01.01]	0.00449616		BEM2 MDR1 IRA2 GYP1 BEM3
perception of nutrients and nutritional adaptation [34.11.12]	0.00449616		SCH9 CYR1 PTK2 CDC25 RAS2
directional cell growth (morphogenesis) [40.01.03]	0.00449616		CDC24 DOT6 ASH1 ROM2 BEM3
sequence-specific DNA binding [GO:0043565]	0.00464754		RTG3 STB3 UME6 GLN3 DOT6 SWI4 PHO4 ASH1 MSN2 CRZ1 SKO1 SFL1 TYE7
exocytosis [20.09.16.09.03]	0.00515227		EXO84 SPO14 MYO5 SLA2 SRO7
chromatin silencing at rDNA [GO:0000183]	0.00529672		LRS4 DOT6 SET1 NET1
cytokinesis, completion of separation [GO:0007109]	0.00552576		BOI1 BOI2 ASE1
site of polarized growth [GO:0030427]	0.00552576		BOI1 BOI2 KRE6
small GTPase mediated signal transduction [GO:0007264]	0.00654334		CDC24 BEM2 CDC25 ROM2 RAS2 SRO7
vacuolar membrane [770.01]	0.00667819		MCH1 IVY1 FAB1 PIB2 SYG1 AVT1 AVT3 PFA3 VTC3
protein kinase regulator activity [GO:0019887]	0.00686102		STE50 ATG13
sphingosine N-acyltransferase activity [GO:0050291]	0.00686102		LAG1 LAC1
protein phosphatase 1 binding [GO:0008157]	0.00686102		GIP4 GIP3
sterol import [GO:0035376]	0.00686102		STE20 CLA4
septin checkpoint [GO:0000135]	0.00686102		GIN4 HSL1
regulation of phosphoprotein phosphatase activity [GO:0043666]	0.00686102		GIP4 GIP3
negative regulation of gene expression [GO:0010629]	0.00686102		STE20 CLA4
vacuolar transporter chaperone complex [GO:0033254]	0.00686102		VTC2 VTC3
transport vesicle [GO:0030133]	0.00686102		EXO84 KRE6
Golgi stack [GO:0005795]	0.00686102		PSD2 GYP1
cofactor binding [GO:0048037]	0.007181		PPZ2 SER33 PPZ1
endocytosis [GO:0006897]	0.00724425		SLA1 OSH2 GTS1 YSC84 MYO5 SLA2 MON2 SVL3
sequence-specific DNA binding transcription factor activity [GO:0003700]	0.00821922		UME6 GLN3 SWI4 PHO4 ASH1 MSN2 CRZ1 TOP2 SKO1 SFL1 TYE7
ubiquitin protein ligase binding [GO:0031625]	0.00909918		ECM21 ALY2 ROD1
regulation of Rab GTPase activity [GO:0032313]	0.00909918		TRS120 MDR1 GYP1
