# Supplementary material for: Network inference reveals novel connections in pathways regulating growth and defense in the yeast salt response
Source: PLoS Comput Biol. 2018 May 8;13(5):e1006088. doi: 10.1371/journal.pcbi.1006088 (PMC5940180; doi:10.1371/journal.pcbi.1006088)
Supplement: S9 Table — (XLSX) [file pcbi.1006088.s012.xlsx]

## Sheet: PWMs
								Phosphorylated Site
Module	Amino acid	-6	-5	-4	-3	-2	-1	0	1	2	3	4	5	6
Induced_.....s..S...	A:	0.09	0.02	0.04	0.07	0.05	0.02	0.02	0.11	0.04	0.02	0.05	0.04	0.05
Induced_.....s..S...	C:	0.02	0.02	0.04	0.02	0.02	0.02	0.02	0.02	0.02	0.02	0.02	0.02	0.04
Induced_.....s..S...	D:	0.05	0.07	0.09	0.04	0.04	0.05	0.02	0.04	0.11	0.02	0.02	0.04	0.04
Induced_.....s..S...	E:	0.04	0.02	0.05	0.05	0.02	0.04	0.02	0.04	0.05	0.02	0.02	0.04	0.05
Induced_.....s..S...	F:	0.02	0.04	0.02	0.04	0.04	0.02	0.02	0.04	0.02	0.02	0.09	0.02	0.04
Induced_.....s..S...	G:	0.04	0.04	0.05	0.12	0.09	0.18	0.02	0.05	0.09	0.02	0.02	0.07	0.02
Induced_.....s..S...	H:	0.02	0.02	0.04	0.04	0.04	0.04	0.02	0.02	0.02	0.02	0.02	0.02	0.02
Induced_.....s..S...	I:	0.02	0.05	0.04	0.02	0.02	0.04	0.02	0.02	0.02	0.02	0.16	0.05	0.02
Induced_.....s..S...	K:	0.09	0.07	0.14	0.02	0.02	0.05	0.02	0.02	0.05	0.02	0.02	0.02	0.14
Induced_.....s..S...	L:	0.09	0.11	0.02	0.09	0.04	0.05	0.02	0.05	0.02	0.02	0.09	0.11	0.04
Induced_.....s..S...	M:	0.04	0.02	0.04	0.02	0.02	0.02	0.02	0.02	0.02	0.02	0.02	0.02	0.02
Induced_.....s..S...	N:	0.12	0.07	0.04	0.07	0.16	0.14	0.02	0.12	0.11	0.02	0.04	0.11	0.04
Induced_.....s..S...	P:	0.09	0.04	0.02	0.18	0.05	0.04	0.02	0.02	0.09	0.02	0.02	0.11	0.07
Induced_.....s..S...	Q:	0.07	0.04	0.04	0.09	0.04	0.02	0.02	0.02	0.04	0.02	0.04	0.07	0.04
Induced_.....s..S...	R:	0.11	0.07	0.12	0.02	0.12	0.04	0.02	0.09	0.04	0.02	0.04	0.04	0.04
Induced_.....s..S...	S:	0.04	0.16	0.11	0.02	0.12	0.09	0.67	0.25	0.11	0.67	0.16	0.07	0.18
Induced_.....s..S...	T:	0.04	0.09	0.05	0.04	0.09	0.07	0.02	0.05	0.12	0.02	0.09	0.14	0.12
Induced_.....s..S...	V:	0.02	0.04	0.05	0.02	0.02	0.05	0.02	0.02	0.04	0.02	0.05	0.02	0.04
Induced_.....s..S...	W:	0.02	0.02	0.02	0.02	0.02	0.02	0.02	0.02	0.02	0.02	0.02	0.02	0.02
Induced_.....s..S...	Y:	0.02	0.04	0.02	0.05	0.02	0.04	0.02	0.02	0.02	0.02	0.05	0.02	0.02
Induced_.....sP.....	A:	0.04	0.04	0.07	0.06	0.05	0.08	0.01	0.01	0.04	0.07	0.05	0.1	0.04
Induced_.....sP.....	C:	0.01	0.01	0.01	0.01	0.01	0.01	0.01	0.01	0.01	0.01	0.01	0.01	0.01
Induced_.....sP.....	D:	0.04	0.06	0.06	0.04	0.03	0.04	0.01	0.01	0.04	0.05	0.01	0.02	0.05
Induced_.....sP.....	E:	0.05	0.05	0.08	0.04	0.06	0.07	0.01	0.01	0.05	0.06	0.08	0.06	0.03
Induced_.....sP.....	F:	0.01	0.01	0.01	0.03	0.04	0.03	0.01	0.01	0.02	0.02	0.02	0.04	0.02
Induced_.....sP.....	G:	0.04	0.04	0.01	0.07	0.02	0.02	0.01	0.01	0.05	0.03	0.04	0.05	0.04
Induced_.....sP.....	H:	0.04	0.02	0.02	0.01	0.03	0.02	0.01	0.01	0.01	0.03	0.01	0.04	0.03
Induced_.....sP.....	I:	0.05	0.03	0.04	0.04	0.05	0.05	0.01	0.01	0.06	0.06	0.02	0.04	0.03
Induced_.....sP.....	K:	0.11	0.11	0.09	0.09	0.04	0.04	0.01	0.01	0.09	0.05	0.07	0.12	0.09
Induced_.....sP.....	L:	0.03	0.07	0.02	0.02	0.07	0.07	0.01	0.01	0.06	0.09	0.04	0.02	0.07
Induced_.....sP.....	M:	0.01	0.01	0.02	0.02	0.02	0.01	0.01	0.01	0.02	0.03	0.02	0.01	0.01
Induced_.....sP.....	N:	0.07	0.07	0.1	0.09	0.08	0.08	0.01	0.01	0.05	0.07	0.1	0.04	0.04
Induced_.....sP.....	P:	0.11	0.05	0.02	0.05	0.06	0.06	0.01	0.86	0.08	0.07	0.04	0.08	0.05
Induced_.....sP.....	Q:	0.01	0.05	0.06	0.02	0.03	0.04	0.01	0.01	0.03	0.06	0.07	0.04	0.08
Induced_.....sP.....	R:	0.04	0.09	0.06	0.14	0.07	0.03	0.01	0.01	0.09	0.04	0.06	0.05	0.06
Induced_.....sP.....	S:	0.18	0.12	0.19	0.14	0.13	0.22	0.86	0.01	0.15	0.12	0.2	0.14	0.19
Induced_.....sP.....	T:	0.06	0.11	0.07	0.07	0.08	0.04	0.01	0.01	0.07	0.08	0.09	0.08	0.09
Induced_.....sP.....	V:	0.07	0.03	0.04	0.03	0.11	0.08	0.01	0.01	0.06	0.04	0.04	0.02	0.04
Induced_.....sP.....	W:	0.01	0.01	0.01	0.01	0.01	0.01	0.01	0.01	0.01	0.01	0.01	0.01	0.01
Induced_.....sP.....	Y:	0.04	0.01	0.01	0.01	0.02	0.01	0.01	0.01	0.02	0.03	0.01	0.02	0.01
Induced_.....tP.....	A:	0.1	0.05	0.08	0.08	0.14	0.16	0.02	0.02	0.03	0.06	0.05	0.03	0.03
Induced_.....tP.....	C:	0.02	0.02	0.02	0.02	0.02	0.02	0.02	0.02	0.02	0.02	0.02	0.02	0.02
Induced_.....tP.....	D:	0.05	0.02	0.02	0.05	0.03	0.02	0.02	0.02	0.03	0.1	0.06	0.05	0.05
Induced_.....tP.....	E:	0.06	0.16	0.06	0.05	0.03	0.06	0.02	0.02	0.03	0.1	0.13	0.05	0.08
Induced_.....tP.....	F:	0.03	0.02	0.02	0.02	0.02	0.02	0.02	0.02	0.02	0.03	0.02	0.02	0.03
Induced_.....tP.....	G:	0.02	0.05	0.05	0.1	0.05	0.11	0.02	0.02	0.03	0.02	0.02	0.14	0.05
Induced_.....tP.....	H:	0.03	0.02	0.03	0.03	0.02	0.02	0.02	0.02	0.05	0.05	0.06	0.02	0.02
Induced_.....tP.....	I:	0.02	0.03	0.02	0.02	0.05	0.03	0.02	0.02	0.03	0.02	0.03	0.02	0.02
Induced_.....tP.....	K:	0.05	0.11	0.13	0.1	0.03	0.05	0.02	0.02	0.03	0.05	0.05	0.11	0.1
Induced_.....tP.....	L:	0.03	0.03	0.03	0.03	0.06	0.05	0.02	0.02	0.08	0.11	0.03	0.03	0.05
Induced_.....tP.....	M:	0.03	0.03	0.02	0.02	0.02	0.02	0.02	0.02	0.02	0.02	0.02	0.03	0.03
Induced_.....tP.....	N:	0.11	0.05	0.03	0.03	0.08	0.02	0.02	0.02	0.13	0.03	0.08	0.1	0.03
Induced_.....tP.....	P:	0.08	0.08	0.03	0.03	0.05	0.03	0.02	0.7	0.16	0.08	0.05	0.03	0.03
Induced_.....tP.....	Q:	0.02	0.05	0.13	0.05	0.03	0.05	0.02	0.02	0.06	0.11	0.06	0.08	0.06
Induced_.....tP.....	R:	0.08	0.06	0.06	0.16	0.05	0.03	0.02	0.02	0.03	0.05	0.03	0.08	0.11
Induced_.....tP.....	S:	0.1	0.1	0.1	0.13	0.16	0.16	0.02	0.02	0.05	0.08	0.14	0.06	0.11
Induced_.....tP.....	T:	0.05	0.06	0.1	0.06	0.08	0.05	0.7	0.02	0.08	0.03	0.08	0.05	0.11
Induced_.....tP.....	V:	0.03	0.05	0.05	0.02	0.06	0.1	0.02	0.02	0.1	0.03	0.05	0.06	0.03
Induced_.....tP.....	W:	0.02	0.02	0.02	0.02	0.02	0.02	0.02	0.02	0.02	0.02	0.02	0.02	0.02
Induced_.....tP.....	Y:	0.1	0.02	0.03	0.02	0.02	0.02	0.02	0.02	0.02	0.02	0.02	0.02	0.03
Induced_..K..s......	A:	0.03	0.03	0.05	0.01	0.06	0.01	0.01	0.03	0.05	0.04	0.04	0.06	0.06
Induced_..K..s......	C:	0.01	0.01	0.01	0.01	0.01	0.01	0.01	0.01	0.01	0.01	0.03	0.01	0.03
Induced_..K..s......	D:	0.03	0.05	0.04	0.01	0.01	0.01	0.01	0.18	0.03	0.12	0.03	0.03	0.04
Induced_..K..s......	E:	0.06	0.03	0.08	0.01	0.04	0.05	0.01	0.1	0.12	0.05	0.04	0.05	0.09
Induced_..K..s......	F:	0.08	0.05	0.03	0.01	0.01	0.01	0.01	0.04	0.03	0.04	0.04	0.03	0.03
Induced_..K..s......	G:	0.06	0.03	0.12	0.01	0.03	0.05	0.01	0.04	0.09	0.04	0.01	0.05	0.04
Induced_..K..s......	H:	0.03	0.05	0.05	0.01	0.04	0.06	0.01	0.01	0.03	0.01	0.01	0.03	0.01
Induced_..K..s......	I:	0.05	0.05	0.04	0.01	0.03	0.03	0.01	0.01	0.03	0.06	0.14	0.05	0.03
Induced_..K..s......	K:	0.06	0.06	0.1	0.76	0.1	0.05	0.01	0.04	0.04	0.06	0.06	0.04	0.15
Induced_..K..s......	L:	0.1	0.22	0.01	0.01	0.03	0.06	0.01	0.05	0.05	0.04	0.17	0.03	0.05
Induced_..K..s......	M:	0.01	0.01	0.04	0.01	0.01	0.04	0.01	0.03	0.01	0.03	0.01	0.01	0.01
Induced_..K..s......	N:	0.04	0.05	0.06	0.01	0.08	0.13	0.01	0.08	0.08	0.09	0.05	0.12	0.03
Induced_..K..s......	P:	0.05	0.1	0.03	0.01	0.01	0.05	0.01	0.01	0.17	0.05	0.08	0.08	0.01
Induced_..K..s......	Q:	0.04	0.01	0.04	0.01	0.06	0.05	0.01	0.04	0.03	0.08	0.03	0.03	0.05
Induced_..K..s......	R:	0.04	0.04	0.06	0.01	0.08	0.1	0.01	0.01	0.01	0.03	0.04	0.05	0.08
Induced_..K..s......	S:	0.08	0.1	0.12	0.01	0.15	0.1	0.76	0.17	0.09	0.13	0.04	0.21	0.13
Induced_..K..s......	T:	0.14	0.03	0.05	0.01	0.15	0.04	0.01	0.05	0.08	0.09	0.06	0.09	0.1
Induced_..K..s......	V:	0.04	0.04	0.05	0.01	0.06	0.1	0.01	0.05	0.03	0.01	0.05	0.03	0.03
Induced_..K..s......	W:	0.01	0.01	0.01	0.01	0.01	0.01	0.01	0.01	0.01	0.01	0.01	0.01	0.01
Induced_..K..s......	Y:	0.04	0.03	0.01	0.01	0.01	0.01	0.01	0.04	0.04	0.01	0.06	0.01	0.03
Induced_..R..s......	A:	0.01	0.04	0.04	0.01	0.14	0.09	0.01	0.06	0.06	0.03	0.1	0.09	0.04
Induced_..R..s......	C:	0.01	0.01	0.01	0.01	0.01	0.01	0.01	0.01	0.01	0.01	0.03	0.01	0.01
Induced_..R..s......	D:	0.04	0.03	0.01	0.01	0.03	0.05	0.01	0.08	0.05	0.09	0.05	0.04	0.05
Induced_..R..s......	E:	0.03	0.01	0.01	0.01	0.04	0.04	0.01	0.03	0.05	0.03	0.06	0.01	0.01
Induced_..R..s......	F:	0.01	0.01	0.03	0.01	0.01	0.01	0.01	0.04	0.01	0.03	0.04	0.01	0.01
Induced_..R..s......	G:	0.08	0.08	0.05	0.01	0.01	0.05	0.01	0.08	0.05	0.09	0.01	0.08	0.04
Induced_..R..s......	H:	0.04	0.01	0.05	0.01	0.04	0.06	0.01	0.01	0.04	0.01	0.01	0.01	0.03
Induced_..R..s......	I:	0.03	0.08	0.06	0.01	0.03	0.03	0.01	0.06	0.03	0.03	0.08	0.1	0.05
Induced_..R..s......	K:	0.13	0.03	0.08	0.01	0.03	0.03	0.01	0.01	0.01	0.06	0.03	0.08	0.14
Induced_..R..s......	L:	0.1	0.13	0.05	0.01	0.03	0.04	0.01	0.12	0.03	0.03	0.08	0.12	0.05
Induced_..R..s......	M:	0.01	0.04	0.03	0.01	0.03	0.01	0.01	0.03	0.05	0.01	0.01	0.01	0.01
Induced_..R..s......	N:	0.04	0.06	0.1	0.01	0.14	0.15	0.01	0.1	0.06	0.1	0.03	0.04	0.05
Induced_..R..s......	P:	0.08	0.09	0.04	0.01	0.05	0.03	0.01	0.01	0.12	0.05	0.03	0.06	0.01
Induced_..R..s......	Q:	0.04	0.05	0.06	0.01	0.01	0.01	0.01	0.03	0.05	0.04	0.08	0.04	0.08
Induced_..R..s......	R:	0.05	0.03	0.09	0.76	0.04	0.06	0.01	0.03	0.05	0.04	0.05	0.06	0.08
Induced_..R..s......	S:	0.15	0.13	0.17	0.01	0.21	0.15	0.76	0.17	0.12	0.19	0.13	0.06	0.19
Induced_..R..s......	T:	0.05	0.03	0.04	0.01	0.12	0.06	0.01	0.06	0.17	0.06	0.06	0.06	0.06
Induced_..R..s......	V:	0.04	0.1	0.05	0.01	0.01	0.03	0.01	0.04	0.01	0.05	0.1	0.04	0.04
Induced_..R..s......	W:	0.03	0.03	0.01	0.01	0.01	0.01	0.01	0.01	0.01	0.01	0.01	0.01	0.01
Induced_..R..s......	Y:	0.04	0.03	0.01	0.01	0.03	0.06	0.01	0.03	0.01	0.04	0.01	0.05	0.03
Induced_..S..s......	A:	0.03	0.03	0.08	0.01	0.06	0.1	0.01	0.12	0.01	0.06	0.01	0.03	0.04
Induced_..S..s......	C:	0.03	0.01	0.01	0.01	0.01	0.03	0.01	0.01	0.01	0.01	0.01	0.01	0.01
Induced_..S..s......	D:	0.06	0.06	0.03	0.01	0.03	0.08	0.01	0.06	0.05	0.06	0.05	0.08	0.06
Induced_..S..s......	E:	0.04	0.04	0.03	0.01	0.03	0.03	0.01	0.04	0.08	0.04	0.1	0.06	0.12
Induced_..S..s......	F:	0.01	0.06	0.01	0.01	0.01	0.01	0.01	0.06	0.01	0.01	0.01	0.04	0.06
Induced_..S..s......	G:	0.03	0.08	0.08	0.01	0.05	0.04	0.01	0.04	0.06	0.04	0.01	0.09	0.04
Induced_..S..s......	H:	0.03	0.01	0.01	0.01	0.03	0.03	0.01	0.01	0.01	0.01	0.03	0.03	0.04
Induced_..S..s......	I:	0.03	0.04	0.08	0.01	0.03	0.04	0.01	0.08	0.04	0.03	0.09	0.06	0.04
Induced_..S..s......	K:	0.09	0.03	0.06	0.01	0.04	0.03	0.01	0.01	0.05	0.1	0.04	0.09	0.1
Induced_..S..s......	L:	0.05	0.08	0.03	0.01	0.03	0.06	0.01	0.19	0.05	0.04	0.1	0.09	0.04
Induced_..S..s......	M:	0.03	0.01	0.01	0.01	0.01	0.03	0.01	0.01	0.01	0.03	0.01	0.03	0.01
Induced_..S..s......	N:	0.09	0.08	0.09	0.01	0.06	0.06	0.01	0.01	0.09	0.05	0.03	0.06	0.04
Induced_..S..s......	P:	0.09	0.05	0.06	0.01	0.03	0.01	0.01	0.01	0.08	0.04	0.08	0.04	0.03
Induced_..S..s......	Q:	0.05	0.04	0.04	0.01	0.04	0.04	0.01	0.03	0.05	0.03	0.04	0.04	0.08
Induced_..S..s......	R:	0.08	0.05	0.1	0.01	0.13	0.04	0.01	0.01	0.04	0.08	0.09	0.04	0.06
Induced_..S..s......	S:	0.14	0.14	0.1	0.76	0.24	0.19	0.76	0.14	0.19	0.27	0.17	0.09	0.14
Induced_..S..s......	T:	0.05	0.13	0.08	0.01	0.08	0.13	0.01	0.05	0.12	0.06	0.09	0.04	0.03
Induced_..S..s......	V:	0.01	0.03	0.06	0.01	0.05	0.03	0.01	0.05	0.01	0.01	0.01	0.04	0.04
Induced_..S..s......	W:	0.01	0.01	0.01	0.01	0.01	0.01	0.01	0.01	0.01	0.01	0.01	0.01	0.01
Induced_..S..s......	Y:	0.06	0.03	0.03	0.01	0.04	0.03	0.01	0.04	0.01	0.01	0.01	0.04	0.01
Repressed_.....sP.....	A:	0.06	0.09	0.11	0.11	0.08	0.06	0.02	0.02	0.06	0.02	0.03	0.06	0.05
Repressed_.....sP.....	C:	0.02	0.02	0.02	0.02	0.02	0.02	0.02	0.02	0.03	0.02	0.02	0.02	0.03
Repressed_.....sP.....	D:	0.09	0.03	0.06	0.05	0.02	0.05	0.02	0.02	0.03	0.03	0.03	0.05	0.02
Repressed_.....sP.....	E:	0.02	0.06	0.08	0.02	0.05	0.02	0.02	0.02	0.02	0.02	0.06	0.05	0.02
Repressed_.....sP.....	F:	0.03	0.03	0.03	0.05	0.03	0.03	0.02	0.02	0.05	0.03	0.08	0.03	0.05
Repressed_.....sP.....	G:	0.06	0.06	0.08	0.05	0.11	0.05	0.02	0.02	0.03	0.06	0.05	0.05	0.03
Repressed_.....sP.....	H:	0.03	0.02	0.05	0.03	0.06	0.02	0.02	0.02	0.02	0.06	0.05	0.05	0.02
Repressed_.....sP.....	I:	0.02	0.03	0.03	0.06	0.06	0.03	0.02	0.02	0.06	0.05	0.05	0.02	0.03
Repressed_.....sP.....	K:	0.08	0.09	0.05	0.03	0.02	0.08	0.02	0.02	0.08	0.11	0.06	0.09	0.14
Repressed_.....sP.....	L:	0.05	0.05	0.03	0.12	0.05	0.12	0.02	0.02	0.05	0.06	0.08	0.03	0.06
Repressed_.....sP.....	M:	0.03	0.02	0.03	0.02	0.03	0.02	0.02	0.02	0.02	0.03	0.02	0.02	0.03
Repressed_.....sP.....	N:	0.11	0.03	0.08	0.08	0.03	0.05	0.02	0.02	0.06	0.05	0.08	0.03	0.09
Repressed_.....sP.....	P:	0.09	0.08	0.03	0.08	0.08	0.05	0.02	0.71	0.02	0.08	0.02	0.03	0.05
Repressed_.....sP.....	Q:	0.06	0.05	0.06	0.05	0.05	0.05	0.02	0.02	0.03	0.05	0.08	0.09	0.09
Repressed_.....sP.....	R:	0.05	0.12	0.06	0.02	0.02	0.05	0.02	0.02	0.11	0.12	0.11	0.08	0.09
Repressed_.....sP.....	S:	0.09	0.14	0.11	0.08	0.18	0.14	0.71	0.02	0.15	0.12	0.08	0.17	0.14
Repressed_.....sP.....	T:	0.05	0.05	0.06	0.08	0.03	0.08	0.02	0.02	0.11	0.06	0.05	0.09	0.05
Repressed_.....sP.....	V:	0.05	0.03	0.02	0.06	0.06	0.09	0.02	0.02	0.05	0.03	0.06	0.03	0.02
Repressed_.....sP.....	W:	0.02	0.02	0.02	0.02	0.02	0.02	0.02	0.02	0.02	0.02	0.02	0.02	0.02
Repressed_.....sP.....	Y:	0.03	0.02	0.03	0.03	0.05	0.03	0.02	0.02	0.05	0.02	0.03	0.03	0.02
Repressed_.....tP.....	A:	0.04	0.01	0.04	0.09	0.1	0.07	0.01	0.01	0.04	0.03	0.03	0.06	0.07
Repressed_.....tP.....	C:	0.01	0.01	0.01	0.01	0.01	0.01	0.01	0.01	0.01	0.01	0.03	0.01	0.01
Repressed_.....tP.....	D:	0.07	0.04	0.09	0.01	0.03	0.04	0.01	0.01	0.04	0.04	0.01	0.04	0.03
Repressed_.....tP.....	E:	0.07	0.07	0.03	0.01	0.1	0.03	0.01	0.01	0.06	0.01	0.09	0.04	0.1
Repressed_.....tP.....	F:	0.01	0.01	0.03	0.03	0.01	0.01	0.01	0.01	0.01	0.01	0.01	0.01	0.01
Repressed_.....tP.....	G:	0.03	0.1	0.06	0.04	0.03	0.06	0.01	0.01	0.03	0.01	0.03	0.03	0.07
Repressed_.....tP.....	H:	0.01	0.04	0.01	0.01	0.03	0.01	0.01	0.01	0.03	0.03	0.06	0.06	0.01
Repressed_.....tP.....	I:	0.07	0.07	0.04	0.01	0.13	0.03	0.01	0.01	0.01	0.01	0.06	0.06	0.03
Repressed_.....tP.....	K:	0.1	0.07	0.09	0.04	0.03	0.04	0.01	0.01	0.07	0.04	0.03	0.03	0.06
Repressed_.....tP.....	L:	0.06	0.06	0.04	0.09	0.06	0.07	0.01	0.01	0.06	0.1	0.01	0.07	0.01
Repressed_.....tP.....	M:	0.01	0.01	0.01	0.04	0.01	0.01	0.01	0.01	0.01	0.01	0.01	0.03	0.01
Repressed_.....tP.....	N:	0.04	0.04	0.03	0.04	0.01	0.1	0.01	0.01	0.06	0.06	0.01	0.06	0.09
Repressed_.....tP.....	P:	0.04	0.13	0.06	0.06	0.03	0.09	0.01	0.72	0.03	0.09	0.07	0.06	0.03
Repressed_.....tP.....	Q:	0.06	0.04	0.01	0.01	0.04	0.03	0.01	0.01	0.13	0.06	0.03	0.09	0.06
Repressed_.....tP.....	R:	0.1	0.04	0.06	0.13	0.06	0.03	0.01	0.01	0.15	0.09	0.12	0.12	0.04
Repressed_.....tP.....	S:	0.12	0.04	0.16	0.18	0.09	0.16	0.01	0.01	0.07	0.1	0.24	0.03	0.18
Repressed_.....tP.....	T:	0.07	0.07	0.15	0.06	0.13	0.09	0.72	0.01	0.09	0.19	0.07	0.1	0.07
Repressed_.....tP.....	V:	0.01	0.04	0.03	0.04	0.04	0.04	0.01	0.01	0.04	0.04	0.04	0.06	0.06
Repressed_.....tP.....	W:	0.01	0.01	0.01	0.01	0.01	0.01	0.01	0.01	0.01	0.01	0.01	0.01	0.01
Repressed_.....tP.....	Y:	0.01	0.03	0.01	0.04	0.01	0.03	0.01	0.01	0.01	0.01	0.01	0.01	0.01
Repressed_...R.s......	A:	0.06	0.04	0.06	0.08	0.02	0.04	0.02	0.02	0.09	0.02	0.06	0.08	0.04
Repressed_...R.s......	C:	0.02	0.02	0.02	0.02	0.02	0.02	0.02	0.02	0.02	0.02	0.02	0.02	0.02
Repressed_...R.s......	D:	0.06	0.08	0.02	0.04	0.02	0.08	0.02	0.04	0.06	0.06	0.13	0.04	0.04
Repressed_...R.s......	E:	0.04	0.04	0.06	0.06	0.02	0.04	0.02	0.02	0.02	0.09	0.06	0.08	0.06
Repressed_...R.s......	F:	0.08	0.04	0.04	0.02	0.02	0.02	0.02	0.09	0.02	0.02	0.04	0.06	0.02
Repressed_...R.s......	G:	0.04	0.09	0.04	0.06	0.02	0.06	0.02	0.02	0.09	0.04	0.06	0.04	0.06
Repressed_...R.s......	H:	0.04	0.02	0.02	0.13	0.02	0.06	0.02	0.04	0.02	0.04	0.04	0.04	0.04
Repressed_...R.s......	I:	0.04	0.02	0.06	0.04	0.02	0.08	0.02	0.11	0.02	0.02	0.04	0.06	0.04
Repressed_...R.s......	K:	0.08	0.06	0.06	0.02	0.02	0.06	0.02	0.08	0.06	0.02	0.06	0.02	0.02
Repressed_...R.s......	L:	0.06	0.08	0.06	0.04	0.02	0.06	0.02	0.13	0.02	0.08	0.04	0.06	0.11
Repressed_...R.s......	M:	0.04	0.02	0.04	0.04	0.02	0.02	0.02	0.02	0.02	0.02	0.02	0.02	0.06
Repressed_...R.s......	N:	0.08	0.06	0.04	0.08	0.02	0.08	0.02	0.04	0.04	0.09	0.09	0.09	0.11
Repressed_...R.s......	P:	0.09	0.04	0.08	0.06	0.02	0.02	0.02	0.02	0.09	0.04	0.06	0.06	0.06
Repressed_...R.s......	Q:	0.04	0.06	0.02	0.08	0.02	0.04	0.02	0.02	0.09	0.02	0.04	0.04	0.08
Repressed_...R.s......	R:	0.02	0.04	0.15	0.02	0.64	0.09	0.02	0.04	0.02	0.11	0.02	0.08	0.08
Repressed_...R.s......	S:	0.04	0.17	0.13	0.11	0.02	0.15	0.64	0.08	0.15	0.15	0.09	0.06	0.08
Repressed_...R.s......	T:	0.09	0.06	0.08	0.06	0.02	0.04	0.02	0.06	0.06	0.06	0.08	0.08	0.06
Repressed_...R.s......	V:	0.04	0.04	0.02	0.02	0.02	0.02	0.02	0.11	0.08	0.06	0.04	0.04	0.02
Repressed_...R.s......	W:	0.02	0.02	0.02	0.02	0.02	0.02	0.02	0.02	0.02	0.02	0.02	0.02	0.02
Repressed_...R.s......	Y:	0.06	0.04	0.02	0.04	0.02	0.04	0.02	0.04	0.02	0.04	0.02	0.06	0.02
Repressed_..KR.s......	A:	0.03	0.03	0.05	0.03	0.03	0.07	0.03	0.03	0.03	0.03	0.05	0.03	0.07
Repressed_..KR.s......	C:	0.03	0.03	0.03	0.03	0.03	0.03	0.03	0.03	0.03	0.03	0.03	0.03	0.03
Repressed_..KR.s......	D:	0.05	0.05	0.03	0.03	0.03	0.07	0.03	0.05	0.05	0.05	0.05	0.03	0.03
Repressed_..KR.s......	E:	0.05	0.05	0.03	0.03	0.03	0.03	0.03	0.03	0.03	0.05	0.07	0.05	0.03
Repressed_..KR.s......	F:	0.05	0.03	0.03	0.03	0.03	0.03	0.03	0.05	0.05	0.03	0.03	0.03	0.03
Repressed_..KR.s......	G:	0.05	0.05	0.03	0.03	0.03	0.03	0.03	0.07	0.07	0.1	0.05	0.07	0.07
Repressed_..KR.s......	H:	0.03	0.05	0.03	0.03	0.03	0.05	0.03	0.03	0.03	0.07	0.03	0.03	0.03
Repressed_..KR.s......	I:	0.03	0.03	0.07	0.03	0.03	0.03	0.03	0.15	0.05	0.05	0.05	0.05	0.03
Repressed_..KR.s......	K:	0.17	0.15	0.07	0.53	0.03	0.05	0.03	0.05	0.03	0.05	0.05	0.05	0.07
Repressed_..KR.s......	L:	0.03	0.05	0.05	0.03	0.03	0.03	0.03	0.05	0.05	0.05	0.03	0.07	0.05
Repressed_..KR.s......	M:	0.05	0.05	0.07	0.03	0.03	0.03	0.03	0.05	0.03	0.03	0.03	0.05	0.03
Repressed_..KR.s......	N:	0.05	0.07	0.15	0.03	0.03	0.1	0.03	0.05	0.07	0.12	0.03	0.03	0.07
Repressed_..KR.s......	P:	0.03	0.03	0.03	0.03	0.03	0.07	0.03	0.03	0.03	0.03	0.1	0.05	0.05
Repressed_..KR.s......	Q:	0.05	0.03	0.07	0.03	0.03	0.07	0.03	0.03	0.03	0.03	0.05	0.05	0.03
Repressed_..KR.s......	R:	0.03	0.07	0.05	0.03	0.53	0.07	0.03	0.03	0.03	0.03	0.05	0.07	0.07
Repressed_..KR.s......	S:	0.15	0.05	0.07	0.03	0.03	0.07	0.53	0.05	0.15	0.1	0.07	0.07	0.12
Repressed_..KR.s......	T:	0.07	0.05	0.05	0.03	0.03	0.03	0.03	0.07	0.12	0.1	0.1	0.1	0.07
Repressed_..KR.s......	V:	0.03	0.07	0.05	0.03	0.03	0.1	0.03	0.1	0.07	0.03	0.1	0.05	0.05
Repressed_..KR.s......	W:	0.03	0.03	0.03	0.03	0.03	0.03	0.03	0.03	0.03	0.03	0.03	0.03	0.03
Repressed_..KR.s......	Y:	0.03	0.05	0.03	0.03	0.03	0.03	0.03	0.05	0.05	0.03	0.03	0.07	0.05
Repressed_..R..s......	A:	0.09	0.03	0.05	0.01	0.09	0.08	0.01	0.07	0.06	0.07	0.05	0.03	0.06
Repressed_..R..s......	C:	0.01	0.01	0.01	0.01	0.01	0.01	0.01	0.02	0.01	0.01	0.01	0.01	0.01
Repressed_..R..s......	D:	0.02	0.04	0.03	0.01	0.05	0.02	0.01	0.03	0.03	0.06	0.05	0.04	0.02
Repressed_..R..s......	E:	0.02	0.01	0.04	0.01	0.06	0.01	0.01	0.05	0.01	0.06	0.07	0.03	0.06
Repressed_..R..s......	F:	0.04	0.02	0.04	0.01	0.01	0.02	0.01	0.03	0.03	0.03	0.01	0.03	0.05
Repressed_..R..s......	G:	0.09	0.05	0.04	0.01	0.05	0.11	0.01	0.02	0.05	0.03	0.05	0.03	0.08
Repressed_..R..s......	H:	0.03	0.08	0.02	0.01	0.13	0.06	0.01	0.02	0.03	0.04	0.03	0.02	0.03
Repressed_..R..s......	I:	0.05	0.02	0.04	0.01	0.06	0.04	0.01	0.15	0.03	0.03	0.05	0.03	0.04
Repressed_..R..s......	K:	0.05	0.18	0.09	0.01	0.01	0.03	0.01	0.01	0.04	0.06	0.07	0.11	0.06
Repressed_..R..s......	L:	0.04	0.12	0.02	0.01	0.03	0.09	0.01	0.12	0.04	0.05	0.04	0.03	0.05
Repressed_..R..s......	M:	0.01	0.01	0.01	0.01	0.01	0.01	0.01	0.03	0.01	0.01	0.02	0.01	0.02
Repressed_..R..s......	N:	0.08	0.06	0.03	0.01	0.11	0.07	0.01	0.09	0.11	0.1	0.07	0.08	0.05
Repressed_..R..s......	P:	0.07	0.07	0.06	0.01	0.07	0.08	0.01	0.02	0.03	0.03	0.12	0.05	0.02
Repressed_..R..s......	Q:	0.06	0.04	0.08	0.01	0.1	0.03	0.01	0.03	0.02	0.04	0.07	0.09	0.03
Repressed_..R..s......	R:	0.08	0.01	0.1	0.81	0.01	0.05	0.01	0.04	0.04	0.06	0.03	0.08	0.08
Repressed_..R..s......	S:	0.16	0.12	0.26	0.01	0.01	0.11	0.81	0.07	0.24	0.12	0.1	0.18	0.12
Repressed_..R..s......	T:	0.05	0.03	0.02	0.01	0.11	0.05	0.01	0.06	0.09	0.12	0.07	0.05	0.12
Repressed_..R..s......	V:	0.02	0.07	0.02	0.01	0.05	0.06	0.01	0.1	0.1	0.04	0.04	0.02	0.03
Repressed_..R..s......	W:	0.01	0.01	0.01	0.01	0.01	0.01	0.01	0.01	0.01	0.01	0.01	0.01	0.01
Repressed_..R..s......	Y:	0.01	0.01	0.02	0.01	0.01	0.05	0.01	0.02	0.01	0.02	0.03	0.06	0.05
Repressed_..R..t......	A:	0.06	0.02	0.1	0.02	0.1	0.04	0.02	0.15	0.02	0.08	0.02	0.04	0.04
Repressed_..R..t......	C:	0.02	0.02	0.02	0.02	0.02	0.02	0.02	0.02	0.02	0.02	0.02	0.02	0.02
Repressed_..R..t......	D:	0.04	0.02	0.04	0.02	0.06	0.1	0.02	0.02	0.06	0.04	0.04	0.02	0.17
Repressed_..R..t......	E:	0.04	0.02	0.1	0.02	0.02	0.02	0.02	0.04	0.04	0.08	0.08	0.06	0.06
Repressed_..R..t......	F:	0.04	0.02	0.02	0.02	0.02	0.02	0.02	0.04	0.02	0.06	0.04	0.04	0.02
Repressed_..R..t......	G:	0.08	0.02	0.04	0.02	0.04	0.08	0.02	0.12	0.08	0.04	0.1	0.02	0.04
Repressed_..R..t......	H:	0.02	0.02	0.04	0.02	0.02	0.02	0.02	0.06	0.02	0.02	0.02	0.06	0.02
Repressed_..R..t......	I:	0.06	0.06	0.02	0.02	0.04	0.06	0.02	0.06	0.06	0.04	0.06	0.02	0.06
Repressed_..R..t......	K:	0.08	0.06	0.1	0.02	0.02	0.04	0.02	0.02	0.04	0.06	0.06	0.04	0.04
Repressed_..R..t......	L:	0.06	0.27	0.02	0.02	0.02	0.1	0.02	0.08	0.04	0.04	0.04	0.1	0.04
Repressed_..R..t......	M:	0.02	0.02	0.04	0.02	0.02	0.02	0.02	0.04	0.02	0.02	0.06	0.02	0.02
Repressed_..R..t......	N:	0.04	0.04	0.02	0.02	0.02	0.1	0.02	0.04	0.04	0.06	0.02	0.08	0.12
Repressed_..R..t......	P:	0.06	0.06	0.04	0.02	0.02	0.02	0.02	0.02	0.1	0.02	0.06	0.06	0.04
Repressed_..R..t......	Q:	0.02	0.02	0.06	0.02	0.1	0.06	0.02	0.06	0.08	0.02	0.02	0.08	0.02
Repressed_..R..t......	R:	0.1	0.19	0.1	0.6	0.15	0.06	0.02	0.04	0.04	0.04	0.04	0.08	0.1
Repressed_..R..t......	S:	0.1	0.02	0.06	0.02	0.1	0.08	0.02	0.06	0.04	0.17	0.12	0.04	0.08
Repressed_..R..t......	T:	0.06	0.04	0.04	0.02	0.1	0.04	0.6	0.04	0.15	0.04	0.06	0.1	0.02
Repressed_..R..t......	V:	0.02	0.02	0.04	0.02	0.06	0.04	0.02	0.02	0.06	0.08	0.04	0.04	0.02
Repressed_..R..t......	W:	0.02	0.02	0.04	0.02	0.02	0.02	0.02	0.02	0.02	0.02	0.02	0.02	0.02
Repressed_..R..t......	Y:	0.02	0.02	0.02	0.02	0.02	0.02	0.02	0.02	0.02	0.02	0.04	0.02	0.02
Repressed_..RK.s......	A:	0.05	0.02	0.02	0.02	0.02	0.05	0.02	0.03	0.05	0.05	0.02	0.06	0.03
Repressed_..RK.s......	C:	0.02	0.02	0.02	0.02	0.02	0.02	0.02	0.02	0.02	0.02	0.03	0.02	0.02
Repressed_..RK.s......	D:	0.03	0.02	0.03	0.02	0.02	0.02	0.02	0.03	0.02	0.02	0.06	0.08	0.03
Repressed_..RK.s......	E:	0.06	0.03	0.05	0.02	0.02	0.03	0.02	0.05	0.03	0.08	0.06	0.03	0.06
Repressed_..RK.s......	F:	0.03	0.02	0.02	0.02	0.02	0.03	0.02	0.1	0.02	0.03	0.03	0.02	0.03
Repressed_..RK.s......	G:	0.05	0.06	0.05	0.02	0.02	0.08	0.02	0.03	0.08	0.03	0.03	0.05	0.03
Repressed_..RK.s......	H:	0.02	0.11	0.06	0.02	0.02	0.08	0.02	0.06	0.03	0.06	0.02	0.02	0.03
Repressed_..RK.s......	I:	0.05	0.05	0.05	0.02	0.02	0.05	0.02	0.13	0.03	0.03	0.08	0.05	0.02
Repressed_..RK.s......	K:	0.05	0.08	0.08	0.02	0.69	0.03	0.02	0.02	0.02	0.05	0.1	0.08	0.05
Repressed_..RK.s......	L:	0.1	0.06	0.11	0.02	0.02	0.05	0.02	0.03	0.05	0.03	0.06	0.05	0.1
Repressed_..RK.s......	M:	0.02	0.03	0.02	0.02	0.02	0.03	0.02	0.05	0.02	0.03	0.02	0.02	0.03
Repressed_..RK.s......	N:	0.11	0.08	0.03	0.02	0.02	0.1	0.02	0.1	0.15	0.06	0.06	0.05	0.06
Repressed_..RK.s......	P:	0.06	0.06	0.05	0.02	0.02	0.08	0.02	0.02	0.11	0.05	0.05	0.08	0.06
Repressed_..RK.s......	Q:	0.05	0.03	0.06	0.02	0.02	0.03	0.02	0.06	0.06	0.06	0.06	0.08	0.06
Repressed_..RK.s......	R:	0.05	0.02	0.11	0.69	0.02	0.05	0.02	0.02	0.02	0.05	0.05	0.05	0.06
Repressed_..RK.s......	S:	0.13	0.15	0.13	0.02	0.02	0.13	0.69	0.11	0.15	0.16	0.16	0.13	0.13
Repressed_..RK.s......	T:	0.03	0.08	0.03	0.02	0.02	0.08	0.02	0.06	0.06	0.08	0.02	0.08	0.05
Repressed_..RK.s......	V:	0.05	0.05	0.05	0.02	0.02	0.02	0.02	0.03	0.06	0.05	0.03	0.02	0.03
Repressed_..RK.s......	W:	0.02	0.02	0.02	0.02	0.02	0.02	0.02	0.02	0.02	0.02	0.02	0.02	0.02
Repressed_..RK.s......	Y:	0.03	0.02	0.02	0.02	0.02	0.03	0.02	0.03	0.02	0.03	0.03	0.03	0.08
Repressed_..RR.s......	A:	0.06	0.02	0.03	0.01	0.01	0.08	0.01	0.06	0.09	0.04	0.05	0.04	0.05
Repressed_..RR.s......	C:	0.01	0.01	0.01	0.01	0.01	0.01	0.01	0.01	0.01	0.02	0.01	0.01	0.01
Repressed_..RR.s......	D:	0.04	0.07	0.03	0.01	0.01	0.03	0.01	0.05	0.05	0.06	0.02	0.07	0.09
Repressed_..RR.s......	E:	0.06	0.02	0.04	0.01	0.01	0.02	0.01	0.05	0.05	0.04	0.1	0.05	0.03
Repressed_..RR.s......	F:	0.02	0.02	0.04	0.01	0.01	0.03	0.01	0.03	0.03	0.06	0.06	0.03	0.01
Repressed_..RR.s......	G:	0.06	0.03	0.04	0.01	0.01	0.08	0.01	0.03	0.05	0.09	0.03	0.03	0.05
Repressed_..RR.s......	H:	0.03	0.04	0.01	0.01	0.01	0.03	0.01	0.05	0.02	0.03	0.02	0.03	0.02
Repressed_..RR.s......	I:	0.04	0.04	0.05	0.01	0.01	0.05	0.01	0.06	0.09	0.03	0.06	0.05	0.05
Repressed_..RR.s......	K:	0.1	0.14	0.08	0.01	0.01	0.08	0.01	0.03	0.02	0.03	0.07	0.03	0.08
Repressed_..RR.s......	L:	0.05	0.06	0.02	0.01	0.01	0.11	0.01	0.09	0.04	0.09	0.07	0.03	0.07
Repressed_..RR.s......	M:	0.03	0.01	0.03	0.01	0.01	0.02	0.01	0.05	0.01	0.02	0.01	0.03	0.02
Repressed_..RR.s......	N:	0.05	0.07	0.09	0.01	0.01	0.08	0.01	0.09	0.03	0.05	0.09	0.12	0.07
Repressed_..RR.s......	P:	0.03	0.03	0.09	0.01	0.01	0.06	0.01	0.01	0.05	0.04	0.03	0.09	0.08
Repressed_..RR.s......	Q:	0.03	0.06	0.07	0.01	0.01	0.03	0.01	0.06	0.03	0.04	0.06	0.03	0.05
Repressed_..RR.s......	R:	0.06	0.09	0.08	0.84	0.84	0.08	0.01	0.03	0.02	0.05	0.06	0.06	0.03
Repressed_..RR.s......	S:	0.18	0.17	0.17	0.01	0.01	0.15	0.84	0.16	0.16	0.16	0.07	0.17	0.16
Repressed_..RR.s......	T:	0.05	0.05	0.08	0.01	0.01	0.02	0.01	0.03	0.1	0.04	0.07	0.08	0.06
Repressed_..RR.s......	V:	0.04	0.04	0.01	0.01	0.01	0.03	0.01	0.07	0.1	0.03	0.08	0.01	0.02
Repressed_..RR.s......	W:	0.01	0.02	0.01	0.01	0.01	0.01	0.01	0.01	0.01	0.01	0.03	0.02	0.02
Repressed_..RR.s......	Y:	0.03	0.03	0.02	0.01	0.01	0.02	0.01	0.04	0.05	0.03	0.03	0.03	0.04
Repressed_..RS.s......	A:	0.05	0.04	0.04	0.01	0.01	0.09	0.01	0.04	0.04	0.07	0.14	0.08	0.09
Repressed_..RS.s......	C:	0.03	0.01	0.01	0.01	0.01	0.01	0.01	0.01	0.01	0.01	0.03	0.01	0.01
Repressed_..RS.s......	D:	0.03	0.04	0.01	0.01	0.01	0.09	0.01	0.03	0.03	0.04	0.04	0.07	0.05
Repressed_..RS.s......	E:	0.08	0.01	0.05	0.01	0.01	0.03	0.01	0.01	0.07	0.03	0.03	0.05	0.03
Repressed_..RS.s......	F:	0.01	0.01	0.01	0.01	0.01	0.03	0.01	0.04	0.04	0.04	0.05	0.04	0.04
Repressed_..RS.s......	G:	0.05	0.03	0.04	0.01	0.01	0.05	0.01	0.03	0.07	0.07	0.04	0.01	0.03
Repressed_..RS.s......	H:	0.01	0.11	0.05	0.01	0.01	0.03	0.01	0.04	0.04	0.04	0.01	0.04	0.05
Repressed_..RS.s......	I:	0.03	0.08	0.05	0.01	0.01	0.03	0.01	0.11	0.04	0.01	0.07	0.04	0.03
Repressed_..RS.s......	K:	0.09	0.11	0.09	0.01	0.01	0.03	0.01	0.01	0.03	0.01	0.01	0.07	0.07
Repressed_..RS.s......	L:	0.07	0.07	0.05	0.01	0.01	0.05	0.01	0.12	0.05	0.05	0.07	0.04	0.07
Repressed_..RS.s......	M:	0.01	0.01	0.04	0.01	0.01	0.01	0.01	0.01	0.01	0.01	0.01	0.01	0.03
Repressed_..RS.s......	N:	0.04	0.08	0.03	0.01	0.01	0.15	0.01	0.08	0.04	0.08	0.07	0.07	0.08
Repressed_..RS.s......	P:	0.09	0.05	0.04	0.01	0.01	0.04	0.01	0.07	0.04	0.07	0.09	0.03	0.03
Repressed_..RS.s......	Q:	0.03	0.11	0.05	0.01	0.01	0.07	0.01	0.01	0.04	0.03	0.01	0.08	0.03
Repressed_..RS.s......	R:	0.11	0.01	0.11	0.74	0.01	0.04	0.01	0.07	0.03	0.04	0.07	0.11	0.08
Repressed_..RS.s......	S:	0.12	0.07	0.2	0.01	0.74	0.14	0.74	0.07	0.22	0.16	0.12	0.09	0.18
Repressed_..RS.s......	T:	0.04	0.07	0.04	0.01	0.01	0.04	0.01	0.11	0.09	0.12	0.05	0.04	0.04
Repressed_..RS.s......	V:	0.04	0.04	0.01	0.01	0.01	0.04	0.01	0.09	0.08	0.05	0.04	0.05	0.04
Repressed_..RS.s......	W:	0.01	0.01	0.01	0.01	0.01	0.01	0.01	0.01	0.01	0.01	0.01	0.01	0.01
Repressed_..RS.s......	Y:	0.04	0.03	0.03	0.01	0.01	0.01	0.01	0.03	0.01	0.04	0.03	0.04	0.01
Repressed_R.....s......	A:	0.01	0.06	0.03	0.04	0.11	0.1	0.01	0.11	0.06	0.11	0.06	0.01	0.03
Repressed_R.....s......	C:	0.01	0.01	0.01	0.01	0.01	0.01	0.01	0.01	0.01	0.01	0.01	0.01	0.01
Repressed_R.....s......	D:	0.01	0.03	0.06	0.01	0.04	0.07	0.01	0.06	0.07	0.1	0.03	0.06	0.03
Repressed_R.....s......	E:	0.01	0.04	0.06	0.03	0.03	0.07	0.01	0.03	0.03	0.07	0.04	0.1	0.03
Repressed_R.....s......	F:	0.01	0.01	0.01	0.01	0.01	0.03	0.01	0.07	0.04	0.01	0.03	0.04	0.03
Repressed_R.....s......	G:	0.01	0.06	0.04	0.03	0.07	0.03	0.01	0.01	0.06	0.04	0.07	0.04	0.04
Repressed_R.....s......	H:	0.01	0.04	0.06	0.03	0.04	0.03	0.01	0.03	0.07	0.04	0.01	0.06	0.03
Repressed_R.....s......	I:	0.01	0.06	0.04	0.04	0.07	0.08	0.01	0.04	0.03	0.03	0.04	0.01	0.06
Repressed_R.....s......	K:	0.01	0.07	0.07	0.04	0.06	0.06	0.01	0.01	0.07	0.06	0.07	0.08	0.1
Repressed_R.....s......	L:	0.01	0.01	0.08	0.03	0.03	0.1	0.01	0.11	0.01	0.01	0.06	0.01	0.08
Repressed_R.....s......	M:	0.01	0.01	0.01	0.01	0.04	0.03	0.01	0.04	0.01	0.01	0.03	0.03	0.03
Repressed_R.....s......	N:	0.01	0.01	0.08	0.01	0.04	0.08	0.01	0.06	0.06	0.06	0.11	0.07	0.03
Repressed_R.....s......	P:	0.01	0.01	0.04	0.04	0.07	0.01	0.01	0.01	0.04	0.06	0.04	0.07	0.01
Repressed_R.....s......	Q:	0.01	0.03	0.03	0.04	0.01	0.06	0.01	0.03	0.06	0.03	0.01	0.07	0.08
Repressed_R.....s......	R:	0.74	0.17	0.06	0.01	0.08	0.01	0.01	0.1	0.06	0.11	0.06	0.08	0.08
Repressed_R.....s......	S:	0.01	0.14	0.15	0.33	0.15	0.11	0.74	0.1	0.12	0.12	0.17	0.08	0.15
Repressed_R.....s......	T:	0.01	0.14	0.1	0.21	0.03	0.03	0.01	0.04	0.11	0.04	0.11	0.07	0.07
Repressed_R.....s......	V:	0.01	0.07	0.03	0.03	0.07	0.07	0.01	0.11	0.06	0.03	0.01	0.04	0.08
Repressed_R.....s......	W:	0.01	0.01	0.01	0.01	0.01	0.01	0.01	0.01	0.01	0.01	0.01	0.01	0.01
Repressed_R.....s......	Y:	0.01	0.01	0.03	0.01	0.01	0.01	0.01	0.01	0.03	0.04	0.03	0.04	0.01
Repressed_R.R..s......	A:	0.05	0.01	0.07	0.01	0.07	0.02	0.01	0.02	0.07	0.06	0.1	0.1	0.08
Repressed_R.R..s......	C:	0.02	0.01	0.01	0.01	0.01	0.01	0.01	0.01	0.01	0.04	0.01	0.01	0.01
Repressed_R.R..s......	D:	0.01	0.01	0.02	0.01	0.04	0.02	0.01	0.01	0.02	0.06	0.08	0.06	0.01
Repressed_R.R..s......	E:	0.02	0.01	0.05	0.01	0.04	0.04	0.01	0.06	0.01	0.04	0.02	0.02	0.04
Repressed_R.R..s......	F:	0.02	0.01	0.04	0.01	0.02	0.04	0.01	0.08	0.05	0.05	0.01	0.02	0.01
Repressed_R.R..s......	G:	0.1	0.01	0.02	0.01	0.08	0.01	0.01	0.06	0.1	0.06	0.07	0.07	0.08
Repressed_R.R..s......	H:	0.02	0.01	0.01	0.01	0.01	0.04	0.01	0.02	0.02	0.04	0.06	0.01	0.04
Repressed_R.R..s......	I:	0.05	0.01	0.02	0.01	0.02	0.06	0.01	0.08	0.01	0.05	0.05	0.04	0.01
Repressed_R.R..s......	K:	0.11	0.01	0.06	0.01	0.14	0.06	0.01	0.04	0.01	0.05	0.08	0.11	0.08
Repressed_R.R..s......	L:	0.04	0.01	0.01	0.01	0.01	0.07	0.01	0.14	0.02	0.01	0.06	0.01	0.12
Repressed_R.R..s......	M:	0.02	0.01	0.02	0.01	0.01	0.06	0.01	0.02	0.04	0.01	0.02	0.04	0.01
Repressed_R.R..s......	N:	0.04	0.01	0.04	0.01	0.06	0.11	0.01	0.12	0.05	0.06	0.04	0.07	0.08
Repressed_R.R..s......	P:	0.04	0.01	0.05	0.01	0.02	0.02	0.01	0.04	0.11	0.04	0.06	0.02	0.06
Repressed_R.R..s......	Q:	0.04	0.01	0.08	0.01	0.04	0.05	0.01	0.02	0.04	0.07	0.02	0.04	0.02
Repressed_R.R..s......	R:	0.08	0.77	0.13	0.77	0.01	0.06	0.01	0.01	0.04	0.08	0.07	0.07	0.06
Repressed_R.R..s......	S:	0.14	0.01	0.24	0.01	0.29	0.19	0.77	0.06	0.23	0.19	0.08	0.19	0.14
Repressed_R.R..s......	T:	0.1	0.01	0.05	0.01	0.06	0.06	0.01	0.06	0.08	0.06	0.04	0.06	0.07
Repressed_R.R..s......	V:	0.06	0.01	0.05	0.01	0.04	0.06	0.01	0.11	0.06	0.02	0.06	0.04	0.01
Repressed_R.R..s......	W:	0.01	0.01	0.01	0.01	0.01	0.01	0.01	0.01	0.01	0.01	0.01	0.01	0.04
Repressed_R.R..s......	Y:	0.04	0.01	0.01	0.01	0.01	0.01	0.01	0.01	0.02	0.01	0.05	0.01	0.01

## Sheet: Information
PWMs represent the frequency of each amino acid at each position for all peptides within a Module, after a +1 pseudocount was added to prevent overfitting.
All peptides in each module were trimmed to 13 amino acids in length, with the central residue being the phosphorylated Ser or Thr. The positions are labeled (-6 to 6), with position "0"
representing the phosphorylated residue.
