# Supplementary material for: Network inference reveals novel connections in pathways regulating growth and defense in the yeast salt response
Source: PLoS Comput Biol. 2018 May 8;13(5):e1006088. doi: 10.1371/journal.pcbi.1006088 (PMC5940180; doi:10.1371/journal.pcbi.1006088)
Supplement: S1 Dataset — (ZIP) [file pcbi.1006088.s013.zip]

Archive with 1 entries (1 files):
- Supplementary_Dataset_S1.cys
